# Supplementary material for: RNA-Seq Differentiates Tumour and Host mRNA Expression Changes Induced by Treatment of Human Tumour Xenografts with the VEGFR Tyrosine Kinase Inhibitor Cediranib
Source: PLoS One. 2013 Jun 19;8(6):e66003. doi: 10.1371/journal.pone.0066003 (PMC3686868; doi:10.1371/journal.pone.0066003)
Supplement: Table S1 — Calu6 xenograft mapping coverage statistics. (XLSX) [file pone.0066003.s005.xlsx]

## Sheet: Table_S1
Sample	Total sample reads	Genomic + splice junction uniquely mapped reads (Pre-filtering)		Filters			Genomic + splice junction uniquely mapped reads (Post-filtering)
		Human	Mouse	Mapping to both species	Anti-sense splice junction alignments		Human	Mouse
					Human	Mouse
VEGFi_1	46764004	17341914	2390927	425082	128	68	16916705	1965778
VEGFi_2	53666430	20561611	1803957	458229	139	57	20103244	1345672
Control_1	67052488	24909514	2554803	582259	174	95	24327082	1972450
Control_2	48608726	18372165	2216070	450496	151	71	17921519	1765504
