# Supplementary material for: RNA-Seq Differentiates Tumour and Host mRNA Expression Changes Induced by Treatment of Human Tumour Xenografts with the VEGFR Tyrosine Kinase Inhibitor Cediranib
Source: PLoS One. 2013 Jun 19;8(6):e66003. doi: 10.1371/journal.pone.0066003 (PMC3686868; doi:10.1371/journal.pone.0066003)
Supplement: Table S2 — Calu6 xenograft transcript mapping statistics. (XLSX) [file pone.0066003.s006.xlsx]

## Sheet: Table_S2
Sample	Human			Mouse
	No. of uniquely mappable reads	No. of reads mapping to annotated loci	%	No. of uniquely mappable reads	No. of reads mapping to annotated loci	%
VEGFi_1	16916705	11313542	66.8779	1965778	1541098	78.3963
VEGFi_2	20103244	12989774	64.6153	1345672	1020640	75.8461
Control_1	24327082	12817508	52.6882	1972450	1239344	62.8327
Control_2	17921519	12123342	67.6468	1765504	1383023	78.3359
