# Supplementary material for: RNA-Seq Differentiates Tumour and Host mRNA Expression Changes Induced by Treatment of Human Tumour Xenografts with the VEGFR Tyrosine Kinase Inhibitor Cediranib
Source: PLoS One. 2013 Jun 19;8(6):e66003. doi: 10.1371/journal.pone.0066003 (PMC3686868; doi:10.1371/journal.pone.0066003)
Supplement: Table S3 — Calu6 xenograft protein coding transcript coverage. (XLSX) [file pone.0066003.s007.xlsx]

## Sheet: Table_S3
Sample	Human			Mouse
	No. of protein coding genes	No. of protein coding genes mapped	%	No. of protein coding genes	No. of protein coding genes mapped	%
VEGFi_1	21494	15065	70.0893	22667	13342	58.8609
VEGFi_2	21494	15171	70.5825	22667	13323	58.7771
Control_1	21494	15031	69.9311	22667	13852	61.1109
Control_2	21494	15232	70.8663	22667	13901	61.327
