# Supplementary material for: RNA-Seq Differentiates Tumour and Host mRNA Expression Changes Induced by Treatment of Human Tumour Xenografts with the VEGFR Tyrosine Kinase Inhibitor Cediranib
Source: PLoS One. 2013 Jun 19;8(6):e66003. doi: 10.1371/journal.pone.0066003 (PMC3686868; doi:10.1371/journal.pone.0066003)
Supplement: Table S4 — Correspondence between the proportion of reads mapping to mouse and the experimentally estimated species content of sample. (XLSX) [file pone.0066003.s008.xlsx]

## Sheet: Table_S4
Sample	% mouse mapped reads	% mouse RNA content
VEGFi _1	6.3	8.8
VEGFi _2	7.5	9
Control_1	10.4	16.6
Control_2	9	14.7
