# Supplementary material for: RNA-Seq Differentiates Tumour and Host mRNA Expression Changes Induced by Treatment of Human Tumour Xenografts with the VEGFR Tyrosine Kinase Inhibitor Cediranib
Source: PLoS One. 2013 Jun 19;8(6):e66003. doi: 10.1371/journal.pone.0066003 (PMC3686868; doi:10.1371/journal.pone.0066003)
Supplement: Table S5 — RT-qPCR assay probe identifiers and -ΔCT values across control and treated calu6 xenograft samples. (XLSX) [file pone.0066003.s009.xlsx]

## Sheet: Table_S5
Gene + Fluidigm assay probe ID	Control_1	Control_2	VEGF_1	VEGF_2
A. Human
ACVR1 Hs01090689_m1	-4.96974	-5.05072	-5.32047	-5.04489
ACVR1B Hs00923299_m1	-17.4084	-16.1748	-14.7003	-14.9708
ACVR1B Hs03676620_s1	-7.27512	-6.85976	-7.0089	-6.836
ACVR1C Hs00377065_m1	-7.54438	-8.48037	-8.51056	-7.87933
ACVRL1 Hs00163543_m1	-14.0027	-14.3672	-13.9988	-13.3532
ANGPT1 Hs00375823_m1	-8.93701	-8.9328	-8.67692	-9.09697
ANGPT2 Hs01048043_m1	-6.94513	-6.51908	-7.09732	-6.54273
AXL Hs01064436_m1	-2.92615	-2.68808	-3.57909	-2.69669
BMP2 Hs00154192_m1	-7.20951	-6.72427	-7.19227	NA
BMP4 Hs03676628_s1	-10.4869	-10.5508	-10.993	-10.2549
BMP6 Hs01099596_m1	N/A	N/A	NA	NA
BMPR1A Hs01034913_g1	-5.76864	-5.56742	-6.12025	-6.13265
BMPR1B Hs01010965_m1	-9.13394	-8.84923	-9.57095	-9.20753
BMPR2 Hs00176148_m1	-5.27934	-4.79556	-4.91298	-4.66564
BSG Hs00936295_m1	0.919405	0.561861	0.234516	NA
CACNA1G Hs00367969_m1	-9.81537	-9.8704	-10.8593	-10.2669
CACNA1H Hs01103523_m1	-6.72944	-6.6561	-6.95628	-7.00418
CACNA1I Hs01096205_m1	-13.9006	-19.5951	-25.2196	NA
CCL17 Hs00171074_m1	N/A	N/A	-15.377	NA
CCL2 Hs00234140_m1	-15.2786	-13.6802	-15.8126	-11.6636
CCL22 Hs01574247_m1	-19.0256	N/A	NA	NA
CCL3 Hs00234142_m1	N/A	N/A	NA	-14.4943
CCL4 Hs00237011_m1	N/A	N/A	NA	NA
CCL5 Hs00982282_m1	-12.7302	-14.6265	-16.6085	NA
CCL7 Hs00171147_m1	-15.4176	N/A	NA	NA
CD82 Hs00356310_m1	-7.20866	-7.55492	-7.78563	-7.59349
CDH1 Hs01013953_m1	-14.2748	-16.0547	NA	NA
CDH11 Hs00901475_m1	-5.21064	-5.54863	-5.27271	NA
CDH12 Hs00362037_m1	-5.71122	-6.42912	-6.30339	NA
CDH3 Hs00354998_m1	-13.8452	-13.309	NA	NA
CDH6 Hs00191832_m1	-3.55179	-3.775	-4.07455	NA
CDH8 Hs01031173_m1	N/A	-14.2502	NA	NA
CHRNA3 Hs01088199_m1	-13.5373	N/A	NA	NA
CHRNA5 Hs00181248_m1	-4.55794	-4.56113	-5.25555	-5.01972
CHRNA7 Hs01063372_m1	-14.8495	-14.2628	NA	NA
CHRNB4 Hs00609520_m1	-12.7859	-13.2159	-13.738	-12.7064
CSF1R Hs00234622_m1	N/A	-14.0764	NA	NA
CSF3 (var1) Hs00236884_m1	-14.6816	N/A	NA	NA
CSF3 (var2) Hs99999083_m1	N/A	-20.8474	NA	-23.9689
CSF3 (var3) Hs00738431_g1	-13.4998	-13.7953	-15.5698	-15.2739
CST3 Hs00264679_m1	-1.65097	-2.33644	-2.59247	NA
CSTA Hs00193257_m1	-13.6254	-13.0941	-15.2987	NA
CSTB Hs00164368_m1	-1.83587	-2.30618	-2.5304	NA
CTSB Hs00947439_m1	-3.49205	-3.76484	-4.22349	NA
CTSD Hs00157201_m1	-2.17157	-2.95079	-3.22986	NA
CTSK Hs01080388_m1	-9.00848	-10.052	-9.86443	NA
CTSL1 Hs00266474_m1	-10.2935	-10.7296	-11.5327	NA
CTSL2 Hs00822401_m1	-5.84878	-6.41643	-7.33508	NA
CTSS Hs00175403_m1	-13.4807	-14.0656	-15.9756	NA
CX3CL1 Hs00171086_m1	-8.88612	-9.31093	-9.89267	-8.68753
CXCL1 Hs00236937_m1	-7.61067	-7.81048	-8.35962	-7.25197
CXCL10 Hs00171042_m1	N/A	N/A	NA	-17.0722
CXCL12 Hs00930455_m1	N/A	N/A	NA	NA
CXCL5 Hs00171085_m1	N/A	N/A	NA	NA
CXCR4 Hs00237052_m1	-5.69868	-6.5872	NA	-5.7791
CXCR7 Hs00664172_s1	-13.9502	-10.4728	-11.7944	-9.76326
CYTL1 Hs01573280_m1	-5.63394	-5.33886	-5.82653	-5.852
DKK3 Hs00951303_m1	-8.12345	-8.04573	-7.87366	-8.0274
DLL4 Hs01117333_m1	-14.9923	-16.3015	-14.3091	-14.9988
EDG1 Hs00173499_m1	N/A	N/A	NA	-13.6827
EDG3 Hs00245464_s1	-12.7981	-12.4316	-13.5016	-12.5822
EFNB2 Hs00970627_m1	-2.14284	-2.04549	-2.74928	-2.24042
ENG Hs00164438_m1	-6.83262	-7.5103	-7.16761	-7.84883
ENPP2 Hs00905125_m1	-10.618	-11.8633	-11.2995	NA
ENTPD1 Hs00169946_m1	-8.06816	-8.03194	-8.50394	-8.00837
EPHB4 Hs01119118_g1	-5.54792	-5.4101	-5.90326	-5.80562
F2R Hs00169258_m1	-8.46242	-9.76154	-10.2264	-9.95767
F2RL1 Hs00173741_m1	-2.04927	-1.80091	-2.39681	-1.6768
F2RL3 Hs01006385_g1	-12.62	-14.1153	-14.4653	-15.9509
FGF1 Hs00361126_m1	-7.67942	-8.44439	-8.04652	-8.38216
FGF17 Hs03676568_gH	-13.7051	-13.7193	-13.24	-15.1091
FGF18 Hs03676581_s1	-8.72113	-8.55048	-8.83352	-8.32843
FGF19 Hs00391591_m1	-9.33701	-9.55616	-6.31719	-8.02488
FGF2 Hs00266645_m1	-7.37573	-7.7259	-8.14944	-8.0444
FGF5 Hs03676587_s1	-10.3993	-11.3081	-11.7923	-11.3992
FGF6 Hs00907866_m1	-13.7755	N/A	-14.5601	NA
FGF8 Hs01097227_g1	-12.9856	-15.2526	-15.442	-13.4338
FGF8 Hs03676619_s1	-11.6402	-11.1333	-11.3469	-11.5021
FGF9 Hs03676566_mH	-8.35968	-8.00177	-8.64986	-8.5145
FLT1 Hs01052936_m1	-11.1963	-12.841	-11.9158	-11.865
FZD4 Hs03986777_s1	-6.17339	-5.98286	-6.19668	-6.57259
FZD5 Hs00361869_g1	-6.86732	-6.63307	-6.72807	-6.69834
GAS6 Hs00181323_m1	-12.6175	-12.6277	-14.0113	NA
GDF2 Hs00211913_m1	N/A	N/A	NA	NA
HDGF Hs00610315_gH	-1.56721	-1.297	-1.57091	-1.15509
HEY1 Hs01114113_m1	-4.1626	-3.81091	-3.90943	-4.2647
HGF Hs00300159_m1	-12.8137	-14.4861	-13.6414	NA
HIF1A Hs00936368_m1	-3.62455	-3.89109	-3.92909	-3.7201
HSPA5 Hs00946084_g1	-1.45873	-1.21229	-1.57566	-1.42968
ID1 Hs00704053_s1	-5.17312	-6.24588	-5.96698	-5.73599
ID1 Hs03676575_s1	-2.088	-2.81214	-2.79344	-2.54035
ID2 Hs00747379_m1	-5.64862	-5.90258	-5.6761	-5.52513
ID3 Hs00171409_m1	-1.18207	-1.41755	-1.72974	-1.91153
ID4 Hs02912975_g1	-10.3147	-11.4068	-10.593	-10.2379
IFI44L Hs00199115_m1	-7.22687	-7.92809	-8.06865	-8.00621
IFIT1 Hs01911452_s1	-10.8351	-10.2498	-10.8537	-10.9963
IL1A Hs99999028_m1	-10.4523	-13.691	-13.9835	-11.7768
IL1B Hs99999029_m1	N/A	-12.9614	-14.993	-15.0861
IL1R1 Hs00991010_m1	-14.8729	-17.212	-17.5533	-14.2257
IL1RN Hs00893626_m1	N/A	N/A	NA	NA
IL6 Hs99999032_m1	N/A	N/A	NA	NA
IL6R Hs00169842_m1	-11.5404	-11.7211	-11.1869	-10.4447
IL6R Hs00794121_m1	-11.5076	-10.7442	-11.6541	-11.1307
IL8 Hs00174103_m1	-5.59135	-6.32496	-6.37422	NA
IL8RA Hs00174146_m1	N/A	N/A	NA	NA
IL8RB Hs00174304_m1	N/A	N/A	NA	NA
ITGA5 Hs00233743_m1	-4.37602	-5.09802	-5.67239	NA
ITGAV Hs00233808_m1	-0.759419	-1.02276	-1.64566	NA
KCNH1 Hs00924320_m1	-7.45878	-7.11444	-7.76749	-7.31587
KCNK9 Hs00363153_m1	-17.4909	-14.5199	-15.7642	-15.7298
KDR Hs00176676_m1	-14.5756	N/A	NA	NA
KISS1 Hs00158486_m1	-14.9457	-13.4774	-16.9021	NA
KIT Hs00174029_m1	-13.0962	-12.1526	-13.6807	NA
LPAR1 Hs00954504_m1	-8.69869	-8.82112	-9.73959	-8.67075
LPAR1 Hs03986771_m1	-15.6867	-16.1676	-11.8573	-12.1411
LPAR3 Hs00173857_m1	N/A	N/A	NA	NA
MERTK Hs00179024_m1	-7.23354	-7.62062	-7.74811	NA
MET Hs00179845_m1	-3.19579	-4.17081	-4.6609	NA
MGP Hs00179899_m1	-13.5044	-11.1917	-12.3088	-11.3146
MGP Hs00969490_m1	-13.7621	-11.4056	-12.5807	-11.8576
MMP13 Hs00233992_m1	-8.3095	-8.44905	-9.36983	NA
MMP2 Hs00234422_m1	-3.3697	-3.81691	-4.30429	NA
MMP7 Hs01042796_m1	-13.7505	-13.6182	NA	NA
MMP9 Hs00957555_m1	-10.8738	-11.2833	-11.2669	NA
MST1 Hs00360684_m1	-8.02481	-8.16078	-7.60723	-7.48267
MST1R Hs00899925_m1	-11.0062	-12.9997	-12.0661	NA
NOTCH1 Hs00413187_m1	-5.34305	-5.16367	-4.96153	-4.77659
NOTCH3 Hs01128541_m1	-5.9155	-6.45186	-6.91682	-6.68285
NRP1 Hs00826128_m1	-2.91341	-2.69927	-2.80104	-2.59636
NRP2 Hs00187290_m1	-3.13015	-3.04674	-3.34809	-3.2994
NT5E Hs01573922_m1	-2.7457	-2.82186	-3.46417	-3.1447
PDGFA Hs00236997_m1	-12.3996	-11.526	-12.2101	-13.3115
PDGFB Hs00966526_m1	N/A	N/A	NA	NA
PDGFC Hs00211916_m1	-4.83768	-4.55344	-5.18061	-4.60625
PDGFD Hs00937332_m1	-16.0664	N/A	-15.0255	NA
PDGFRA Hs00183486_m1	-5.28081	-5.45566	-5.18012	-5.49872
PDGFRB Hs00182163_m1	-8.64857	-8.53312	-8.06256	-7.78776
PGF Hs01119262_m1	-2.84379	-2.53515	-2.93247	-2.94539
PLAT Hs00263492_m1	-5.53963	-5.7105	-5.51525	NA
PLAU Hs01547054_m1	-5.18095	-6.13823	-6.62105	NA
PLAUR Hs00182181_m1	-3.78375	-4.05701	-4.59445	NA
PLG Hs00264877_m1	N/A	N/A	NA	NA
PRKCE Hs00942878_m1	-8.12923	-8.28612	-8.60976	-8.69964
PROK2 Hs01587689_m1	N/A	N/A	-17.4612	NA
PTPRJ Hs01119326_m1	-3.05277	-3.40504	-3.01455	-3.11401
RALBP1 Hs00799096_s1	-7.74735	-7.82869	-8.35408	-8.52306
RHOA Hs01051295_m1	-0.148136	-0.926118	-1.03287	NA
RHOB Hs03676562_s1	-4.22106	-4.36382	-4.15335	-3.8016
RHOC Hs00747110_s1	-5.51192	-5.94298	-6.43546	NA
RPSA Hs00347791_s1	-0.200733	-0.455926	-1.21937	NA
S100A4 Hs01569256_m1	-3.81368	-4.91748	-5.15434	NA
SERPINB2 Hs00234032_m1	-16.9976	-16.1786	-17.2874	NA
SERPINB5 Hs00985285_m1	-8.4394	-11.6455	-12.4969	NA
SERPINE1 Hs01126604_m1	-4.64917	-5.62996	-5.54208	NA
SGK1 Hs00178612_m1	-4.93043	-4.61481	-5.11288	-4.73443
SGK2 Hs00367639_m1	-12.3128	-11.5923	-12.2784	-11.5
SGK3 Hs00179430_m1	-8.5945	-8.79626	-8.7976	-8.8825
SHH Hs00179843_m1	-10.9558	-11.3627	-11.5994	-11.1851
SNAI1 Hs00195591_m1	-10.1421	-9.88515	-10.4303	NA
SPHK1 Hs00184211_m1	-6.55282	-6.36247	-6.8378	-5.65872
SPHK2 Hs00219999_m1	-7.12651	-7.12019	-7.48134	-7.57954
SPP1 Hs00167093_m1	-5.98244	-7.05583	-7.52843	-7.27693
SPP1 Hs00960641_m1	-11.0083	-11.4293	-12.1689	-12.2812
TEK Hs00176096_m1	-14.5281	-18.1512	-17.2802	-14.6963
TGFb1 Hs00171257_m1	-2.21394	-2.32752	-2.65743	-2.00491
TGFBR1 Hs00610318_m1	-6.07596	-5.58659	-6.15179	-5.75135
THBS1 Hs00962914_m1	-4.3806	-4.485	-5.14471	NA
TIE1 Hs00178500_m1	-12.5366	-11.8094	-14.1555	-10.7952
TIMP1 Hs99999139_m1	-2.10777	-2.74368	-3.21278	NA
TIMP3 Hs00165951_g1	-2.44018	-3.11101	-3.58159	NA
TRPC6 Hs00395102_m1	-14.4469	N/A	NA	NA
TRPM8 Hs00375481_m1	-13.3622	-12.6662	-14.6423	-12.5428
TRPV2 Hs00901640_m1	-3.65793	-3.87022	-4.22387	-4.14911
TRPV4 Hs01099348_m1	-7.7389	-7.84463	-8.23502	-8.30328
TWIST2 Hs03986784_s1	-11.7019	-12.5762	-12.1491	-13.2086
TYRO3 Hs03986773_m1	-5.45056	-5.79307	-6.46737	-6.44145
VEGFA Hs00900054_m1	-6.00467	-5.9972	-5.18721	-4.89122
VEGFB Hs00957980_g1	-5.05032	-4.85507	-5.24434	-5.05913
VEGFC Hs00153458_m1	-17.2815	N/A	NA	NA
VIM Hs00958112_g1	2.75273	3.17291	3.1889	3.49676
WNT1 Hs03986774_s1	-14.0957	-14.0432	-14.2557	-12.7123
B. Mouse			VEGFi	VEGFi
Acta2 Mm00725412_s1	-6.01712	-5.48438	-5.74094	-4.86255
Acvr1b Mm00475713_m1	-7.10408	-7.17915	-6.41905	-6.46586
Acvr1b Mm03053291_s1	-5.37177	-6.00774	-5.2831	-5.00873
Acvr1c Mm01331057_m1	-12.8699	-11.2917	-10.0268	-8.62341
Acvrl1 Mm01300353_g1	-4.82349	-4.5241	-4.41194	-4.39819
Angpt1 Mm00456498_m1	-7.2241	-7.89542	-7.67274	-7.91424
Angpt2 Mm00545822_m1	-7.19828	-6.441	-7.016	-6.70881
Axl Mm00437221_m1	-2.35306	-2.44576	-2.21352	-1.50857
Bmp10 Mm01183889_m1	N/A	N/A	NA	NA
Bmp6 Mm01332882_m1	-7.82595	-9.94814	-7.90602	-7.36527
Bmpr1a Mm01208758_m1	-4.63357	-4.73921	-4.49295	-4.33559
Bmpr1b Mm03053312_s1	-8.52365	-8.38748	-8.12323	-8.96674
Bmpr2 Mm00432129_m1	-2.61855	-2.51342	-2.69678	-1.91883
Bsg Mm00814798_m1	N/A	-11.289	-9.74072	-8.93996
Cacna1g Mm00486572_m1	-6.56564	-6.581	-6.93633	-5.64342
Cacna1h Mm00445382_m1	-9.11795	-10.2071	-10.0477	-8.60084
Cacna1i Mm01299026_m1	-13.3084	N/A	NA	NA
Ccl12 Mm01617100_m1	-4.49019	-4.371	-5.57593	-5.20615
Ccl17 Mm00516136_m1	-10.2566	-11.1038	-10.7131	-10.9594
Ccl2 Mm00441242_m1	-6.65486	-6.69667	-6.05927	-5.88889
Ccl22 Mm00436439_m1	-10.9851	-10.1269	-9.70707	-10.3174
Ccl3 Mm00441258_m1	-13.7702	-13.011	-11.2641	-11.2911
Ccl4 Mm00443112_m1	-9.49948	-9.18168	-7.99597	-7.41014
Ccl5 Mm01302428_m1	-7.24899	-6.67026	-7.4369	-7.5953
Ccl7 Mm00443113_m1	-7.36791	-6.48003	-6.12577	-5.53236
Cd82 Mm00492061_m1	-4.83859	-5.42344	-4.8035	-4.9519
Cdh1 Mm00486906_m1	N/A	-7.81243	-6.55498	-7.15545
Cdh11 Mm00515466_m1	N/A	-2.30235	-3.66845	-3.33913
Cdh12 Mm01165359_m1	N/A	N/A	-17.0639	NA
Cdh2 Mm00483213_m1	-6.27497	-6.2121	-6.20183	-6.15676
Cdh3 Mm01249215_m1	N/A	-3.3699	-4.75621	-4.97625
Cdh6 Mm01310024_m1	N/A	-11.4306	-9.83934	NA
Cdh8 Mm01242096_m1	N/A	N/A	NA	NA
Chrna5 Mm00616329_m1	-11.4306	N/A	-10.1897	-10.6768
Chrna7 Mm01312230_m1	-13.797	N/A	NA	NA
Chrnb4 Mm00804952_m1	N/A	N/A	-12.5471	NA
Csf1r Mm00432689_m1	-5.05492	-4.54585	-4.73508	-4.52931
Csf3 Mm00438335_g1	-10.998	-14.1926	-8.26223	-9.195
Cst3 Mm00438347_m1	N/A	2.80274	0.753834	1.1714
Csta Mm01344699_g1	N/A	N/A	-16.0863	NA
Cstb Mm00432769_m1	N/A	-2.51875	-3.84759	-3.56128
Ctsb Mm01310506_m1	N/A	3.28869	1.5549	2.00842
Ctsd Mm00515586_m1	N/A	2.01719	0.0977341	0.180138
Ctsk Mm00484036_m1	N/A	-0.169633	-1.8934	-1.11385
Ctsl Mm00515597_m1	N/A	-0.190745	-1.31915	-0.485617
Ctss Mm00457902_m1	N/A	-1.05208	-2.12865	-1.69907
Cx3cl1 Mm00436454_m1	-4.05657	-4.65578	-3.88981	-4.29435
Cxcl1 Mm00433859_m1	-11.334	-9.76973	-7.55921	-7.77165
Cxcl10 Mm00445235_m1	-6.62695	-7.27639	-9.44558	-8.98543
Cxcl12 Mm00445552_m1	-4.48397	-4.62787	-4.06326	-3.3894
Cxcl2 Mm00436450_m1	N/A	N/A	-17.5351	NA
Cxcl5 Mm00436451_g1	-7.2962	-6.49456	-6.11147	-4.88886
Cxcr4 Mm01292123_m1	-7.28431	-6.4218	-6.35754	-6.22799
Cxcr7 Mm00432610_m1	-4.4914	-4.50115	-3.72313	-2.73148
Cytl1 Mm01217841_m1	-9.57945	-12.6075	-11.4343	-9.08332
Dkk3 Mm00443800_m1	-3.44395	-2.79375	-2.28702	-1.96859
Dll4 Mm01338020_m1	-6.91598	-6.31728	-8.2549	-8.91732
Edg7 Mm01312593_m1	N/A	N/A	-14.5304	NA
Efnb2 Mm01215897_m1	-6.33983	-5.47333	-6.24304	-6.22384
Eng Mm00468256_m1	-2.8219	-2.65234	-3.43385	-3.28174
Enpp2 Mm00516572_m1	N/A	-7.21764	-6.44631	-7.06104
Entpd1 Mm00515447_m1	-3.31742	-3.57849	-3.58109	-3.2327
Ephb4 Mm01201157_m1	-6.72075	-6.54852	-6.42858	-6.7359
F2r Mm00438851_m1	-4.95492	-4.54734	-4.81896	-4.32084
F2rl1 Mm00433160_m1	-7.71875	-7.67306	-6.17453	-5.84533
F2rl3 Mm00433161_g1	-10.3591	-10.1263	-10.1842	-9.76724
Fgf1 Mm01258325_m1	N/A	N/A	NA	NA
Fgf15 Mm00433278_m1	N/A	N/A	NA	NA
Fgf17 Mm00433281_g1	-12.305	N/A	-10.6931	NA
Fgf18 Mm03676637_s1	-4.87327	-4.90827	-5.02121	-4.26779
Fgf2 Mm01289199_m1	N/A	N/A	-14.7456	NA
Fgf5 Mm03053745_s1	N/A	N/A	NA	NA
Fgf6 Mm01183111_m1	-12.7572	-13.7152	-11.4644	NA
Fgf8 Mm03676635_mH	-13.5113	N/A	-13.0596	NA
Fgf9 Mm01319105_m1	-8.45238	-8.58393	-8.28215	-7.41107
Flt1 Mm00438980_m1	-5.18981	-5.41889	-6.28862	-6.18036
Flt3 Mm00438996_m1	-13.7805	N/A	-13.438	NA
Flt4 Mm00433337_m1	-7.85917	-7.94343	-8.80593	-9.1498
Fzd4 Mm03053556_s1	-5.95707	-6.83239	-6.27556	-5.75302
Fzd5 Mm00445623_s1	-7.35146	-7.34609	-7.01512	-6.89178
Gas6 Mm00490378_m1	N/A	-0.344832	-1.59975	-1.02151
Gdf2 Mm00807340_m1	N/A	N/A	-14.4919	NA
Gpr116 Mm01269030_m1	-4.27217	-3.8626	-4.76696	-4.87529
H28 Mm00518988_m1	-13.8292	-6.74174	-6.84038	-7.56922
Hdgf Mm00725733_s1	-3.41023	-3.32917	-3.60691	-3.07034
Hgf Mm01135184_m1	N/A	-4.37135	-5.93107	-5.48532
Hif1a Mm00468875_m1	-4.02915	-3.79169	-3.46736	-3.32303
Hpse Mm00461768_m1	-6.59489	-5.52781	-5.71549	-5.34195
Hspa5 AIAAC6K	-4.11625	-4.18581	-4.08253	-4.01531
Id1 Mm03676649_s1	-3.08134	-3.58288	-3.91517	-3.78426
Id2 Mm00711781_m1	-4.8344	-4.50001	-3.82288	-4.2125
Id3 Mm01188138_g1	-2.75433	-3.3642	-3.39391	-3.80185
Id4 Mm00499701_m1	-7.73369	-7.71271	-7.14444	-7.48323
Ifit1 Mm00515153_m1	-7.14636	-7.01691	-8.93866	-8.92871
Il1a Mm99999060_m1	-9.84086	-9.08139	-8.26283	-8.73235
Il1b Mm01336189_m1	-5.62238	-6.32931	-4.50068	-3.61337
Il1r1 Mm00434237_m1	-3.632	-3.22833	-3.33397	-2.47685
Il1rn Mm01337566_m1	-5.10602	-5.12178	-5.12246	-3.96749
Il6 Mm99999064_m1	-8.54861	-8.4791	-7.23937	-6.93108
Il6ra Mm00439653_m1	-9.82479	-9.73106	-10.433	-9.38627
Il8rb Mm00438258_m1	-10.325	-10.9727	-9.00397	-8.33019
Itga5 Mm00439797_m1	N/A	-0.889139	-2.15163	-1.53798
Itgam Mm00434455_m1	-4.64399	-4.97788	-3.67429	-3.82351
Itgav Mm00434506_m1	N/A	-1.743	-3.18576	-2.9254
Kcnh1 Mm01316769_m1	-8.60591	-9.62156	-8.14905	-6.96829
Kcnk2 Mm01323942_m1	-12.3329	-11.9985	-11.4038	-11.2172
Kdr Mm01222419_m1	-5.13375	-5.04528	-6.04576	-6.01684
Kiss1 Mm03058560_m1	N/A	N/A	-16.1871	NA
Kit Mm00445212_m1	N/A	-5.29308	-6.32042	-7.45966
Lpar1 Mm00439144_m1	-9.90778	-9.86298	-9.29067	-9.40099
Lpar1 Mm03986786_m1	-9.11196	-9.42338	-8.35533	-7.61457
Mertk Mm01336149_m1	N/A	-2.79323	-4.50012	-4.19534
Met Mm00434924_m1	N/A	-5.70616	-7.15198	-7.42122
Mgp Mm00485009_m1	-1.23593	-1.87659	-1.66373	-2.50685
Mmp13 Mm01168713_m1	N/A	-2.33924	-2.51443	-1.98843
Mmp2 Mm03928978_m1	N/A	2.31912	0.921223	1.45985
Mmp7 Mm01168420_m1	N/A	N/A	NA	NA
Mmp9 Mm00442991_m1	N/A	-4.03772	-2.79596	-2.50129
Mst1 Mm01229834_m1	N/A	N/A	-14.197	NA
Mst1r Mm00436365_m1	N/A	-6.61119	-6.68205	-7.19876
Notch1 Mm00435249_m1	-5.70442	-5.1995	-5.68857	-5.39284
Notch3 Mm00435270_m1	-5.10352	-5.59954	-5.50284	-5.68806
Nrp1 Mm00435372_m1	-1.9383	-2.0428	-2.32032	-1.95386
Nrp2 Mm01254530_m1	-6.03971	-5.7682	-5.98888	-5.68573
Nt5e Mm01144394_m1	-6.25502	-6.07077	-5.13434	-5.46596
Pdgfa Mm01205760_m1	-6.33246	-6.08591	-5.49816	-6.21816
Pdgfb Mm01298578_m1	-4.61421	-4.00336	-4.64635	-4.36128
Pdgfc Mm00480205_m1	-7.42541	-6.84842	-7.38444	-6.78834
Pdgfd Mm00546829_m1	-6.1511	-5.64418	-5.67275	-5.26282
Pdgfra Mm01211694_m1	N/A	N/A	NA	NA
Pdgfrb Mm00435546_m1	-1.56926	-1.58044	-1.70093	-1.79538
Pecam1 Mm00476702_m1	-4.06367	-3.67143	-4.19293	-3.92247
Pgf Mm00435613_m1	-4.90105	-3.62135	-2.26226	-2.28707
Plat Mm00476931_m1	N/A	-2.21083	-3.5878	-3.11949
Plau Mm00447054_m1	N/A	-1.57203	-2.97524	-2.72057
Plaur Mm01149438_m1	N/A	-0.601027	-1.83797	-1.96714
Plg Mm01312967_m1	N/A	N/A	-15.6899	NA
Prkce Mm00440894_m1	-5.83532	-6.13902	-6.07644	-5.29853
Prkd1 Mm00435790_m1	-8.51754	-8.85181	-9.06644	-8.19741
Prkd2 Mm01264603_m1	-7.38864	-6.75617	-7.29264	-7.24408
Prok2 Mm01182451_m1	N/A	N/A	-14.3975	NA
Ptprj Mm01327824_m1	-3.2393	-2.94508	-3.28433	-2.48515
Ralbp1 Mm00485718_m1	-3.83507	-3.90515	-4.03706	-3.11442
Rhoa Mm01228062_g1	N/A	0.962689	-0.403237	0.106673
Rhob Mm03676631_s1	-9.47367	-9.97469	-9.54453	-9.50923
Rhoc Mm03928976_mH	N/A	-2.85055	-3.75971	-3.29297
Rpsa Mm00726662_s1	N/A	-8.98031	-7.50202	-9.22501
S100a4 Mm00803371_m1	N/A	-2.24267	-2.35994	-1.97728
S1pr1 Mm00514644_m1	-4.05054	-3.75714	-4.05583	-3.79505
S1pr3 Mm00515669_m1	-5.65071	-4.74982	-5.19423	-4.75501
SerpinB2 Mm00440905_m1	N/A	-3.46259	-6.43851	-2.97198
Serpinb5 Mm00436763_m1	N/A	-11.4217	-8.92641	-9.51493
Serpine1 Mm00435860_m1	N/A	1.28819	0.0464922	0.690431
Serpine2 Mm00436753_m1	-2.27208	-2.93958	-3.62095	-2.92719
Shh Mm03053649_s1	N/A	N/A	-14.2896	NA
Snai1 Mm00441533_g1	N/A	-1.34473	-2.46871	-2.28201
Snrk Mm00505255_m1	-5.96623	-5.9132	-6.21313	-6.0911
Sphk1 Mm01252544_m1	-8.98096	-8.62616	-8.1624	-8.26361
Sphk2 Mm00445021_m1	-7.19482	-7.05127	-6.97218	-6.95271
Tek Mm01256892_m1	-6.11425	-6.0365	-6.51367	-6.0372
Tgfb1 Mm00441724_m1	-2.29107	-2.27507	-2.82044	-2.15292
Tgfbr1 Mm00436964_m1	-3.5078	-3.63682	-3.76227	-3.55011
Thbs1 Mm01335418_m1	N/A	2.47823	0.667709	1.49196
Tie1 Mm00441786_m1	-5.62572	-5.3078	-6.32158	-6.04198
Timp1 Mm00441818_m1	N/A	-0.319502	-1.71647	-1.46275
Timp3 Mm01224941_m1	N/A	-0.925971	-2.4338	-1.81488
Trpc1 Mm00441975_m1	-8.42901	-8.28759	-8.12386	-7.60738
Trpc6 Mm01176083_m1	-11.6049	-9.35807	-10.7276	-10.3899
Trpv2 Mm00449223_m1	-5.85928	-6.09744	-6.39665	-5.88725
Twist2 Mm00492147_m1	-8.83796	-8.57459	-7.80118	-6.22499
Tyro3 Mm00444547_m1	-9.54198	-8.41493	-9.01058	-8.95027
Vegfa Mm00437304_m1	-3.67102	-3.55108	-2.07276	-1.96916
Vegfb Mm00442102_m1	-5.89993	-6.89822	-6.80498	-6.72975
Vegfc Mm01202432_m1	-9.50134	-8.4044	-8.54685	-8.00141
Vim Mm01333430_m1	0.221847	0.710808	0.868344	NA
Wnt1 Mm00810320_s1	N/A	-12.6955	-11.7494	-11.6759
