# Supplementary material for: RNA-Seq Differentiates Tumour and Host mRNA Expression Changes Induced by Treatment of Human Tumour Xenografts with the VEGFR Tyrosine Kinase Inhibitor Cediranib
Source: PLoS One. 2013 Jun 19;8(6):e66003. doi: 10.1371/journal.pone.0066003 (PMC3686868; doi:10.1371/journal.pone.0066003)
Supplement: Table S6 — Correspondence in gene expression quantification and detection between RNA-Seq and RT-qPCR. (XLSX) [file pone.0066003.s010.xlsx]

## Sheet: Table_S6
Sample	Detected in both platforms	Not detected in both platforms	Detected in RNA-Seq/Not detected in qRT-PCR	Detected in qRT-PCR/Not detected in RNA-Seq	Gene expression correlation (r2)*
A. Human
Control_1	144	16	8	11	0.72
Control_2	139	15	4	21	0.69
VEGFi_1	139	21	7	12	0.69
VEGFi_2	97	18	53	11	0.62
B. Mouse
Control_1	104	17	43	12	0.6
Control_2	141	21	6	8	0.59
VEGFi_1	143	7	5	21	0.56
VEGFi_2	139	20	9	8	0.56
* Only genes detected on both platforms are considered here
