# Supplementary material for: RNA-Seq Differentiates Tumour and Host mRNA Expression Changes Induced by Treatment of Human Tumour Xenografts with the VEGFR Tyrosine Kinase Inhibitor Cediranib
Source: PLoS One. 2013 Jun 19;8(6):e66003. doi: 10.1371/journal.pone.0066003 (PMC3686868; doi:10.1371/journal.pone.0066003)
Supplement: Table S7 — RT-qPCR ΔCT values for all six treated and eight control calu6 xenograft samples. (XLSX) [file pone.0066003.s011.xlsx]

## Sheet: Table_S7
	Treated samples						Control samples
Sample ID ->	VEGFi_1	VEGFi_2	VEGFi_3	VEGFi_4	VEGFi_5	VEGFi_6	Control_1	Control_2	Control_3	Control_4	Control_5	Control_6	Control_7	Control_8
Gene + Fluidigm assay probe ID	AZD2171 - 6mg/kg	AZD2171 - 6mg/kg	AZD2171 - 6mg/kg	AZD2171 - 6mg/kg	AZD2171 - 6mg/kg	AZD2171 - 6mg/kg	Control - 0mg/kg	Control - 0mg/kg	Control - 0mg/kg	Control - 0mg/kg	Control - 0mg/kg	Control - 0mg/kg	Control - 0mg/kg	Control - 0mg/kg
Dll4 Mm01338020_m1	-8.2549	-8.91732	-6.63707	NA	-8.80464	-8.04919	-6.91598	-6.31728	-6.83769	-6.31892	-6.27493	-6.07297	-6.51539	NA
Eng Mm00468256_m1	-3.43385	-3.28174	-2.82789	-1.26662	-4.0723	-3.30707	-2.8219	-2.65234	-3.10621	-2.69769	-2.66161	-2.70051	-3.22079	-1.8394
Flt1 Mm00438980_m1	-6.28862	-6.18036	-6.31442	-5.84325	-6.39859	-5.97685	-5.18981	-5.41889	-5.02284	-5.00168	-4.8214	-4.97871	-5.05649	-4.97361
Gpr116 Mm01269030_m1	-4.76696	-4.87529	-4.43808	-4.75063	-4.81624	-4.67071	-4.27217	-3.8626	-4.39021	-4.11746	-4.19746	-4.25306	-4.159	-3.64954
Il1b Mm01336189_m1	-4.50068	-3.61337	-3.92399	-4.71446	-6.56651	-3.67535	-5.62238	-6.32931	-6.53589	-4.74512	-5.71225	-5.31957	-5.66673	-6.38749
Kdr Mm01222419_m1	-6.04576	-6.01684	-6.28422	-6.19093	-6.52165	-6.67188	-5.13375	-5.04528	-5.38429	-5.01048	-4.86578	-4.94161	-4.97208	-4.93653
Mmp9 Mm00442991_m1	-2.79596	-2.50129	-2.2368	-3.60178	-6.83546	-1.77752	NA	-4.03772	-2.76608	-3.31162	-3.46455	NA	-4.08739	-4.23755
Pecam1 Mm00476702_m1	-4.19293	-3.92247	-4.54849	-2.92587	-4.6652	-4.44706	-4.06367	-3.67143	-4.1227	-3.8658	-3.91435	-3.70001	-4.12027	NA
Serpinb5 Mm00436763_m1	-8.92641	-9.51493	-11.1315	-10.3636	-10.6014	-5.7079	NA	-11.4217	-11.6621	-6.98099	-10.0187	NA	-5.80534	NA
Serpine2 Mm00436753_m1	-3.62095	-2.92719	-2.64449	-2.23701	-4.29788	-2.39024	-2.27208	-2.93958	-2.29304	-1.63725	-2.29586	-2.55556	-3.1795	-9.36124
Tek Mm01256892_m1	-6.51367	-6.0372	-6.37309	-6.7432	-6.25152	-7.56362	-6.11425	-6.0365	-6.05391	-5.6398	-6.14449	-5.99332	-6.4839	-6.46657
Tie1 Mm00441786_m1	-6.32158	-6.04198	-5.6981	NA	-6.45329	-6.67953	-5.62572	-5.3078	-5.54413	-5.35327	-5.22995	-5.51881	-6.18269	NA
Vegfa Mm00437304_m1	-2.07276	-1.96916	-1.56673	-1.90867	-3.16414	-3.78287	-3.67102	-3.55108	-3.51011	-3.24073	-3.17123	-3.43685	-3.1699	-3.11351
