# Supplementary material for: RNA-Seq Differentiates Tumour and Host mRNA Expression Changes Induced by Treatment of Human Tumour Xenografts with the VEGFR Tyrosine Kinase Inhibitor Cediranib
Source: PLoS One. 2013 Jun 19;8(6):e66003. doi: 10.1371/journal.pone.0066003 (PMC3686868; doi:10.1371/journal.pone.0066003)
Supplement: Table S8 — Correspondence in gene expression quantification between RNA-Seq and Affymetrix Human U133 Plus 2.0/Mouse 430 2.0 gene arrays. (XLSX) [file pone.0066003.s012.xlsx]

## Sheet: Table S8
Sample	r2 correlation across genes present on both platforms (no. of genes)
	All	Low risk	High risk
A. Human
Control_1	0.46 (8224)	0.54 (1540)	0.44 (6684)
Control_2	0.50 (8621)	0.59 (1627)	0.48 (6994)
B. Mouse
Control_1	0.32 (5437)	0.47 (914)	0.29 (4523)
Control_2	0.35 (5467)	0.49 (942)	0.32 (4525)
