# Supplementary material for: RNA-Seq Differentiates Tumour and Host mRNA Expression Changes Induced by Treatment of Human Tumour Xenografts with the VEGFR Tyrosine Kinase Inhibitor Cediranib
Source: PLoS One. 2013 Jun 19;8(6):e66003. doi: 10.1371/journal.pone.0066003 (PMC3686868; doi:10.1371/journal.pone.0066003)
Supplement: Table S9 — LoVo xenograft mapping coverage statistics. (XLSX) [file pone.0066003.s013.xlsx]

## Sheet: Table_S9
Sample	Total sample reads	Genomic + splice junction uniquely mapped reads (Pre-filtering)		Filters			Genomic + splice junction uniquely mapped reads (Post-filtering)
		Human	Mouse	Mapping to both species	Anti-sense splice junction alignments		Human	Mouse
					Human	Mouse
Rep_1	62636987	24416118	1794109	542812	153	79	23873154	1251219
Rep_2	46148818	17792082	1114902	382207	150	58	17409726	732638
