# Supplementary material for: RNA-Seq Differentiates Tumour and Host mRNA Expression Changes Induced by Treatment of Human Tumour Xenografts with the VEGFR Tyrosine Kinase Inhibitor Cediranib
Source: PLoS One. 2013 Jun 19;8(6):e66003. doi: 10.1371/journal.pone.0066003 (PMC3686868; doi:10.1371/journal.pone.0066003)
Supplement: Table S10 — Read counts across human transcripts in control and treated calu6 xenograft samples. (XLSX) [file pone.0066003.s014.xlsx]

## Sheet: Table_S10
Ensembl Gene ID	Ensembl Transcript ID	HUGO Gene Symbol	Transcript Type	VEGFi_1	VEGFi_2	Control_1	Control_2
ENSG00000138293	ENST00000452682	NCOA4	protein_coding	2500	2724	2975	2081
ENSG00000072274	ENST00000421258	TFRC	protein_coding	569	361	380	235
ENSG00000174886	ENST00000418389	NDUFA11	protein_coding	215	172	175	199
ENSG00000177683	ENST00000313516	THAP5	protein_coding	247	224	246	136
ENSG00000238616	ENST00000459080	U6	snRNA	0	0	0	0
ENSG00000095203	ENST00000311609	EPB41L4B	protein_coding	1228	1293	1451	1084
ENSG00000134330	ENST00000497473	IAH1	protein_coding	1165	1216	1145	911
ENSG00000116701	ENST00000469280	NCF2	protein_coding	27	24	25	20
ENSG00000100084	ENST00000539600	HIRA	protein_coding	778	684	1024	765
ENSG00000134668	ENST00000533231	SPOCD1	protein_coding	5	0	1	2
ENSG00000143382	ENST00000407995	ADAMTSL4	protein_coding	264	102	88	126
ENSG00000131069	ENST00000491533	ACSS2	protein_coding	698	609	352	352
ENSG00000144231	ENST00000487079	POLR2D	protein_coding	171	226	277	222
ENSG00000162384	ENST00000474227	C1ORF123	protein_coding	27	38	39	22
ENSG00000149294	ENST00000525973	NCAM1	protein_coding	0	0	0	1
ENSG00000255995	ENST00000534879	HPRTP4	pseudogene	0	0	0	0
ENSG00000128656	ENST00000488080	CHN1	protein_coding	90	85	139	77
ENSG00000197037	ENST00000481424	ZNF498	protein_coding	504	520	538	471
ENSG00000213035	ENST00000495605	CTD-2571L23.1	pseudogene	0	0	0	0
ENSG00000165195	ENST00000482148	PIGA	protein_coding	151	126	98	78
ENSG00000124116	ENST00000337205	WFDC3	protein_coding	29	17	1	5
ENSG00000241600	ENST00000435691	ZNF578	processed_transcript	0	0	2	0
ENSG00000258162	ENST00000550272	RP11-315E17.1	processed_transcript	0	0	0	0
ENSG00000254369	ENST00000521197	RP1-170O19.2	lincRNA	1	0	0	0
ENSG00000064490	ENST00000535017	RFXANK	protein_coding	99	105	107	85
ENSG00000168255	ENST00000464525	POLR2J3	protein_coding	90	42	78	62
ENSG00000232325	ENST00000465755	AC093627.7	processed_transcript	0	0	0	0
ENSG00000183023	ENST00000405269	SLC8A1	protein_coding	2	0	1	0
ENSG00000172538	ENST00000311787	FAM170B	protein_coding	1	0	0	0
ENSG00000206488	ENST00000400575	ATAT1	protein_coding	0	0	0	0
ENSG00000244395	ENST00000418956	RBMY1D	protein_coding	0	0	0	0
ENSG00000204482	ENST00000396107	LST1	protein_coding	1	2	5	5
ENSG00000135211	ENST00000257663	TMEM60	protein_coding	358	523	418	293
ENSG00000244462	ENST00000431148	RBM12	protein_coding	208	211	209	167
ENSG00000231821	ENST00000436002	AC019102.1	pseudogene	2	5	2	3
ENSG00000141252	ENST00000401468	VPS53	protein_coding	397	321	289	246
ENSG00000243174	ENST00000488379	AC090204.8	Mt_tRNA_pseudogene	0	0	0	0
ENSG00000143375	ENST00000502442	CGN	protein_coding	33	26	23	12
ENSG00000149452	ENST00000430500	SLC22A8	protein_coding	0	0	0	0
ENSG00000169432	ENST00000375387	SCN9A	protein_coding	7	4	2	0
ENSG00000184640	ENST00000541152	2009-09-01	protein_coding	2184	1864	1646	1549
ENSG00000256835	ENST00000355509	GS1-410F4.5	pseudogene	0	0	0	0
ENSG00000136244	ENST00000401651	IL6	protein_coding	0	0	0	0
ENSG00000075826	ENST00000479697	SEC31B	protein_coding	343	314	453	336
ENSG00000069399	ENST00000403534	BCL3	protein_coding	92	58	77	97
ENSG00000168959	ENST00000393297	GRM5	protein_coding	0	0	0	0
ENSG00000237292	ENST00000435023	RP11-540K16.1	processed_transcript	0	0	0	0
ENSG00000163995	ENST00000515079	ABLIM2	protein_coding	26	12	13	24
ENSG00000163950	ENST00000318386	SLBP	protein_coding	2969	3008	3878	2529
ENSG00000196924	ENST00000415241	FLNA	protein_coding	1585	1156	1573	1943
ENSG00000116254	ENST00000491020	CHD5	protein_coding	7	3	5	1
ENSG00000239920	ENST00000394793	AC015691.13	processed_transcript	0	0	0	0
ENSG00000107186	ENST00000319217	MPDZ	protein_coding	0	1	0	1
ENSG00000167549	ENST00000492276	CORO6	protein_coding	0	0	2	0
ENSG00000232881	ENST00000430654	RPS10P21	pseudogene	0	0	0	0
ENSG00000201096	ENST00000364226	5S_RRNA	rRNA	0	0	0	0
ENSG00000207007	ENST00000384280	U6	snRNA	0	3	0	0
ENSG00000185658	ENST00000380800	BRWD1	protein_coding	1129	1551	1735	943
ENSG00000197111	ENST00000550520	PCBP2	protein_coding	3691	3099	2951	2695
ENSG00000112182	ENST00000537989	BACH2	protein_coding	45	37	44	36
ENSG00000242184	ENST00000462820	AC090193.1	snoRNA_pseudogene	0	0	0	0
ENSG00000224079	ENST00000449721	AC091729.7	processed_transcript	0	0	0	0
ENSG00000142949	ENST00000496043	PTPRF	protein_coding	32	14	37	43
ENSG00000061918	ENST00000505154	GUCY1B3	protein_coding	1	2	4	2
ENSG00000069122	ENST00000362015	GPR116	protein_coding	0	1	0	0
ENSG00000136731	ENST00000488439	UGGT1	protein_coding	354	346	421	288
ENSG00000231325	ENST00000466450	LY6G5C	protein_coding	0	0	0	0
ENSG00000229859	ENST00000541699	PGA3	protein_coding	0	0	0	0
ENSG00000198054	ENST00000478613	DSCR8	protein_coding	0	0	0	0
ENSG00000147642	ENST00000408908	SYBU	protein_coding	212	268	336	316
ENSG00000145362	ENST00000503271	ANK2	protein_coding	38	29	64	43
ENSG00000138867	ENST00000468170	C22ORF13	protein_coding	42	43	45	56
ENSG00000157881	ENST00000505228	PANK4	protein_coding	204	159	159	179
ENSG00000233412	ENST00000356526	OR5H15	protein_coding	0	0	0	0
ENSG00000109180	ENST00000504654	OCIAD1	protein_coding	929	1131	1160	817
ENSG00000115827	ENST00000490217	DCAF17	protein_coding	49	70	93	48
ENSG00000100650	ENST00000394366	SRSF5	protein_coding	3816	4390	3963	2680
ENSG00000186283	ENST00000367627	TOR3A	protein_coding	398	343	604	393
ENSG00000183385	ENST00000426035	TTTY8	processed_transcript	0	0	0	0
ENSG00000178694	ENST00000485793	NSUN3	protein_coding	42	38	22	26
ENSG00000121542	ENST00000481965	SEC22A	protein_coding	178	168	166	144
ENSG00000200473	ENST00000363603	5S_RRNA	rRNA	0	0	0	0
ENSG00000147475	ENST00000524002	ERLIN2	protein_coding	125	136	159	101
ENSG00000153046	ENST00000474977	CDYL	protein_coding	175	208	154	112
ENSG00000113649	ENST00000509810	TCERG1	protein_coding	333	289	280	166
ENSG00000237012	ENST00000466518	C6ORF136	protein_coding	0	0	0	0
ENSG00000110243	ENST00000542499	APOA5	protein_coding	0	0	0	0
ENSG00000234473	ENST00000439152	RP11-101E13.1	pseudogene	8	4	3	1
ENSG00000174442	ENST00000535141	ZWILCH	protein_coding	1567	1650	1881	1192
ENSG00000249745	ENST00000507778	HMGB1P28	pseudogene	0	3	0	3
ENSG00000163374	ENST00000442834	YY1AP1	protein_coding	693	533	590	481
ENSG00000151287	ENST00000376029	C13ORF27	protein_coding	384	364	439	279
ENSG00000253578	ENST00000524313	IGKV1-22	IG_V_pseudogene	0	0	0	0
ENSG00000206073	ENST00000356424	SERPINB4	protein_coding	0	0	0	0
ENSG00000124835	ENST00000244820	AC105760.3	processed_transcript	0	1	0	0
ENSG00000173599	ENST00000528403	PC	protein_coding	5	11	12	1
ENSG00000172731	ENST00000395010	LRRC20	protein_coding	198	148	248	186
ENSG00000134333	ENST00000542179	LDHA	protein_coding	10193	8311	5708	5506
ENSG00000167553	ENST00000301072	TUBA1C	protein_coding	2296	2457	2340	1860
ENSG00000139437	ENST00000536868	TCHP	protein_coding	128	133	150	91
ENSG00000167566	ENST00000477361	NCKAP5L	protein_coding	46	29	37	32
ENSG00000165568	ENST00000525281	AKR1E2	protein_coding	61	58	72	37
ENSG00000153046	ENST00000491864	CDYL	protein_coding	98	108	94	62
ENSG00000102241	ENST00000415377	HTATSF1	protein_coding	1249	1377	1573	1131
ENSG00000246662	ENST00000520096	RP11-163D8.1	lincRNA	0	0	0	0
ENSG00000089169	ENST00000552667	RPH3A	protein_coding	0	0	0	0
ENSG00000164124	ENST00000296529	TMEM144	protein_coding	989	839	804	541
ENSG00000141959	ENST00000534847	PFKL	protein_coding	1787	1387	1245	1217
ENSG00000158716	ENST00000368108	DUSP23	protein_coding	223	159	203	143
ENSG00000224770	ENST00000549943	BTNL2	protein_coding	0	0	0	0
ENSG00000099889	ENST00000462319	ARVCF	protein_coding	9	4	8	15
ENSG00000175193	ENST00000311101	PARL	protein_coding	1451	1313	1434	1096
ENSG00000122852	ENST00000429958	SFTPA1	protein_coding	0	0	1	0
ENSG00000101972	ENST00000218089	STAG2	protein_coding	3133	3120	3520	2275
ENSG00000163219	ENST00000488795	ARHGAP25	protein_coding	0	0	0	0
ENSG00000176884	ENST00000315048	GRIN1	protein_coding	2	0	0	0
ENSG00000127241	ENST00000337774	MASP1	protein_coding	0	3	0	0
ENSG00000085224	ENST00000400862	ATRX	protein_coding	2886	2583	2890	1981
ENSG00000204290	ENST00000374995	BTNL2	protein_coding	0	0	0	0
ENSG00000124782	ENST00000492574	RREB1	protein_coding	3870	2990	2257	2170
ENSG00000226145	ENST00000417510	AC022596.6	processed_transcript	5	3	0	1
ENSG00000242894	ENST00000485467	AL136001.1	scRNA_pseudogene	1	0	1	0
ENSG00000162367	ENST00000459729	TAL1	protein_coding	0	2	1	0
ENSG00000144746	ENST00000478935	ARL6IP5	protein_coding	1227	1276	1370	1048
ENSG00000104490	ENST00000521957	NCALD	protein_coding	0	0	0	0
ENSG00000180815	ENST00000470101	MAP3K15	protein_coding	59	30	34	36
ENSG00000104490	ENST00000517639	NCALD	protein_coding	0	0	0	2
ENSG00000134452	ENST00000470353	FBXO18	protein_coding	384	301	377	305
ENSG00000226496	ENST00000441268	NCRNA00323	processed_transcript	0	0	1	2
ENSG00000197165	ENST00000534108	SULT1A2	protein_coding	4	0	0	0
ENSG00000111642	ENST00000545584	CHD4	protein_coding	70	82	74	53
ENSG00000129214	ENST00000441599	SHBG	protein_coding	2	2	0	1
ENSG00000216721	ENST00000454121	AC093850.1	pseudogene	1	3	1	0
ENSG00000198130	ENST00000489269	HIBCH	protein_coding	190	228	258	129
ENSG00000173599	ENST00000355677	PC	protein_coding	13	22	35	8
ENSG00000162129	ENST00000536297	CLPB	protein_coding	47	56	53	19
ENSG00000221968	ENST00000527379	FADS3	protein_coding	200	136	184	182
ENSG00000135678	ENST00000549781	CPM	protein_coding	0	0	0	0
ENSG00000081985	ENST00000465396	IL12RB2	protein_coding	0	0	1	0
ENSG00000170142	ENST00000346855	UBE2E1	protein_coding	5253	5732	6182	4200
ENSG00000178026	ENST00000495297	C22ORF36	protein_coding	57	66	75	79
ENSG00000214402	ENST00000432827	LCNL1	protein_coding	0	0	1	0
ENSG00000185985	ENST00000428560	SLITRK2	protein_coding	0	0	0	0
ENSG00000129173	ENST00000529188	E2F8	protein_coding	38	30	55	16
ENSG00000257300	ENST00000549005	RP11-100F15.3	pseudogene	0	0	0	0
ENSG00000167986	ENST00000542337	DDB1	protein_coding	235	309	292	141
ENSG00000070718	ENST00000522320	AP3M2	protein_coding	67	57	89	60
ENSG00000138678	ENST00000509412	AGPAT9	protein_coding	52	82	61	31
ENSG00000215908	ENST00000362058	CROCCP2	lincRNA	108	111	118	73
ENSG00000068438	ENST00000489599	FTSJ1	protein_coding	1098	864	831	754
ENSG00000163374	ENST00000476093	YY1AP1	protein_coding	215	206	186	126
ENSG00000141542	ENST00000269347	RAB40B	protein_coding	177	189	183	110
ENSG00000146733	ENST00000424596	PSPH	protein_coding	89	121	158	110
ENSG00000103449	ENST00000457559	SALL1	protein_coding	0	0	0	0
ENSG00000224143	ENST00000487513	EHMT2	protein_coding	0	0	0	0
ENSG00000134160	ENST00000542188	TRPM1	protein_coding	0	0	0	0
ENSG00000116396	ENST00000438661	KCNC4	protein_coding	159	125	149	102
ENSG00000235737	ENST00000452879	RP11-37K18.1	pseudogene	8	9	2	1
ENSG00000173264	ENST00000541952	GPR137	protein_coding	26	25	35	40
ENSG00000154040	ENST00000463087	CABYR	protein_coding	114	148	160	111
ENSG00000206235	ENST00000383118	TAP2	protein_coding	0	0	0	0
ENSG00000058091	ENST00000431029	CDK14	protein_coding	112	60	126	104
ENSG00000198856	ENST00000512478	OSTC	protein_coding	891	850	985	664
ENSG00000172432	ENST00000307114	GTPBP2	protein_coding	437	402	441	348
ENSG00000135486	ENST00000547617	HNRNPA1	protein_coding	3291	3520	3087	2375
ENSG00000007372	ENST00000379115	PAX6	protein_coding	11	2	4	4
ENSG00000170854	ENST00000503517	MINA	protein_coding	411	415	562	388
ENSG00000224918	ENST00000426697	AY269186.2	processed_transcript	0	0	0	0
ENSG00000106330	ENST00000223054	MOSPD3	protein_coding	250	244	233	198
ENSG00000148408	ENST00000277551	CACNA1B	protein_coding	1	1	2	0
ENSG00000138185	ENST00000371206	ENTPD1	protein_coding	10	2	5	0
ENSG00000221313	ENST00000408386	AC010207.1	miRNA	0	0	0	0
ENSG00000114757	ENST00000263962	PEX5L	protein_coding	0	0	0	1
ENSG00000251435	ENST00000510813	RP11-365H8.2	pseudogene	1	0	0	0
ENSG00000159374	ENST00000409585	C2ORF65	protein_coding	0	0	0	0
ENSG00000157927	ENST00000469399	RADIL	protein_coding	2	0	0	0
ENSG00000107771	ENST00000494586	FAM190B	protein_coding	116	99	123	72
ENSG00000154316	ENST00000534302	TDH	processed_transcript	0	0	0	0
ENSG00000196289	ENST00000356052	BECN1P1	pseudogene	0	1	5	3
ENSG00000225543	ENST00000427005	C6ORF15	protein_coding	0	0	0	0
ENSG00000047188	ENST00000512600	YTHDC2	protein_coding	1711	1924	1991	1431
ENSG00000156265	ENST00000339024	C21ORF7	protein_coding	54	74	46	35
ENSG00000121766	ENST00000373714	ZCCHC17	protein_coding	413	396	533	372
ENSG00000142798	ENST00000453796	HSPG2	protein_coding	8	7	15	13
ENSG00000138246	ENST00000509279	DNAJC13	protein_coding	239	208	213	157
ENSG00000090266	ENST00000476470	NDUFB2	protein_coding	1833	1861	2610	1422
ENSG00000225127	ENST00000420705	NCRNA00237	processed_transcript	1	2	5	0
ENSG00000254499	ENST00000532913	AC002056.5	processed_transcript	0	0	0	0
ENSG00000241386	ENST00000465683	HLA-DOB	protein_coding	0	0	0	0
ENSG00000240253	ENST00000447059	AC140481.7	processed_transcript	0	0	0	0
ENSG00000146285	ENST00000426221	SCML4	protein_coding	0	0	0	0
ENSG00000165899	ENST00000551340	OTOGL	protein_coding	0	6	5	7
ENSG00000213399	ENST00000393863	AC022210.2	pseudogene	43	27	25	27
ENSG00000223735	ENST00000412287	OR51B3P	pseudogene	8	0	10	5
ENSG00000119979	ENST00000489988	FAM45A	protein_coding	208	202	175	147
ENSG00000075856	ENST00000412617	SART3	protein_coding	857	812	1072	756
ENSG00000101901	ENST00000486353	ALG13	protein_coding	112	133	105	65
ENSG00000051825	ENST00000541823	MPHOSPH9	protein_coding	28	49	55	43
ENSG00000236040	ENST00000456220	RP11-165H20.4	pseudogene	0	0	0	0
ENSG00000152595	ENST00000540395	MEPE	protein_coding	0	0	0	0
ENSG00000152822	ENST00000361719	GRM1	protein_coding	1	1	1	2
ENSG00000225513	ENST00000451825	RP11-165N19.2	pseudogene	7	8	9	7
ENSG00000251281	ENST00000511840	CTD-2066L21.2	processed_transcript	21	4	7	3
ENSG00000170919	ENST00000434849	XXYAC-R12DG2.2	lincRNA	49	61	51	47
ENSG00000122025	ENST00000241453	FLT3	protein_coding	13	13	4	9
ENSG00000222864	ENST00000410932	AL596268.1	miRNA	0	0	0	0
ENSG00000166199	ENST00000529366	ALKBH3	protein_coding	234	195	193	178
ENSG00000201296	ENST00000364426	U4	snRNA	0	0	0	0
ENSG00000255129	ENST00000529416	RP11-839D17.3	processed_transcript	0	0	3	0
ENSG00000184584	ENST00000503838	TMEM173	protein_coding	26	23	22	23
ENSG00000197701	ENST00000509152	ZNF595	protein_coding	7	10	11	26
ENSG00000234949	ENST00000452801	AC104667.3	protein_coding	3	1	3	2
ENSG00000105705	ENST00000535070	SUGP1	protein_coding	59	99	59	58
ENSG00000135940	ENST00000464949	COX5B	protein_coding	1159	1439	1352	968
ENSG00000132522	ENST00000315601	GPS2	protein_coding	831	634	740	538
ENSG00000130234	ENST00000471548	ACE2	protein_coding	20	29	52	41
ENSG00000170962	ENST00000529268	PDGFD	protein_coding	0	0	0	0
ENSG00000253328	ENST00000518920	KB-431C1.3	pseudogene	0	0	0	0
ENSG00000131080	ENST00000451436	EDA2R	protein_coding	0	2	0	1
ENSG00000165061	ENST00000519406	ZMAT4	protein_coding	0	0	0	0
ENSG00000171055	ENST00000379245	FEZ2	protein_coding	2494	2211	2108	1678
ENSG00000138162	ENST00000474014	TACC2	protein_coding	15	22	11	11
ENSG00000183251	ENST00000380224	OR51B4	protein_coding	11	6	17	12
ENSG00000111596	ENST00000548230	CNOT2	protein_coding	64	86	74	55
ENSG00000092964	ENST00000521983	DPYSL2	protein_coding	108	119	141	113
ENSG00000204261	ENST00000453426	XXBAC-BPG246D15.8	processed_transcript	4	26	27	10
ENSG00000216154	ENST00000401335	AC109357.1	miRNA	0	0	0	0
ENSG00000248894	ENST00000502349	AC019206.1	lincRNA	25	56	53	30
ENSG00000198898	ENST00000361183	CAPZA2	protein_coding	4544	3580	4022	3375
ENSG00000198457	ENST00000547367	CYP21A2	protein_coding	0	0	0	0
ENSG00000114745	ENST00000441081	GORASP1	protein_coding	15	13	18	13
ENSG00000197989	ENST00000464115	SNHG12	lincRNA	424	419	399	311
ENSG00000168010	ENST00000536995	ATG16L2	protein_coding	100	76	113	99
ENSG00000175137	ENST00000411742	SH3BP5L	protein_coding	41	30	64	45
ENSG00000135905	ENST00000471810	DOCK10	protein_coding	2	2	10	3
ENSG00000257698	ENST00000551421	RP11-620J15.3	processed_transcript	37	45	90	58
ENSG00000196696	ENST00000530079	PDXDC2P	processed_transcript	273	286	261	190
ENSG00000231866	ENST00000436385	RP4-631H13.4	pseudogene	2	0	0	0
ENSG00000107864	ENST00000412050	CPEB3	protein_coding	55	59	79	48
ENSG00000239497	ENST00000456439	LY6G5B	protein_coding	0	0	0	0
ENSG00000213390	ENST00000358531	ARHGAP19	protein_coding	351	322	448	309
ENSG00000064313	ENST00000529653	TAF2	protein_coding	381	400	456	281
ENSG00000231793	ENST00000514950	DOC2GP	processed_transcript	11	25	40	18
ENSG00000234654	ENST00000445742	BX571672.8	pseudogene	6	1	0	0
ENSG00000169282	ENST00000475456	KCNAB1	protein_coding	0	0	0	0
ENSG00000127780	ENST00000248384	OR1E2	protein_coding	0	0	0	0
ENSG00000205307	ENST00000538735	AC069281.1	protein_coding	22	13	21	9
ENSG00000143469	ENST00000534859	SYT14	protein_coding	0	0	0	1
ENSG00000086991	ENST00000534731	NOX4	protein_coding	0	0	0	0
ENSG00000135925	ENST00000258411	WNT10A	protein_coding	5	18	6	9
ENSG00000214369	ENST00000379462	AC009967.3	pseudogene	0	1	1	0
ENSG00000164081	ENST00000489026	TEX264	protein_coding	138	173	185	125
ENSG00000211663	ENST00000390309	IGLV3-19	IG_V_gene	0	0	0	0
ENSG00000129116	ENST00000511948	PALLD	protein_coding	0	0	0	0
ENSG00000204161	ENST00000374156	C10ORF128	protein_coding	0	0	0	0
ENSG00000254986	ENST00000525738	DPP3	protein_coding	75	47	42	49
ENSG00000231582	ENST00000415303	RP11-293G6__B.4	pseudogene	0	0	0	0
ENSG00000105835	ENST00000484527	NAMPT	protein_coding	358	355	277	238
ENSG00000090316	ENST00000512289	MAEA	protein_coding	563	720	773	438
ENSG00000168765	ENST00000369836	GSTM4	protein_coding	373	321	421	350
ENSG00000248874	ENST00000507936	C5ORF17	protein_coding	0	0	0	0
ENSG00000198765	ENST00000482717	SYCP1	protein_coding	0	0	0	0
ENSG00000156345	ENST00000336654	CDK20	protein_coding	105	92	100	72
ENSG00000138777	ENST00000508518	PPA2	protein_coding	1580	1554	2132	1564
ENSG00000173163	ENST00000458337	COMMD1	protein_coding	49	68	65	52
ENSG00000145996	ENST00000274695	CDKAL1	protein_coding	724	610	680	523
ENSG00000147408	ENST00000397998	CSGALNACT1	protein_coding	35	41	74	45
ENSG00000204790	ENST00000377441	CBWD6	protein_coding	1	0	12	0
ENSG00000084764	ENST00000458529	MAPRE3	protein_coding	69	55	58	54
ENSG00000121104	ENST00000240364	FAM117A	protein_coding	101	81	58	75
ENSG00000244400	ENST00000461747	RPS4XP12	pseudogene	0	0	0	0
ENSG00000175221	ENST00000537596	MED16	protein_coding	401	275	422	385
ENSG00000072163	ENST00000476932	LIMS2	protein_coding	23	7	9	14
ENSG00000157873	ENST00000442392	TNFRSF14	protein_coding	131	93	80	78
ENSG00000115414	ENST00000359671	FN1	protein_coding	2211	3292	2868	2412
ENSG00000237434	ENST00000414056	RP11-15P13.1	pseudogene	0	0	0	0
ENSG00000149231	ENST00000545264	CCDC82	protein_coding	187	213	229	135
ENSG00000167244	ENST00000434045	IGF2	protein_coding	51	29	25	44
ENSG00000179222	ENST00000375772	MAGED1	protein_coding	28	18	37	27
ENSG00000215557	ENST00000429114	AF130358.5	processed_transcript	0	1	2	2
ENSG00000082126	ENST00000359962	MPP4	protein_coding	2	2	2	3
ENSG00000143171	ENST00000470566	RXRG	protein_coding	0	0	0	0
ENSG00000183117	ENST00000519623	CSMD1	protein_coding	0	0	0	2
ENSG00000228338	ENST00000438401	RP5-845O24.8	processed_transcript	0	0	0	0
ENSG00000239007	ENST00000459222	U7	snRNA	0	0	0	0
ENSG00000172081	ENST00000357066	MOBKL2A	protein_coding	300	325	345	288
ENSG00000090539	ENST00000485883	CHRD	protein_coding	4	0	3	2
ENSG00000138069	ENST00000260638	RAB1A	protein_coding	1134	1207	1121	852
ENSG00000183632	ENST00000398680	TP53TG3	protein_coding	0	0	0	0
ENSG00000109189	ENST00000506707	USP46	protein_coding	35	34	38	26
ENSG00000232458	ENST00000443406	AC005029.1	processed_transcript	0	0	0	0
ENSG00000074603	ENST00000339244	DPP8	protein_coding	584	518	563	425
ENSG00000163449	ENST00000295658	TMEM169	protein_coding	2	2	3	8
ENSG00000249437	ENST00000519014	NAIP	protein_coding	0	0	0	0
ENSG00000163374	ENST00000361140	YY1AP1	protein_coding	900	704	800	597
ENSG00000155621	ENST00000377027	C9ORF85	protein_coding	265	309	156	207
ENSG00000170421	ENST00000547031	KRT8	protein_coding	4348	4129	2446	2467
ENSG00000242361	ENST00000490859	HLA-DMA	protein_coding	0	0	0	0
ENSG00000130816	ENST00000340748	DNMT1	protein_coding	1643	1789	2239	1482
ENSG00000116729	ENST00000534713	WLS	protein_coding	174	143	164	163
ENSG00000163482	ENST00000424080	STK36	protein_coding	83	93	112	70
ENSG00000231044	ENST00000548988	RDBP	protein_coding	0	0	0	0
ENSG00000241685	ENST00000262942	ARPC1A	protein_coding	2415	2061	2284	1731
ENSG00000205133	ENST00000523060	C8ORF83	protein_coding	0	17	6	6
ENSG00000150753	ENST00000503026	CCT5	protein_coding	3988	4580	5176	3272
ENSG00000138080	ENST00000433140	EMILIN1	protein_coding	0	0	0	2
ENSG00000108176	ENST00000480963	DNAJC12	protein_coding	11	5	12	11
ENSG00000225746	ENST00000414488	AL132709.5	processed_transcript	0	0	0	0
ENSG00000251012	ENST00000490594	RP11-484M3.5	protein_coding	0	0	0	0
ENSG00000225011	ENST00000515851	RP11-810H18.1	pseudogene	0	0	0	0
ENSG00000134297	ENST00000336399	PLEKHA8P1	processed_transcript	36	44	33	28
ENSG00000082074	ENST00000512982	FYB	protein_coding	0	0	0	0
ENSG00000128656	ENST00000444394	CHN1	protein_coding	28	25	40	26
ENSG00000223746	ENST00000447108	RP11-272J7.1	pseudogene	0	0	0	0
ENSG00000241066	ENST00000469951	AC108134.3	tRNA_pseudogene	0	0	0	0
ENSG00000114861	ENST00000358280	FOXP1	protein_coding	1898	1756	1684	1292
ENSG00000170873	ENST00000524090	MTSS1	protein_coding	7	0	5	6
ENSG00000151552	ENST00000505710	QDPR	protein_coding	120	97	123	95
ENSG00000154556	ENST00000464819	SORBS2	protein_coding	31	64	73	30
ENSG00000198075	ENST00000409309	SULT1C4	protein_coding	1	3	3	13
ENSG00000102882	ENST00000483869	MAPK3	protein_coding	303	192	243	198
ENSG00000132153	ENST00000476446	DHX30	protein_coding	68	37	56	49
ENSG00000205044	ENST00000534734	RP11-56P9.11	pseudogene	0	0	0	0
ENSG00000177133	ENST00000321336	RP1-163G9.1	processed_transcript	0	0	0	0
ENSG00000175582	ENST00000393571	RAB6A	protein_coding	2537	2467	2428	1742
ENSG00000090266	ENST00000464566	NDUFB2	protein_coding	1798	1739	2517	1414
ENSG00000084623	ENST00000471486	EIF3I	protein_coding	2217	1872	2021	1771
ENSG00000151923	ENST00000369093	TIAL1	protein_coding	2641	2884	2686	1950
ENSG00000130772	ENST00000475655	MED18	protein_coding	35	32	38	34
ENSG00000248383	ENST00000253807	PCDHAC1	protein_coding	2	6	12	3
ENSG00000157216	ENST00000533209	SSBP3	protein_coding	10	1	8	8
ENSG00000163803	ENST00000444257	PLB1	protein_coding	3	2	0	0
ENSG00000231312	ENST00000415640	AC007246.3	processed_transcript	25	14	7	4
ENSG00000119979	ENST00000497903	FAM45A	protein_coding	41	28	22	29
ENSG00000230487	ENST00000532358	AC093734.11	lincRNA	10	5	9	19
ENSG00000240954	ENST00000496596	AE000659.23	pseudogene	17	20	28	16
ENSG00000115112	ENST00000537910	TFCP2L1	protein_coding	5	7	8	10
ENSG00000196924	ENST00000474072	FLNA	protein_coding	655	449	641	535
ENSG00000198952	ENST00000468993	SMG5	protein_coding	19	9	14	10
ENSG00000116641	ENST00000454575	DOCK7	protein_coding	1314	1175	1357	921
ENSG00000236779	ENST00000432698	RP11-430C7.2	pseudogene	0	0	1	0
ENSG00000253917	ENST00000281228	AC226119.4	processed_transcript	4	19	10	5
ENSG00000165195	ENST00000333590	PIGA	protein_coding	727	667	502	445
ENSG00000196156	ENST00000391356	KRTAP4-3	protein_coding	0	0	0	0
ENSG00000162434	ENST00000494904	JAK1	protein_coding	128	125	144	80
ENSG00000172987	ENST00000370546	HPSE2	protein_coding	0	0	0	0
ENSG00000147166	ENST00000475413	ITGB1BP2	protein_coding	7	9	9	4
ENSG00000214787	ENST00000526153	MS4A4E	protein_coding	0	0	0	0
ENSG00000189375	ENST00000345096	TBC1D28	protein_coding	0	0	0	0
ENSG00000189058	ENST00000458447	APOD	protein_coding	1	3	2	0
ENSG00000232353	ENST00000412486	RP11-655G22.1	processed_transcript	0	0	0	0
ENSG00000110925	ENST00000552899	CSRNP2	protein_coding	38	36	40	29
ENSG00000257555	ENST00000550740	AC215219.4	protein_coding	0	0	0	0
ENSG00000186232	ENST00000531780	RP11-437G21.5	pseudogene	0	0	0	0
ENSG00000113387	ENST00000512913	SUB1	protein_coding	844	1219	958	559
ENSG00000251394	ENST00000508665	OR12D3	protein_coding	0	0	0	0
ENSG00000166801	ENST00000527629	FAM111A	protein_coding	96	142	294	92
ENSG00000164919	ENST00000297564	COX6C	protein_coding	4296	5721	4326	2846
ENSG00000234328	ENST00000423417	TNXA	pseudogene	0	0	0	0
ENSG00000241296	ENST00000440269	HLA-DMB	protein_coding	0	0	0	0
ENSG00000115419	ENST00000417154	GLS	protein_coding	907	1028	899	635
ENSG00000163705	ENST00000431315	C3ORF24	protein_coding	0	0	0	0
ENSG00000253552	ENST00000518088	AC004080.12	lincRNA	3	0	0	0
ENSG00000235919	ENST00000456633	RP11-29H23.1	processed_transcript	7	6	14	6
ENSG00000204574	ENST00000441867	ABCF1	protein_coding	421	374	404	313
ENSG00000241837	ENST00000431254	ATP5O	protein_coding	1986	2333	2048	1394
ENSG00000081237	ENST00000418674	PTPRC	protein_coding	0	0	0	0
ENSG00000174373	ENST00000382366	RALGAPA1	protein_coding	148	136	144	91
ENSG00000235639	ENST00000429649	AC002069.6	pseudogene	0	0	0	0
ENSG00000138039	ENST00000420913	LHCGR	protein_coding	52	59	57	40
ENSG00000252534	ENST00000516725	Y_RNA	misc_RNA	0	0	0	0
ENSG00000215883	ENST00000493530	CYB5RL	protein_coding	16	19	22	23
ENSG00000251853	ENST00000516044	RNU7-42P	snRNA	0	0	0	0
ENSG00000111305	ENST00000457134	GSG1	protein_coding	1	0	0	0
ENSG00000228892	ENST00000552734	AGPAT1	protein_coding	0	0	0	0
ENSG00000188690	ENST00000462490	UROS	protein_coding	152	180	143	106
ENSG00000147689	ENST00000523819	FAM83A	protein_coding	1	0	0	0
ENSG00000145819	ENST00000443045	ARHGAP26	protein_coding	23	13	21	18
ENSG00000185418	ENST00000335968	TARSL2	protein_coding	209	278	300	195
ENSG00000164024	ENST00000510107	METAP1	protein_coding	633	703	635	391
ENSG00000112851	ENST00000515185	ERBB2IP	protein_coding	93	107	67	13
ENSG00000133612	ENST00000473633	AGAP3	protein_coding	404	454	487	384
ENSG00000206782	ENST00000384055	U6	snRNA	0	0	0	0
ENSG00000248017	ENST00000499037	AC026449.1	lincRNA	0	0	0	0
ENSG00000159363	ENST00000510069	ATP13A2	protein_coding	168	121	154	141
ENSG00000008441	ENST00000397661	NFIX	protein_coding	594	523	611	503
ENSG00000106484	ENST00000458161	MEST	protein_coding	281	238	414	292
ENSG00000091106	ENST00000342905	NLRC4	protein_coding	0	0	0	0
ENSG00000149485	ENST00000448607	FADS1	protein_coding	54	63	53	48
ENSG00000051108	ENST00000300302	HERPUD1	protein_coding	2249	2112	1993	1875
ENSG00000206376	ENST00000419454	EHMT2	protein_coding	0	0	0	0
ENSG00000146576	ENST00000359073	C7ORF26	protein_coding	300	229	293	234
ENSG00000105856	ENST00000222574	HBP1	protein_coding	890	886	865	591
ENSG00000238164	ENST00000448624	RP3-395M20.8	lincRNA	43	32	24	21
ENSG00000230010	ENST00000412241	RP4-568F9.6	processed_transcript	0	0	0	0
ENSG00000227259	ENST00000427588	HMGN2P22	pseudogene	0	0	0	0
ENSG00000166770	ENST00000299997	AC004696.1	protein_coding	0	1	2	0
ENSG00000237052	ENST00000424520	GPSM3	protein_coding	0	0	0	0
ENSG00000135679	ENST00000537182	MDM2	protein_coding	1311	1825	1589	978
ENSG00000100418	ENST00000482612	PPPDE2	protein_coding	78	80	97	77
ENSG00000184811	ENST00000333813	TUSC5	protein_coding	0	0	0	0
ENSG00000151490	ENST00000538907	PTPRO	protein_coding	96	32	99	93
ENSG00000152942	ENST00000345306	RAD17	protein_coding	923	907	1013	701
ENSG00000100242	ENST00000430185	SUN2	protein_coding	164	83	100	69
ENSG00000232691	ENST00000427705	CR759763.1	processed_transcript	0	0	0	0
ENSG00000187522	ENST00000378372	HSPA14	protein_coding	683	742	968	523
ENSG00000236366	ENST00000447311	RP11-440G9.1	processed_transcript	0	0	1	0
ENSG00000115970	ENST00000402360	THADA	protein_coding	614	690	999	483
ENSG00000216518	ENST00000402309	RP3-417O22.1	pseudogene	0	0	0	0
ENSG00000133858	ENST00000552994	ZFC3H1	protein_coding	3795	4641	5348	3097
ENSG00000182372	ENST00000517514	CLN8	protein_coding	4	2	1	0
ENSG00000146776	ENST00000474433	ATXN7L1	protein_coding	81	92	87	57
ENSG00000138207	ENST00000371464	RBP4	protein_coding	28	10	16	9
ENSG00000007312	ENST00000006750	CD79B	protein_coding	0	0	0	0
ENSG00000136573	ENST00000259089	BLK	protein_coding	0	0	0	0
ENSG00000233632	ENST00000421145	RP1-302D9.5	pseudogene	0	0	0	0
ENSG00000206790	ENST00000384063	Y_RNA	misc_RNA	1	4	0	0
ENSG00000101448	ENST00000409554	SPINLW1	protein_coding	0	0	0	0
ENSG00000152520	ENST00000483842	PAN3	protein_coding	89	58	75	52
ENSG00000244607	ENST00000472921	CCDC13	protein_coding	0	0	0	0
ENSG00000238039	ENST00000370438	AF011889.2	processed_transcript	3	4	1	0
ENSG00000173064	ENST00000547519	C12ORF51	protein_coding	190	166	182	83
ENSG00000207583	ENST00000384851	MIR606	miRNA	0	0	0	0
ENSG00000075035	ENST00000546629	WSCD2	protein_coding	0	0	0	0
ENSG00000168014	ENST00000334126	C2CD3	protein_coding	616	635	833	584
ENSG00000130294	ENST00000404283	KIF1A	protein_coding	1	4	5	1
ENSG00000066855	ENST00000424808	MTFR1	protein_coding	321	285	336	270
ENSG00000230628	ENST00000442382	RP4-781K5.6	processed_transcript	0	0	0	0
ENSG00000124813	ENST00000465038	RUNX2	protein_coding	1021	1253	1588	945
ENSG00000124279	ENST00000513658	FASTKD3	protein_coding	209	241	250	160
ENSG00000249965	ENST00000510507	RAC1P5	pseudogene	0	5	6	1
ENSG00000172602	ENST00000309739	RND1	protein_coding	36	25	31	32
ENSG00000236852	ENST00000455793	RP11-3D23.1	pseudogene	2	1	0	0
ENSG00000141738	ENST00000445327	GRB7	protein_coding	301	288	218	203
ENSG00000240961	ENST00000490790	AL132766.2	scRNA_pseudogene	0	0	0	0
ENSG00000213188	ENST00000392794	RP5-981O7.3	pseudogene	3	6	1	4
ENSG00000148688	ENST00000371703	RPP30	protein_coding	429	674	658	435
ENSG00000226640	ENST00000448412	RP11-21J7.1	processed_transcript	0	0	0	0
ENSG00000002746	ENST00000490954	HECW1	protein_coding	0	0	0	0
ENSG00000144152	ENST00000272559	FBLN7	protein_coding	7	2	0	0
ENSG00000110075	ENST00000526574	PPP6R3	protein_coding	183	162	144	109
ENSG00000175449	ENST00000513950	RFESD	protein_coding	10	10	15	2
ENSG00000187514	ENST00000448874	PTMA	protein_coding	481	510	505	377
ENSG00000148337	ENST00000469029	CIZ1	protein_coding	508	284	377	415
ENSG00000168502	ENST00000306285	KIAA0802	protein_coding	294	309	354	228
ENSG00000135299	ENST00000520793	ANKRD6	protein_coding	223	232	252	180
ENSG00000118094	ENST00000450700	TREH	protein_coding	2	0	0	0
ENSG00000164889	ENST00000488420	SLC4A2	protein_coding	37	16	19	28
ENSG00000226402	ENST00000552059	TRIM31	protein_coding	0	0	0	0
ENSG00000189056	ENST00000424685	RELN	protein_coding	0	3	0	0
ENSG00000108352	ENST00000545893	RAPGEFL1	protein_coding	64	43	34	37
ENSG00000109171	ENST00000506375	SLAIN2	protein_coding	222	174	215	109
ENSG00000010318	ENST00000394916	PHF7	protein_coding	145	123	116	83
ENSG00000141756	ENST00000414352	FKBP10	protein_coding	29	13	8	15
ENSG00000169504	ENST00000497755	CLIC4	protein_coding	136	126	208	143
ENSG00000196189	ENST00000368285	SEMA4A	protein_coding	27	17	4	3
ENSG00000143222	ENST00000473766	UFC1	protein_coding	496	590	477	297
ENSG00000156011	ENST00000520858	PSD3	protein_coding	93	66	65	29
ENSG00000188869	ENST00000359440	TMC3	protein_coding	0	0	0	0
ENSG00000232068	ENST00000455649	AF003529.2	pseudogene	0	0	0	0
ENSG00000248586	ENST00000510053	CTD-2516K3.3	pseudogene	0	0	0	1
ENSG00000113360	ENST00000382188	DROSHA	protein_coding	1717	1780	2280	1610
ENSG00000112137	ENST00000489548	PHACTR1	protein_coding	0	0	0	0
ENSG00000164929	ENST00000306391	BAALC	protein_coding	0	0	0	0
ENSG00000242337	ENST00000497521	TFP1	processed_transcript	0	0	1	2
ENSG00000135604	ENST00000367568	STX11	protein_coding	13	21	6	8
ENSG00000174945	ENST00000407112	AMZ1	protein_coding	0	0	0	0
ENSG00000240749	ENST00000468849	AC004979.4	Mt_tRNA_pseudogene	0	0	0	0
ENSG00000225210	ENST00000551881	AL589743.1	lincRNA	0	0	0	1
ENSG00000229911	ENST00000427122	RP4-630J13.1	pseudogene	0	1	0	0
ENSG00000203914	ENST00000415545	HSP90B3P	pseudogene	14	12	22	4
ENSG00000164815	ENST00000463152	ORC5	protein_coding	201	257	354	224
ENSG00000080298	ENST00000457373	RFX3	protein_coding	19	38	33	31
ENSG00000174680	ENST00000412579	GRIK1-AS1	processed_transcript	0	0	0	0
ENSG00000170667	ENST00000465829	RASA4B	protein_coding	4	0	0	0
ENSG00000219201	ENST00000427577	RP11-181C21.4	pseudogene	1	1	0	0
ENSG00000252331	ENST00000516522	AP002812.1	miRNA	13	20	10	9
ENSG00000092203	ENST00000448790	TOX4	protein_coding	344	255	268	213
ENSG00000110077	ENST00000525549	MS4A6A	protein_coding	0	0	0	0
ENSG00000139974	ENST00000524402	SLC38A6	protein_coding	68	68	107	85
ENSG00000100483	ENST00000395860	METTL21D	protein_coding	422	527	514	286
ENSG00000081479	ENST00000536293	LRP2	protein_coding	0	1	5	4
ENSG00000123560	ENST00000434483	PLP1	protein_coding	0	0	0	0
ENSG00000100031	ENST00000404920	GGT1	protein_coding	0	0	0	2
ENSG00000006114	ENST00000421408	SYNRG	protein_coding	385	416	495	324
ENSG00000106484	ENST00000437637	MEST	protein_coding	229	189	348	213
ENSG00000100353	ENST00000457241	EIF3D	protein_coding	1274	1427	1368	1086
ENSG00000170955	ENST00000530979	PRKCDBP	protein_coding	38	27	23	13
ENSG00000154222	ENST00000284376	CC2D1B	protein_coding	361	354	352	257
ENSG00000049656	ENST00000508765	CLPTM1L	protein_coding	263	322	457	324
ENSG00000105699	ENST00000427250	LSR	protein_coding	451	397	409	363
ENSG00000183506	ENST00000491562	PI4KAP2	processed_transcript	1	1	1	1
ENSG00000139151	ENST00000447925	PLCZ1	protein_coding	0	0	0	0
ENSG00000233345	ENST00000466318	MSH5	protein_coding	0	0	0	0
ENSG00000237140	ENST00000426640	AC093509.2	pseudogene	0	0	0	0
ENSG00000136908	ENST00000473360	DPM2	protein_coding	171	137	199	180
ENSG00000206412	ENST00000456550	GNL1	protein_coding	0	0	0	0
ENSG00000156042	ENST00000394865	TTC18	protein_coding	135	95	181	90
ENSG00000177508	ENST00000329734	IRX3	protein_coding	10	8	4	4
ENSG00000100053	ENST00000215855	CRYBB3	protein_coding	16	0	3	0
ENSG00000133835	ENST00000504811	HSD17B4	protein_coding	1872	2181	2705	1897
ENSG00000143919	ENST00000407131	CAMKMT	protein_coding	23	34	55	24
ENSG00000222094	ENST00000410162	U2	snRNA	0	0	0	0
ENSG00000104774	ENST00000433513	MAN2B1	protein_coding	372	255	273	281
ENSG00000111537	ENST00000229135	IFNG	protein_coding	0	0	0	0
ENSG00000117335	ENST00000322918	CD46	protein_coding	6819	7029	6115	4049
ENSG00000223599	ENST00000417868	RP11-216N14.7	pseudogene	19	13	8	7
ENSG00000227144	ENST00000462834	C6ORF27	protein_coding	0	0	0	0
ENSG00000160305	ENST00000480553	DIP2A	protein_coding	294	200	227	151
ENSG00000133422	ENST00000215862	MORC2	protein_coding	654	809	973	736
ENSG00000143595	ENST00000484864	AQP10	protein_coding	0	0	0	0
ENSG00000113558	ENST00000328392	SKP1	protein_coding	1664	1646	1859	1283
ENSG00000115446	ENST00000409975	UNC50	protein_coding	693	989	1179	616
ENSG00000234769	ENST00000468574	WASH4P	protein_coding	8	3	1	3
ENSG00000108292	ENST00000484263	MLLT6	protein_coding	661	481	679	562
ENSG00000174243	ENST00000547165	DDX23	protein_coding	473	321	503	391
ENSG00000119383	ENST00000435305	PPP2R4	protein_coding	122	71	114	74
ENSG00000233348	ENST00000449173	BAG6	protein_coding	0	0	0	0
ENSG00000252880	ENST00000517071	U6	snRNA	0	0	0	0
ENSG00000150768	ENST00000531306	DLAT	protein_coding	896	884	998	698
ENSG00000143418	ENST00000460664	LASS2	protein_coding	1184	1119	1200	864
ENSG00000175467	ENST00000533386	SART1	protein_coding	141	107	155	87
ENSG00000115355	ENST00000468534	CCDC88A	protein_coding	383	409	341	270
ENSG00000164663	ENST00000394253	USP49	protein_coding	121	134	132	120
ENSG00000078967	ENST00000222402	UBE2D4	protein_coding	234	292	321	210
ENSG00000164828	ENST00000471349	SUN1	protein_coding	182	216	202	120
ENSG00000177409	ENST00000439952	SAMD9L	protein_coding	13	20	33	15
ENSG00000139197	ENST00000537873	PEX5	protein_coding	126	123	116	99
ENSG00000185176	ENST00000414322	AQP12B	protein_coding	0	0	0	0
ENSG00000251391	ENST00000535074	RP11-305P14.1	processed_transcript	3	0	1	1
ENSG00000179886	ENST00000321385	TIGD5	protein_coding	46	42	65	57
ENSG00000203565	ENST00000366376	RP13-259N13.2	processed_transcript	0	0	0	0
ENSG00000228252	ENST00000504443	COL6A4P2	processed_transcript	1	0	0	0
ENSG00000135905	ENST00000458608	DOCK10	protein_coding	0	0	2	0
ENSG00000235246	ENST00000420172	RP1-5O6.5	processed_transcript	0	0	0	0
ENSG00000241469	ENST00000497811	RP11-631B21.1	processed_transcript	0	2	0	0
ENSG00000010361	ENST00000529634	FUZ	protein_coding	51	52	125	58
ENSG00000212187	ENST00000390885	SNORA26	snoRNA	0	0	0	0
ENSG00000035115	ENST00000488979	SH3YL1	protein_coding	76	46	69	44
ENSG00000152931	ENST00000506884	PART1	lincRNA	0	0	0	0
ENSG00000248265	ENST00000515617	RP11-834C11.3	lincRNA	3	10	1	1
ENSG00000146648	ENST00000485503	EGFR	protein_coding	326	304	341	224
ENSG00000165609	ENST00000378929	NUDT5	protein_coding	716	784	921	584
ENSG00000116030	ENST00000409627	SUMO1	protein_coding	128	201	201	134
ENSG00000156384	ENST00000369727	MEIR5	protein_coding	561	532	321	269
ENSG00000232640	ENST00000413088	RP1-266L20.2	processed_transcript	0	0	0	0
ENSG00000163938	ENST00000497356	GNL3	protein_coding	1348	1221	1289	1010
ENSG00000130119	ENST00000489691	GNL3L	protein_coding	121	160	174	122
ENSG00000174640	ENST00000478662	SLCO2A1	protein_coding	2	0	0	0
ENSG00000236346	ENST00000550289	NFKBIL1	protein_coding	0	0	0	0
ENSG00000157399	ENST00000496095	ARSE	protein_coding	20	35	45	13
ENSG00000077327	ENST00000488555	SPAG6	protein_coding	0	0	0	0
ENSG00000130226	ENST00000481593	DPP6	protein_coding	0	0	0	0
ENSG00000189134	ENST00000343684	NKAPL	protein_coding	0	0	0	1
ENSG00000104419	ENST00000537144	NDRG1	protein_coding	2159	1315	706	1102
ENSG00000155275	ENST00000531038	AC105345.1	protein_coding	21	8	17	4
ENSG00000142494	ENST00000455670	SLC47A1	protein_coding	0	0	0	0
ENSG00000137497	ENST00000545721	NUMA1	protein_coding	435	425	478	366
ENSG00000062598	ENST00000480042	ELMO2	protein_coding	14	35	34	7
ENSG00000139637	ENST00000551131	C12ORF10	protein_coding	104	94	96	71
ENSG00000157330	ENST00000474179	C1ORF158	protein_coding	0	1	0	0
ENSG00000115756	ENST00000307845	HPCAL1	protein_coding	240	151	183	160
ENSG00000206472	ENST00000383551	OR11A1	protein_coding	0	0	0	0
ENSG00000120913	ENST00000397760	PDLIM2	protein_coding	232	261	175	232
ENSG00000131626	ENST00000532024	PPFIA1	protein_coding	98	119	123	91
ENSG00000170571	ENST00000303221	EMB	protein_coding	243	288	401	240
ENSG00000228691	ENST00000495201	NEU1	protein_coding	0	0	0	0
ENSG00000222859	ENST00000410927	7SK	misc_RNA	0	0	0	0
ENSG00000205639	ENST00000338315	MFSD2B	protein_coding	0	5	1	2
ENSG00000216863	ENST00000435641	LY86-AS1	processed_transcript	0	0	0	0
ENSG00000213736	ENST00000396004	RP11-662I13.1	pseudogene	0	0	0	0
ENSG00000239005	ENST00000459613	ACA64	snoRNA	0	0	1	0
ENSG00000076513	ENST00000547419	ANKRD13A	protein_coding	424	444	345	327
ENSG00000134644	ENST00000471894	PUM1	protein_coding	279	234	223	136
ENSG00000145725	ENST00000510672	PPIP5K2	protein_coding	220	287	280	149
ENSG00000139636	ENST00000547698	LMBR1L	protein_coding	215	173	192	185
ENSG00000138750	ENST00000502850	NUP54	protein_coding	1370	1624	1509	1167
ENSG00000011485	ENST00000487483	PPP5C	protein_coding	888	954	967	750
ENSG00000187193	ENST00000394485	MT1X	protein_coding	311	393	288	245
ENSG00000164306	ENST00000506278	CCDC111	protein_coding	172	177	259	152
ENSG00000177406	ENST00000318291	RP11-218M22.1	processed_transcript	139	151	198	101
ENSG00000181359	ENST00000506634	HSP90AA6P	processed_transcript	17	18	23	6
ENSG00000116750	ENST00000367449	UCHL5	protein_coding	991	1143	1058	574
ENSG00000080224	ENST00000506349	EPHA6	protein_coding	0	0	0	0
ENSG00000162813	ENST00000498791	BPNT1	protein_coding	296	296	197	169
ENSG00000136002	ENST00000527365	ARHGEF4	protein_coding	10	9	4	8
ENSG00000257690	ENST00000548854	CR759890.4	pseudogene	0	0	0	0
ENSG00000226257	ENST00000549310	STK19	protein_coding	0	0	0	0
ENSG00000130413	ENST00000396672	STK33	protein_coding	44	46	96	49
ENSG00000251975	ENST00000516166	U6	snRNA	0	0	0	0
ENSG00000178715	ENST00000321418	RP11-169K16.8	pseudogene	11	14	15	13
ENSG00000122644	ENST00000404894	ARL4A	protein_coding	202	135	134	120
ENSG00000232134	ENST00000419498	RP11-544K18.2	pseudogene	1	1	1	2
ENSG00000239395	ENST00000426444	RP11-634B7.5	processed_transcript	0	0	0	0
ENSG00000174788	ENST00000311069	PCP2	protein_coding	6	1	1	1
ENSG00000170322	ENST00000532225	NFRKB	protein_coding	236	123	216	196
ENSG00000237829	ENST00000437171	PPP1R11	protein_coding	0	0	0	0
ENSG00000035115	ENST00000403712	SH3YL1	protein_coding	694	691	924	646
ENSG00000175216	ENST00000525248	CKAP5	protein_coding	54	28	38	18
ENSG00000224162	ENST00000451503	UQCRHP3	pseudogene	0	1	1	1
ENSG00000206142	ENST00000455288	NCRNA00281	processed_transcript	0	0	0	0
ENSG00000224573	ENST00000438811	AC083863.5	pseudogene	3	0	0	1
ENSG00000204510	ENST00000361079	PRAMEF7	protein_coding	0	0	0	0
ENSG00000207460	ENST00000384729	SNORD116-19	snoRNA	0	0	0	0
ENSG00000089597	ENST00000524437	GANAB	protein_coding	482	393	508	407
ENSG00000122696	ENST00000496760	MCART1	protein_coding	86	78	82	58
ENSG00000228651	ENST00000443523	RP11-556E13.1	processed_transcript	0	0	0	0
ENSG00000189410	ENST00000444387	SH2D5	protein_coding	27	31	33	18
ENSG00000030419	ENST00000374319	IKZF2	protein_coding	12	0	1	2
ENSG00000171163	ENST00000468455	ZNF692	protein_coding	170	162	170	139
ENSG00000145022	ENST00000482193	TCTA	protein_coding	10	12	21	21
ENSG00000185630	ENST00000420696	PBX1	protein_coding	49	33	45	39
ENSG00000123444	ENST00000359900	KBTBD4	protein_coding	301	291	301	314
ENSG00000238615	ENST00000459185	SNOU13	snoRNA	0	0	0	0
ENSG00000198498	ENST00000508652	C4ORF43	protein_coding	96	97	130	97
ENSG00000100095	ENST00000403121	SEZ6L	protein_coding	1	0	2	0
ENSG00000163399	ENST00000339159	ATP1A1	protein_coding	5983	5868	7685	5213
ENSG00000184007	ENST00000468531	PTP4A2	protein_coding	616	514	613	463
ENSG00000150275	ENST00000476074	PCDH15	protein_coding	0	0	0	0
ENSG00000222329	ENST00000410397	U6	snRNA	0	0	0	0
ENSG00000173402	ENST00000538711	DAG1	protein_coding	1036	958	1129	818
ENSG00000136040	ENST00000549810	PLXNC1	protein_coding	0	2	3	2
ENSG00000072201	ENST00000513421	LNX1	protein_coding	10	0	0	1
ENSG00000214024	ENST00000397284	AC012501.1	pseudogene	0	0	0	0
ENSG00000115109	ENST00000452780	EPB41L5	protein_coding	976	874	871	601
ENSG00000154027	ENST00000317704	AK5	protein_coding	0	0	0	0
ENSG00000174227	ENST00000511666	PIGG	protein_coding	258	284	324	228
ENSG00000111596	ENST00000547149	CNOT2	protein_coding	28	50	49	30
ENSG00000144681	ENST00000465064	STAC	protein_coding	0	0	0	0
ENSG00000176974	ENST00000352886	SHMT1	protein_coding	511	511	508	305
ENSG00000175203	ENST00000547345	DCTN2	protein_coding	632	707	687	479
ENSG00000189013	ENST00000396289	KIR2DL4	protein_coding	0	0	1	0
ENSG00000130988	ENST00000352078	RGN	protein_coding	0	0	0	0
ENSG00000253664	ENST00000521294	RP11-401H2.1	processed_transcript	0	0	0	0
ENSG00000143570	ENST00000417348	SLC39A1	protein_coding	159	75	163	136
ENSG00000172340	ENST00000492795	SUCLG2	protein_coding	197	207	227	149
ENSG00000224552	ENST00000429735	ABHD16A	protein_coding	0	0	0	0
ENSG00000130812	ENST00000253109	ANGPTL6	protein_coding	1	5	0	4
ENSG00000215186	ENST00000421285	GOLGA6B	protein_coding	0	0	0	0
ENSG00000128590	ENST00000249356	DNAJB9	protein_coding	1087	1029	786	736
ENSG00000237081	ENST00000445845	RP11-302M6.2	processed_transcript	0	0	0	0
ENSG00000240583	ENST00000441328	AQP1	protein_coding	4	14	22	14
ENSG00000122482	ENST00000536941	ZNF644	protein_coding	447	575	685	438
ENSG00000143373	ENST00000336715	ZNF687	protein_coding	380	276	320	318
ENSG00000251249	ENST00000504207	RP11-73G16.1	processed_transcript	0	0	0	0
ENSG00000226896	ENST00000428598	OR2I1P	pseudogene	0	0	0	0
ENSG00000252458	ENST00000516649	SNORA68	snoRNA	0	0	0	0
ENSG00000151914	ENST00000523967	DST	protein_coding	205	261	138	107
ENSG00000052795	ENST00000512986	FNIP2	protein_coding	234	288	188	195
ENSG00000164209	ENST00000509442	SLC25A46	protein_coding	584	633	638	410
ENSG00000183060	ENST00000484050	LYSMD4	protein_coding	20	23	28	41
ENSG00000149182	ENST00000527097	ARFGAP2	protein_coding	171	136	177	143
ENSG00000176102	ENST00000526480	CSTF3	protein_coding	42	55	84	25
ENSG00000010932	ENST00000354841	FMO1	protein_coding	0	0	0	0
ENSG00000106128	ENST00000463164	GHRHR	protein_coding	0	0	0	0
ENSG00000151150	ENST00000395304	ANK3	protein_coding	252	295	324	216
ENSG00000227875	ENST00000439324	RP11-426M1.2	pseudogene	0	0	2	2
ENSG00000080823	ENST00000361847	RAGE	protein_coding	194	325	329	308
ENSG00000145700	ENST00000274361	ANKRD31	protein_coding	36	70	75	28
ENSG00000205916	ENST00000400494	DAZ4	protein_coding	0	0	0	0
ENSG00000234047	ENST00000424815	AC113612.1	pseudogene	0	0	0	0
ENSG00000090269	ENST00000438351	CLEC5A	protein_coding	0	0	0	0
ENSG00000140688	ENST00000541442	C16ORF58	protein_coding	131	96	128	131
ENSG00000169045	ENST00000515158	HNRNPH1	protein_coding	1111	943	1058	769
ENSG00000107263	ENST00000438647	RAPGEF1	protein_coding	182	141	178	123
ENSG00000251544	ENST00000502851	RP11-461G12.1	pseudogene	5	4	2	1
ENSG00000164038	ENST00000515424	NHEDC2	protein_coding	174	138	178	126
ENSG00000116830	ENST00000469638	TTF2	protein_coding	117	108	143	84
ENSG00000171703	ENST00000487164	TCEA2	protein_coding	12	3	14	17
ENSG00000185088	ENST00000411926	RPS27L	protein_coding	4093	5667	6152	3276
ENSG00000091073	ENST00000446820	AC005522.1	protein_coding	113	112	127	119
ENSG00000167700	ENST00000534427	MFSD3	protein_coding	48	34	56	43
ENSG00000100211	ENST00000492576	CBY1	protein_coding	105	87	79	44
ENSG00000147394	ENST00000447088	ZNF185	protein_coding	6	9	9	11
ENSG00000151148	ENST00000539584	UBE3B	protein_coding	153	202	222	155
ENSG00000150753	ENST00000280326	CCT5	protein_coding	4359	4832	5566	3545
ENSG00000115415	ENST00000452281	STAT1	protein_coding	1479	1681	1742	1129
ENSG00000231679	ENST00000383126	AL662842.1	protein_coding	0	0	0	0
ENSG00000134910	ENST00000529196	STT3A	protein_coding	2202	2109	2790	1947
ENSG00000133805	ENST00000527261	AMPD3	protein_coding	2	4	3	4
ENSG00000132436	ENST00000395556	FIGNL1	protein_coding	1056	1299	1806	935
ENSG00000166206	ENST00000541819	GABRB3	protein_coding	4	7	5	4
ENSG00000075142	ENST00000486860	SRI	protein_coding	945	1292	1217	828
ENSG00000197124	ENST00000397165	ZNF682	protein_coding	6	5	2	3
ENSG00000101493	ENST00000443185	ZNF516	protein_coding	181	201	224	199
ENSG00000026297	ENST00000428859	RNASET2	protein_coding	1277	1176	1183	897
ENSG00000232708	ENST00000435780	HLA-K	pseudogene	0	0	0	0
ENSG00000007341	ENST00000473206	ST7L	protein_coding	105	142	168	117
ENSG00000253855	ENST00000520162	AC133633.1	processed_transcript	0	0	0	0
ENSG00000058272	ENST00000550001	PPP1R12A	protein_coding	279	229	248	128
ENSG00000174891	ENST00000480820	RSRC1	protein_coding	422	441	480	305
ENSG00000186806	ENST00000542561	VSIG10L	protein_coding	4	2	4	1
ENSG00000116285	ENST00000377482	ERRFI1	protein_coding	5386	3706	3124	4080
ENSG00000132522	ENST00000391950	GPS2	protein_coding	553	426	444	331
ENSG00000187164	ENST00000260777	KIAA1598	protein_coding	1393	1529	1740	1111
ENSG00000127589	ENST00000248151	TUBBP1	processed_transcript	11	8	11	11
ENSG00000184860	ENST00000532128	SDR42E1	protein_coding	0	0	1	0
ENSG00000153823	ENST00000392055	PID1	protein_coding	113	83	213	123
ENSG00000212061	ENST00000390772	AL158058.1	miRNA	0	0	0	0
ENSG00000113369	ENST00000503192	ARRDC3	protein_coding	100	40	25	24
ENSG00000013573	ENST00000542777	DDX11	protein_coding	33	23	26	21
ENSG00000164764	ENST00000519697	C8ORF84	protein_coding	124	120	232	117
ENSG00000155816	ENST00000406993	FMN2	protein_coding	0	0	2	0
ENSG00000215048	ENST00000475215	HLA-DPB1	protein_coding	0	0	0	0
ENSG00000125971	ENST00000357156	DYNLRB1	protein_coding	742	662	576	532
ENSG00000183486	ENST00000398632	MX2	protein_coding	48	71	40	26
ENSG00000257201	ENST00000551820	BX927139.2	protein_coding	0	0	0	0
ENSG00000226684	ENST00000457513	RP3-418C23.2	processed_transcript	0	0	0	0
ENSG00000068745	ENST00000476645	IP6K2	protein_coding	52	24	34	27
ENSG00000100764	ENST00000261303	PSMC1	protein_coding	51	29	31	27
ENSG00000101470	ENST00000372557	TNNC2	protein_coding	2	6	1	0
ENSG00000048540	ENST00000541589	LMO3	protein_coding	2	1	0	0
ENSG00000243243	ENST00000444244	AC073130.3	processed_transcript	4	9	7	1
ENSG00000198836	ENST00000445863	OPA1	protein_coding	230	333	207	149
ENSG00000148225	ENST00000465205	WDR31	protein_coding	51	81	95	117
ENSG00000153563	ENST00000283635	CD8A	protein_coding	10	15	42	32
ENSG00000115590	ENST00000393414	IL1R2	protein_coding	2022	1961	1236	1352
ENSG00000073910	ENST00000380217	FRY	protein_coding	1	0	3	0
ENSG00000113119	ENST00000394671	TMCO6	protein_coding	315	347	364	286
ENSG00000159788	ENST00000509746	RGS12	protein_coding	11	2	4	6
ENSG00000145425	ENST00000510993	RPS3A	protein_coding	208	184	159	73
ENSG00000089597	ENST00000529737	GANAB	protein_coding	508	430	559	440
ENSG00000086848	ENST00000531154	ALG9	protein_coding	1436	1196	1258	1037
ENSG00000161835	ENST00000546756	GRASP	protein_coding	4	22	11	13
ENSG00000185842	ENST00000428003	DNAH14	protein_coding	0	3	2	0
ENSG00000109689	ENST00000478425	STIM2	protein_coding	41	42	44	36
ENSG00000251022	ENST00000505028	RP11-163O17.1	processed_transcript	224	212	191	141
ENSG00000114867	ENST00000464548	EIF4G1	protein_coding	946	840	1050	718
ENSG00000179195	ENST00000546098	ZNF664	protein_coding	498	516	721	545
ENSG00000166278	ENST00000485690	C2	protein_coding	2	3	1	14
ENSG00000221858	ENST00000408949	OR2A12	protein_coding	0	0	0	0
ENSG00000031544	ENST00000398840	NR2E3	protein_coding	10	10	13	15
ENSG00000166197	ENST00000405356	NOLC1	protein_coding	5316	4917	5021	3538
ENSG00000106477	ENST00000495702	TSGA14	protein_coding	28	22	47	22
ENSG00000101052	ENST00000461012	IFT52	protein_coding	181	203	187	203
ENSG00000124019	ENST00000389874	FAM124B	protein_coding	23	29	16	12
ENSG00000087460	ENST00000338783	GNAS	protein_coding	755	700	671	529
ENSG00000106571	ENST00000464291	GLI3	protein_coding	11	7	16	3
ENSG00000164500	ENST00000297001	C7ORF72	protein_coding	0	0	0	0
ENSG00000169554	ENST00000465070	ZEB2	protein_coding	0	0	0	0
ENSG00000117262	ENST00000465185	GPR89A	protein_coding	18	26	30	30
ENSG00000148677	ENST00000371697	ANKRD1	protein_coding	46	73	59	23
ENSG00000241129	ENST00000462500	RPL22P19	processed_transcript	4	2	4	0
ENSG00000124831	ENST00000474195	LRRFIP1	protein_coding	229	241	198	184
ENSG00000228881	ENST00000425523	TRIM26	protein_coding	0	0	0	0
ENSG00000154429	ENST00000366686	C1ORF96	protein_coding	1026	931	872	716
ENSG00000178928	ENST00000543508	TPRX1	protein_coding	0	0	0	0
ENSG00000116871	ENST00000373151	MAP7D1	protein_coding	387	315	343	361
ENSG00000119888	ENST00000419334	EPCAM	protein_coding	1493	1362	1359	976
ENSG00000094755	ENST00000519196	GABRP	protein_coding	0	0	0	0
ENSG00000100284	ENST00000449058	TOM1	protein_coding	172	109	129	136
ENSG00000151466	ENST00000439369	SCLT1	protein_coding	106	141	152	139
ENSG00000205649	ENST00000528003	HTN3	protein_coding	0	0	0	0
ENSG00000086589	ENST00000521594	RBM22	protein_coding	182	178	146	164
ENSG00000108639	ENST00000225777	SYNGR2	protein_coding	813	747	796	675
ENSG00000068654	ENST00000409024	POLR1A	protein_coding	46	65	100	57
ENSG00000226543	ENST00000434430	MYL6P1	pseudogene	7	5	4	3
ENSG00000250734	ENST00000504583	RP11-404E16.1	processed_transcript	5	0	7	0
ENSG00000211955	ENST00000390615	IGHV3-33	IG_V_gene	0	0	0	0
ENSG00000115935	ENST00000455428	WIPF1	protein_coding	0	0	0	0
ENSG00000241053	ENST00000414460	HCG17	processed_transcript	0	0	0	0
ENSG00000222257	ENST00000410325	7SK	misc_RNA	0	0	0	0
ENSG00000234865	ENST00000507986	CTD-2138O14.1	pseudogene	0	0	0	0
ENSG00000115461	ENST00000486341	IGFBP5	protein_coding	12	11	7	9
ENSG00000221926	ENST00000460728	TRIM16	protein_coding	34	44	32	18
ENSG00000149599	ENST00000459848	DUSP15	protein_coding	3	0	0	12
ENSG00000237918	ENST00000489292	C6ORF26	protein_coding	0	0	0	0
ENSG00000143443	ENST00000473308	C1ORF56	protein_coding	9	11	13	6
ENSG00000160606	ENST00000394933	TLCD1	protein_coding	123	134	91	78
ENSG00000163463	ENST00000473363	KRTCAP2	protein_coding	638	626	554	474
ENSG00000142875	ENST00000370685	PRKACB	protein_coding	1317	1537	1829	1126
ENSG00000187522	ENST00000493614	HSPA14	protein_coding	176	184	255	142
ENSG00000147601	ENST00000518961	TERF1	protein_coding	80	71	96	74
ENSG00000120498	ENST00000344304	TEX11	protein_coding	0	0	0	0
ENSG00000177963	ENST00000529275	RIC8A	protein_coding	358	269	357	307
ENSG00000143337	ENST00000271583	TOR1AIP1	protein_coding	645	612	624	482
ENSG00000178796	ENST00000451484	RIIAD1	protein_coding	0	0	0	0
ENSG00000144724	ENST00000536499	PTPRG	protein_coding	34	21	45	19
ENSG00000198862	ENST00000475344	LTN1	protein_coding	58	117	83	47
ENSG00000225845	ENST00000424222	BTNL2	protein_coding	0	0	0	0
ENSG00000204120	ENST00000424414	GIGYF2	protein_coding	37	42	66	32
ENSG00000079819	ENST00000425439	EPB41L2	protein_coding	3140	2749	3820	3000
ENSG00000171634	ENST00000544778	BPTF	protein_coding	765	579	692	518
ENSG00000236018	ENST00000451057	RP4-814D15.1	pseudogene	0	0	0	1
ENSG00000230341	ENST00000444206	KIAA1949	protein_coding	0	0	0	0
ENSG00000163463	ENST00000491084	KRTCAP2	protein_coding	613	612	544	472
ENSG00000238850	ENST00000459529	U2	snRNA	0	0	0	0
ENSG00000125970	ENST00000333552	RALY	protein_coding	1372	1174	1449	1249
ENSG00000130177	ENST00000375310	CDC16	protein_coding	2288	2106	2151	1619
ENSG00000161888	ENST00000423327	SPC24	protein_coding	75	59	88	56
ENSG00000231370	ENST00000466339	PRRC2A	protein_coding	0	0	0	0
ENSG00000133313	ENST00000324262	CNDP2	protein_coding	1070	1063	1465	935
ENSG00000118307	ENST00000545133	CASC1	protein_coding	14	25	29	9
ENSG00000226659	ENST00000417559	RP11-137H2.4	processed_transcript	4	4	5	2
ENSG00000090989	ENST00000346134	EXOC1	protein_coding	1698	1979	1826	1263
ENSG00000106683	ENST00000419043	LIMK1	protein_coding	447	357	415	346
ENSG00000110484	ENST00000525380	SCGB2A2	protein_coding	0	0	0	0
ENSG00000235712	ENST00000465169	RXRB	protein_coding	0	0	0	0
ENSG00000204128	ENST00000477463	C2ORF72	protein_coding	102	80	125	85
ENSG00000168899	ENST00000462451	VAMP5	protein_coding	30	21	46	20
ENSG00000136518	ENST00000479056	ACTL6A	protein_coding	415	462	535	352
ENSG00000167613	ENST00000498511	LAIR1	protein_coding	0	0	0	0
ENSG00000011485	ENST00000527623	PPP5C	protein_coding	131	100	141	130
ENSG00000163795	ENST00000491924	ZNF513	protein_coding	1	0	11	1
ENSG00000039319	ENST00000512442	ZFYVE16	protein_coding	8	8	16	14
ENSG00000126012	ENST00000495519	KDM5C	protein_coding	272	158	191	173
ENSG00000198734	ENST00000495481	F5	protein_coding	0	2	0	0
ENSG00000099219	ENST00000475005	ERMP1	protein_coding	93	98	60	58
ENSG00000214841	ENST00000399077	AC005493.1	protein_coding	0	0	0	0
ENSG00000226589	ENST00000486768	VARS	protein_coding	0	0	0	0
ENSG00000169862	ENST00000503622	CTNND2	protein_coding	0	1	0	0
ENSG00000134744	ENST00000528457	ZCCHC11	protein_coding	77	86	107	57
ENSG00000119185	ENST00000460001	ITGB1BP1	protein_coding	449	643	627	367
ENSG00000164163	ENST00000504292	ABCE1	protein_coding	346	410	471	324
ENSG00000230155	ENST00000444933	RP3-477O4.14	processed_transcript	0	0	0	0
ENSG00000148606	ENST00000539141	POLR3A	protein_coding	143	143	192	118
ENSG00000100271	ENST00000445824	TTLL1	protein_coding	18	5	8	2
ENSG00000224554	ENST00000414129	RANP1	pseudogene	0	0	0	0
ENSG00000175445	ENST00000538071	LPL	protein_coding	0	1	0	1
ENSG00000129116	ENST00000333488	PALLD	protein_coding	64	55	67	32
ENSG00000242866	ENST00000432436	STRC	protein_coding	1	0	1	0
ENSG00000242636	ENST00000491732	CTD-2102F19.1	pseudogene	2	0	1	0
ENSG00000180035	ENST00000320159	ZNF48	protein_coding	182	181	225	148
ENSG00000108064	ENST00000395377	TFAM	protein_coding	306	363	460	300
ENSG00000225913	ENST00000439051	RP11-57C13.6	processed_transcript	0	0	0	0
ENSG00000147044	ENST00000378179	CASK	protein_coding	753	937	1005	519
ENSG00000253320	ENST00000517999	KB-1507C5.2	protein_coding	4	8	1	6
ENSG00000243919	ENST00000462006	AL158033.1	Mt_tRNA_pseudogene	0	0	0	0
ENSG00000204381	ENST00000530962	LAYN	protein_coding	0	0	0	0
ENSG00000110717	ENST00000529645	NDUFS8	protein_coding	223	218	206	163
ENSG00000222805	ENST00000410873	AC010319.1	miRNA	0	0	0	0
ENSG00000229524	ENST00000416797	BAG6	protein_coding	0	0	0	0
ENSG00000126070	ENST00000246314	EIF2C3	protein_coding	302	362	489	251
ENSG00000151247	ENST00000505829	EIF4E	protein_coding	66	60	81	62
ENSG00000125355	ENST00000371369	FAM70A	protein_coding	0	0	0	0
ENSG00000233893	ENST00000451712	RP11-507C10.5	processed_transcript	0	0	0	0
ENSG00000255120	ENST00000527453	RP11-770G2.4	processed_transcript	0	0	0	0
ENSG00000122585	ENST00000242152	NPY	protein_coding	2	0	2	0
ENSG00000231618	ENST00000549741	PPT2	protein_coding	0	0	0	0
ENSG00000147679	ENST00000521703	UTP23	protein_coding	9	13	21	13
ENSG00000170498	ENST00000367194	KISS1	protein_coding	0	0	0	0
ENSG00000206379	ENST00000421565	FLOT1	protein_coding	0	0	0	0
ENSG00000123095	ENST00000541271	BHLHE41	protein_coding	146	165	76	108
ENSG00000174501	ENST00000528268	AC073995.2	protein_coding	96	63	63	54
ENSG00000162695	ENST00000357650	SLC30A7	protein_coding	368	320	329	279
ENSG00000151079	ENST00000433855	KCNA6	protein_coding	16	16	10	3
ENSG00000235234	ENST00000449841	RP5-1069C8.1	processed_transcript	0	0	0	0
ENSG00000157554	ENST00000398897	ERG	protein_coding	32	45	34	43
ENSG00000207654	ENST00000384921	MIR128-1	miRNA	8	17	11	8
ENSG00000182199	ENST00000414700	SHMT2	protein_coding	1802	1776	2169	1701
ENSG00000135127	ENST00000397558	CCDC64	protein_coding	547	476	507	365
ENSG00000162631	ENST00000370068	NTNG1	protein_coding	1	1	0	0
ENSG00000183560	ENST00000440961	FOLR4	protein_coding	0	0	0	0
ENSG00000104365	ENST00000523517	IKBKB	protein_coding	526	530	541	437
ENSG00000162374	ENST00000357083	ELAVL4	protein_coding	0	0	0	0
ENSG00000104518	ENST00000533063	GSDMD	protein_coding	246	244	314	249
ENSG00000101247	ENST00000487478	C20ORF7	protein_coding	150	131	165	131
ENSG00000238261	ENST00000423394	BX004987.5	processed_transcript	0	0	1	0
ENSG00000162585	ENST00000378546	C1ORF86	protein_coding	88	81	104	86
ENSG00000071242	ENST00000509742	RPS6KA2	protein_coding	1	0	1	2
ENSG00000257836	ENST00000546458	AC092688.1	protein_coding	0	0	0	0
ENSG00000163491	ENST00000460447	NEK10	protein_coding	5	6	5	0
ENSG00000168958	ENST00000409565	MFF	protein_coding	1169	1244	1273	840
ENSG00000228021	ENST00000415305	RP11-383C5.3	processed_transcript	0	1	0	0
ENSG00000165949	ENST00000448882	IFI27	protein_coding	701	767	618	476
ENSG00000170289	ENST00000320005	CNGB3	protein_coding	0	0	0	0
ENSG00000183569	ENST00000416156	SERHL2	protein_coding	16	12	26	10
ENSG00000227121	ENST00000444155	RP11-319F12.2	processed_transcript	2	1	3	0
ENSG00000103404	ENST00000381162	USP31	protein_coding	173	161	153	153
ENSG00000182704	ENST00000533752	TSKU	protein_coding	22	27	37	31
ENSG00000234303	ENST00000416009	CLYBL-AS1	processed_transcript	0	0	1	0
ENSG00000248915	ENST00000514311	RP11-810F7.1	pseudogene	0	0	0	0
ENSG00000165669	ENST00000470476	C10ORF84	protein_coding	657	635	523	397
ENSG00000105676	ENST00000538663	ARMC6	protein_coding	118	90	123	94
ENSG00000066322	ENST00000487209	ELOVL1	protein_coding	1307	993	1188	950
ENSG00000197063	ENST00000392366	MAFG	protein_coding	611	537	534	380
ENSG00000184949	ENST00000543828	RP1-199H16.5	protein_coding	23	11	50	10
ENSG00000106066	ENST00000432534	CPVL	protein_coding	104	79	187	63
ENSG00000174844	ENST00000344804	DNAH12	protein_coding	0	5	7	5
ENSG00000152076	ENST00000457413	CCDC74B	protein_coding	1	0	2	1
ENSG00000212608	ENST00000391306	SNORA26	snoRNA	0	0	0	0
ENSG00000123562	ENST00000372620	MORF4L2	protein_coding	3651	3413	3593	2740
ENSG00000125462	ENST00000497822	C1ORF61	protein_coding	0	0	0	0
ENSG00000154274	ENST00000508175	C4ORF19	protein_coding	10	3	12	7
ENSG00000167657	ENST00000545797	DAPK3	protein_coding	362	248	215	173
ENSG00000173638	ENST00000460174	SLC19A1	protein_coding	49	42	78	43
ENSG00000118322	ENST00000520098	ATP10B	protein_coding	0	0	0	0
ENSG00000122435	ENST00000370141	CCDC76	protein_coding	840	1049	1304	778
ENSG00000149476	ENST00000524440	DAK	protein_coding	35	19	52	29
ENSG00000223544	ENST00000430712	AC005838.2	pseudogene	0	1	0	0
ENSG00000150316	ENST00000539856	CWC15	processed_transcript	545	644	714	480
ENSG00000213171	ENST00000368820	LINGO4	protein_coding	0	0	0	0
ENSG00000118137	ENST00000359492	APOA1	protein_coding	3	2	0	1
ENSG00000237825	ENST00000495664	RGL2	protein_coding	0	0	0	0
ENSG00000173137	ENST00000533715	ADCK5	protein_coding	36	39	33	45
ENSG00000205609	ENST00000444473	EIF3CL	protein_coding	0	0	1	0
ENSG00000062485	ENST00000547283	CS	protein_coding	232	230	243	209
ENSG00000251239	ENST00000502435	CTB-22K21.2	processed_transcript	0	0	0	0
ENSG00000234876	ENST00000497260	NOTCH4	protein_coding	0	0	0	0
ENSG00000255849	ENST00000539130	AL713999.4	protein_coding	0	0	0	0
ENSG00000204231	ENST00000374685	RXRB	protein_coding	597	585	648	549
ENSG00000185379	ENST00000345365	RAD51L3	protein_coding	316	299	316	295
ENSG00000162437	ENST00000371072	RAVER2	protein_coding	1958	2019	2674	1841
ENSG00000134333	ENST00000486690	LDHA	protein_coding	7496	6005	4171	4186
ENSG00000145495	ENST00000274140	2006-03-01	protein_coding	5643	5736	4979	3517
ENSG00000242124	ENST00000480543	AC022335.1	snRNA_pseudogene	0	2	7	0
ENSG00000109475	ENST00000504231	RPL34	protein_coding	1942	2550	1451	987
ENSG00000182463	ENST00000371497	TSHZ2	protein_coding	5	1	3	1
ENSG00000237076	ENST00000439186	RP5-836J3.1	processed_transcript	0	0	0	0
ENSG00000107290	ENST00000372169	SETX	protein_coding	2025	2108	2437	1425
ENSG00000246339	ENST00000519870	CTD-2172A10.1	lincRNA	8	2	4	6
ENSG00000148841	ENST00000472915	ITPRIP	protein_coding	27	20	15	15
ENSG00000169302	ENST00000503975	STK32A	protein_coding	0	2	0	0
ENSG00000068400	ENST00000495258	GRIPAP1	protein_coding	49	46	40	45
ENSG00000183066	ENST00000328823	WBP2NL	protein_coding	0	0	0	0
ENSG00000166037	ENST00000538158	CEP57	protein_coding	721	764	615	497
ENSG00000171843	ENST00000475957	MLLT3	protein_coding	425	508	606	454
ENSG00000048991	ENST00000456040	R3HDM1	protein_coding	145	190	260	125
ENSG00000176261	ENST00000478041	ZBTB8OS	protein_coding	168	242	250	140
ENSG00000110844	ENST00000551418	PRPF40B	protein_coding	3	12	4	18
ENSG00000222666	ENST00000410734	U3	snoRNA	0	0	0	0
ENSG00000175727	ENST00000538698	MLXIP	protein_coding	1085	937	1200	988
ENSG00000172379	ENST00000540859	ARNT2	protein_coding	183	65	148	152
ENSG00000067113	ENST00000307259	PPAP2A	protein_coding	242	201	278	154
ENSG00000230021	ENST00000448605	RP5-857K21.4	processed_transcript	0	0	0	0
ENSG00000242915	ENST00000469016	SNRPGP7	pseudogene	0	0	0	0
ENSG00000146066	ENST00000274787	HIGD2A	protein_coding	720	711	636	516
ENSG00000095002	ENST00000448533	MSH2	protein_coding	924	1203	1327	780
ENSG00000252259	ENST00000516450	5S_RRNA	rRNA	0	0	0	0
ENSG00000169184	ENST00000497225	MN1	protein_coding	1	0	0	1
ENSG00000103037	ENST00000418480	SETD6	protein_coding	226	235	210	152
ENSG00000258210	ENST00000550231	RP11-478C19.2	protein_coding	951	1093	1173	773
ENSG00000223590	ENST00000547599	MUC21	protein_coding	0	0	0	0
ENSG00000212544	ENST00000391242	U1	snRNA	0	0	0	3
ENSG00000171103	ENST00000439947	TRMT61B	protein_coding	263	398	453	236
ENSG00000232007	ENST00000413367	POLR2LP	pseudogene	0	0	0	0
ENSG00000114686	ENST00000506487	MRPL3	protein_coding	186	158	232	94
ENSG00000089050	ENST00000493184	RBBP9	protein_coding	175	166	174	137
ENSG00000234876	ENST00000467950	NOTCH4	protein_coding	0	0	0	0
ENSG00000135842	ENST00000367511	FAM129A	protein_coding	1166	1187	1767	1306
ENSG00000102316	ENST00000347546	MAGED2	protein_coding	578	630	858	626
ENSG00000198513	ENST00000354525	ATL1	protein_coding	31	70	80	46
ENSG00000233335	ENST00000446949	AC016696.1	pseudogene	0	2	3	1
ENSG00000175938	ENST00000420438	ORAI3	protein_coding	21	36	36	33
ENSG00000065809	ENST00000464952	FAM107B	protein_coding	38	14	26	21
ENSG00000158805	ENST00000446326	ZNF276	protein_coding	169	119	194	158
ENSG00000100266	ENST00000403744	PACSIN2	protein_coding	657	678	707	637
ENSG00000242820	ENST00000479910	AC007649.1	rRNA_pseudogene	0	0	0	0
ENSG00000232298	ENST00000446220	RP11-10N16.3	processed_transcript	4	0	3	1
ENSG00000253713	ENST00000522292	CTC-264O10.2	processed_transcript	0	0	0	0
ENSG00000183311	ENST00000400531	TUBB	protein_coding	0	0	0	0
ENSG00000173402	ENST00000415315	DAG1	protein_coding	42	63	63	34
ENSG00000160957	ENST00000532269	RECQL4	processed_transcript	304	242	375	367
ENSG00000102755	ENST00000544047	FLT1	protein_coding	10	20	11	10
ENSG00000084636	ENST00000482910	COL16A1	protein_coding	1	0	1	0
ENSG00000235540	ENST00000413429	XXBAC-BPG246D15.8	processed_transcript	0	0	0	0
ENSG00000133316	ENST00000543688	WDR74	protein_coding	218	195	192	159
ENSG00000224957	ENST00000420823	AC090044.1	lincRNA	0	0	0	0
ENSG00000233476	ENST00000318052	EEF1A1P6	pseudogene	362	379	345	306
ENSG00000184674	ENST00000417870	GSTT1	protein_coding	41	34	37	25
ENSG00000244462	ENST00000435161	RBM12	protein_coding	188	211	193	170
ENSG00000243477	ENST00000452674	NAT6	protein_coding	211	97	68	95
ENSG00000212037	ENST00000390748	AL049831.1	miRNA	0	0	0	0
ENSG00000238290	ENST00000445300	RP11-431K24.1	lincRNA	1	2	3	7
ENSG00000244515	ENST00000488218	KRT18P34	pseudogene	2	9	5	5
ENSG00000166411	ENST00000441490	IDH3A	protein_coding	463	446	580	398
ENSG00000197635	ENST00000497461	DPP4	protein_coding	617	638	767	437
ENSG00000115165	ENST00000497432	CYTIP	protein_coding	58	19	21	7
ENSG00000112419	ENST00000420771	PHACTR2	protein_coding	13	16	26	27
ENSG00000134697	ENST00000463351	GNL2	protein_coding	131	156	110	84
ENSG00000150477	ENST00000543923	KIAA1328	protein_coding	83	57	72	20
ENSG00000198083	ENST00000394008	KRTAP9-9	protein_coding	0	0	0	0
ENSG00000183963	ENST00000358743	SMTN	protein_coding	325	229	330	216
ENSG00000111728	ENST00000539510	ST8SIA1	protein_coding	12	16	16	7
ENSG00000094631	ENST00000486665	HDAC6	protein_coding	82	99	111	55
ENSG00000036054	ENST00000484231	TBC1D23	protein_coding	138	147	131	71
ENSG00000129873	ENST00000544303	CDY2B	protein_coding	0	0	0	0
ENSG00000182500	ENST00000330079	ORAI1	protein_coding	202	188	180	185
ENSG00000245648	ENST00000500682	RP11-277P12.20	lincRNA	3	7	4	10
ENSG00000247121	ENST00000502262	CTD-2260A17.2	protein_coding	0	0	3	0
ENSG00000079102	ENST00000519061	RUNX1T1	protein_coding	0	0	0	0
ENSG00000223494	ENST00000462929	BX927194.1	protein_coding	0	0	0	0
ENSG00000109180	ENST00000396448	OCIAD1	protein_coding	2428	2887	3003	2089
ENSG00000255723	ENST00000508163	RP11-529H2.2	processed_transcript	343	356	392	226
ENSG00000164815	ENST00000545943	ORC5	protein_coding	1112	1213	1656	1046
ENSG00000050426	ENST00000548251	LETMD1	protein_coding	1158	1077	1073	833
ENSG00000206509	ENST00000479154	HLA-F	protein_coding	0	0	0	0
ENSG00000169562	ENST00000361726	GJB1	protein_coding	3	4	3	0
ENSG00000164089	ENST00000505233	AGXT2L1	protein_coding	2	0	1	2
ENSG00000223687	ENST00000452316	ZNF311	protein_coding	0	0	0	0
ENSG00000154832	ENST00000285106	CXXC1	protein_coding	570	481	566	494
ENSG00000228212	ENST00000437639	OFD1P17	pseudogene	0	2	0	2
ENSG00000237808	ENST00000498490	NCR3	protein_coding	0	0	0	0
ENSG00000140525	ENST00000447611	FANCI	protein_coding	3572	3266	4070	3126
ENSG00000254215	ENST00000522733	IGHVIII-11-1	IG_V_pseudogene	0	0	0	0
ENSG00000204954	ENST00000549478	C12ORF73	protein_coding	221	155	162	143
ENSG00000170537	ENST00000421369	TMC7	protein_coding	500	454	394	350
ENSG00000225636	ENST00000424470	AC017035.1	pseudogene	2	3	3	0
ENSG00000175061	ENST00000483588	NCRNA00188	lincRNA	5563	5299	4925	3966
ENSG00000170275	ENST00000423366	CRTAP	protein_coding	2074	1899	2563	1992
ENSG00000072274	ENST00000535031	TFRC	protein_coding	3070	1974	2024	1541
ENSG00000136270	ENST00000395655	TBRG4	protein_coding	1284	1076	1275	1122
ENSG00000224406	ENST00000427474	RP11-48F14.1	lincRNA	0	1	0	0
ENSG00000136235	ENST00000463011	GPNMB	protein_coding	1	0	0	0
ENSG00000169220	ENST00000512490	RGS14	protein_coding	4	3	6	2
ENSG00000234695	ENST00000435257	AC002076.10	processed_transcript	2	0	0	0
ENSG00000151702	ENST00000527786	FLI1	protein_coding	0	0	0	0
ENSG00000147421	ENST00000523613	HMBOX1	protein_coding	124	107	133	68
ENSG00000184867	ENST00000467416	ARMCX2	protein_coding	0	0	0	0
ENSG00000105726	ENST00000496082	ATP13A1	protein_coding	146	118	139	137
ENSG00000254979	ENST00000528835	RP11-872D17.8	protein_coding	33	45	49	65
ENSG00000136807	ENST00000373264	CDK9	protein_coding	641	542	584	473
ENSG00000103254	ENST00000219535	FAM173A	protein_coding	34	48	37	21
ENSG00000224608	ENST00000481283	HLA-B	protein_coding	0	0	0	0
ENSG00000140386	ENST00000324767	SCAPER	protein_coding	595	678	756	501
ENSG00000163516	ENST00000468387	ANKZF1	protein_coding	254	225	158	161
ENSG00000163349	ENST00000443627	HIPK1	protein_coding	3993	3788	4143	3220
ENSG00000257819	ENST00000552181	BX927214.3	pseudogene	0	0	0	0
ENSG00000111817	ENST00000430252	DSE	protein_coding	19	6	9	11
ENSG00000104946	ENST00000535102	TBC1D17	protein_coding	366	285	305	214
ENSG00000255655	ENST00000539987	RP11-256L11.3	processed_transcript	11	3	4	0
ENSG00000184465	ENST00000496752	WDR27	protein_coding	137	163	187	139
ENSG00000059378	ENST00000488726	PARP12	protein_coding	1828	1703	1986	1384
ENSG00000102796	ENST00000444610	DHRS12	protein_coding	48	32	65	39
ENSG00000144619	ENST00000473173	CNTN4	protein_coding	0	0	0	0
ENSG00000138593	ENST00000261847	SECISBP2L	protein_coding	2100	2122	2129	1460
ENSG00000214743	ENST00000515577	MRPS5P3	pseudogene	0	0	0	0
ENSG00000113282	ENST00000411809	CLINT1	protein_coding	3550	3293	3507	2496
ENSG00000122025	ENST00000380987	FLT3	protein_coding	13	13	4	9
ENSG00000224452	ENST00000426934	RSL24D1P6	pseudogene	0	1	1	0
ENSG00000105997	ENST00000522456	HOXA3	protein_coding	7	2	5	5
ENSG00000126012	ENST00000375401	KDM5C	protein_coding	1742	1211	1329	1216
ENSG00000104814	ENST00000423454	MAP4K1	protein_coding	10	5	5	13
ENSG00000231228	ENST00000511402	CTD-2593A12.4	pseudogene	0	1	1	0
ENSG00000115457	ENST00000490362	IGFBP2	protein_coding	26	32	22	22
ENSG00000146070	ENST00000274793	PLA2G7	protein_coding	85	96	130	53
ENSG00000183889	ENST00000381497	AC138969.4	protein_coding	0	0	0	1
ENSG00000172554	ENST00000467759	SNTG2	protein_coding	0	0	0	0
ENSG00000246430	ENST00000518943	RP11-16M8.2	processed_transcript	0	0	0	0
ENSG00000179168	ENST00000334928	GGN	protein_coding	1	0	0	0
ENSG00000008405	ENST00000552790	CRY1	protein_coding	1082	1042	1324	986
ENSG00000233452	ENST00000427394	RP11-497D6.4	lincRNA	8	13	3	5
ENSG00000171819	ENST00000476934	ANGPTL7	protein_coding	0	0	0	0
ENSG00000183020	ENST00000417081	AP2A2	protein_coding	639	425	580	418
ENSG00000135424	ENST00000257880	ITGA7	protein_coding	70	55	85	100
ENSG00000242612	ENST00000469922	DECR2	protein_coding	33	39	18	29
ENSG00000232040	ENST00000524745	SCAND3	protein_coding	0	0	0	0
ENSG00000110514	ENST00000402799	MADD	protein_coding	1179	971	1163	867
ENSG00000144218	ENST00000432037	AFF3	protein_coding	0	0	0	0
ENSG00000163009	ENST00000381786	C2ORF48	protein_coding	136	120	57	87
ENSG00000139641	ENST00000394048	ESYT1	protein_coding	3254	3126	4433	3345
ENSG00000055147	ENST00000518102	FAM114A2	protein_coding	33	26	18	26
ENSG00000099250	ENST00000374823	NRP1	protein_coding	124	94	76	92
ENSG00000255903	ENST00000436610	RP11-136I14.4	pseudogene	0	0	0	0
ENSG00000129055	ENST00000354910	ANAPC13	protein_coding	809	953	1010	737
ENSG00000149600	ENST00000446419	COMMD7	protein_coding	750	561	731	565
ENSG00000229920	ENST00000419038	AC016734.3	processed_transcript	6	4	3	5
ENSG00000141401	ENST00000383376	IMPA2	protein_coding	114	73	97	49
ENSG00000214194	ENST00000397764	AC073346.2	protein_coding	163	194	216	137
ENSG00000163518	ENST00000479869	FCRL4	protein_coding	0	0	0	0
ENSG00000250888	ENST00000503167	RP11-168A11.1	processed_transcript	0	0	0	0
ENSG00000185133	ENST00000461241	INPP5J	protein_coding	25	15	15	15
ENSG00000130305	ENST00000252594	NSUN5	protein_coding	241	217	224	183
ENSG00000131373	ENST00000421993	HACL1	protein_coding	144	112	143	135
ENSG00000085514	ENST00000484934	PILRA	protein_coding	3	2	5	6
ENSG00000182771	ENST00000536331	GRID1	protein_coding	0	0	0	0
ENSG00000223745	ENST00000442860	RP4-717I23.3	processed_transcript	59	34	37	27
ENSG00000076043	ENST00000546316	REXO2	protein_coding	1073	1208	1403	870
ENSG00000253553	ENST00000521433	RP11-586K2.1	processed_transcript	0	0	0	0
ENSG00000128284	ENST00000525184	APOL3	protein_coding	0	1	2	1
ENSG00000206195	ENST00000437781	AP000525.8	processed_transcript	32	35	29	13
ENSG00000235996	ENST00000446849	RP11-97N19.2	processed_transcript	0	0	0	0
ENSG00000181555	ENST00000431180	SETD2	protein_coding	2261	2846	2967	1924
ENSG00000143742	ENST00000366838	SRP9	protein_coding	218	180	263	160
ENSG00000241953	ENST00000482221	AL512654.1	scRNA_pseudogene	1	0	0	0
ENSG00000228706	ENST00000422598	HCG4	pseudogene	0	0	0	0
ENSG00000159674	ENST00000504909	SPON2	protein_coding	0	0	0	0
ENSG00000142186	ENST00000417543	SCYL1	protein_coding	275	227	244	240
ENSG00000118513	ENST00000533624	MYB	protein_coding	661	838	785	459
ENSG00000244392	ENST00000497032	AC080066.1	scRNA_pseudogene	0	0	0	0
ENSG00000213664	ENST00000479473	RP11-173M1.2	pseudogene	0	0	0	0
ENSG00000254847	ENST00000526112	RP11-51B23.3	processed_transcript	0	0	0	0
ENSG00000247137	ENST00000529811	RP11-727A23.5	lincRNA	6	23	13	4
ENSG00000170248	ENST00000489869	PDCD6IP	protein_coding	337	385	353	255
ENSG00000130844	ENST00000504033	ZNF331	protein_coding	0	0	0	0
ENSG00000166347	ENST00000340533	CYB5A	protein_coding	681	787	1059	556
ENSG00000130226	ENST00000377770	DPP6	protein_coding	4	2	0	1
ENSG00000256977	ENST00000437679	LIMS3L	protein_coding	0	0	0	0
ENSG00000166333	ENST00000528995	ILK	protein_coding	812	673	814	733
ENSG00000185619	ENST00000433814	PCGF3	protein_coding	97	108	70	47
ENSG00000104885	ENST00000457590	DOT1L	protein_coding	175	134	166	134
ENSG00000196387	ENST00000440550	ZNF140	protein_coding	6	2	3	0
ENSG00000170312	ENST00000519760	CDK1	protein_coding	77	75	63	72
ENSG00000198780	ENST00000513277	FAM169A	protein_coding	111	101	167	77
ENSG00000226117	ENST00000422019	AC079199.2	pseudogene	0	2	0	4
ENSG00000162755	ENST00000392191	KLHDC9	protein_coding	7	6	12	16
ENSG00000180008	ENST00000395472	SOCS4	protein_coding	932	1190	1436	982
ENSG00000109738	ENST00000509282	GLRB	protein_coding	0	0	1	0
ENSG00000179571	ENST00000401087	RP11-744H18.2	pseudogene	3	4	6	1
ENSG00000121897	ENST00000424936	LIAS	protein_coding	87	113	110	91
ENSG00000176824	ENST00000314501	AC009951.1	pseudogene	0	0	0	0
ENSG00000143507	ENST00000323825	DUSP10	protein_coding	187	162	106	101
ENSG00000175857	ENST00000511930	GAPT	protein_coding	0	0	0	0
ENSG00000138293	ENST00000498586	NCOA4	protein_coding	510	578	607	379
ENSG00000256590	ENST00000535880	AE000661.38	processed_transcript	0	0	0	0
ENSG00000254161	ENST00000517313	IGLVIV-65	IG_V_pseudogene	0	0	0	0
ENSG00000060982	ENST00000261192	BCAT1	protein_coding	5328	6426	10464	6313
ENSG00000164896	ENST00000483953	FASTK	protein_coding	374	327	431	392
ENSG00000235015	ENST00000454246	RP11-216N14.1	pseudogene	1	0	0	0
ENSG00000112977	ENST00000432074	DAP	protein_coding	504	503	568	385
ENSG00000241850	ENST00000513608	GSTTP1	pseudogene	0	0	0	0
ENSG00000060971	ENST00000333167	ACAA1	protein_coding	635	485	490	393
ENSG00000130559	ENST00000483991	CAMSAP1	protein_coding	792	669	754	624
ENSG00000159140	ENST00000457208	SON	protein_coding	262	369	335	245
ENSG00000214548	ENST00000521812	MEG3	processed_transcript	1	0	0	0
ENSG00000112851	ENST00000380943	ERBB2IP	protein_coding	2982	3207	2765	1799
ENSG00000153113	ENST00000510756	CAST	protein_coding	5582	5256	4723	3455
ENSG00000160180	ENST00000489676	TFF3	protein_coding	44	15	11	25
ENSG00000172782	ENST00000413142	FADS6	protein_coding	3	0	0	0
ENSG00000001617	ENST00000420831	SEMA3F	protein_coding	9	11	15	8
ENSG00000136231	ENST00000495009	IGF2BP3	protein_coding	171	249	329	143
ENSG00000186825	ENST00000303798	C2ORF27B	protein_coding	0	0	0	0
ENSG00000028310	ENST00000518251	BRD9	protein_coding	203	157	150	95
ENSG00000139910	ENST00000551754	NOVA1	protein_coding	0	0	0	0
ENSG00000117118	ENST00000475506	SDHB	protein_coding	1345	1641	1484	1098
ENSG00000168003	ENST00000544377	SLC3A2	protein_coding	92	85	97	71
ENSG00000139641	ENST00000550515	ESYT1	protein_coding	614	522	868	704
ENSG00000147813	ENST00000498076	NAPRT1	protein_coding	57	63	70	67
ENSG00000125089	ENST00000507801	AC104650.1	protein_coding	4	8	4	5
ENSG00000105223	ENST00000536031	PLD3	protein_coding	240	208	248	193
ENSG00000166200	ENST00000388901	COPS2	protein_coding	3688	3526	3235	2287
ENSG00000174444	ENST00000307961	RPL4	protein_coding	13778	16085	12851	11068
ENSG00000127903	ENST00000537055	ZNF835	protein_coding	0	0	0	0
ENSG00000013441	ENST00000432425	CLK1	protein_coding	5250	4354	3651	3394
ENSG00000253553	ENST00000520849	RP11-586K2.1	processed_transcript	0	0	0	0
ENSG00000238395	ENST00000459531	SNOU13	snoRNA	0	1	0	0
ENSG00000213643	ENST00000419096	VN1R37P	pseudogene	0	0	0	0
ENSG00000248712	ENST00000447948	CCDC153	protein_coding	0	1	1	1
ENSG00000252521	ENST00000516712	U5	snRNA	0	0	0	0
ENSG00000092377	ENST00000346432	TBL1Y	protein_coding	0	0	2	0
ENSG00000205726	ENST00000399349	ITSN1	protein_coding	691	681	676	488
ENSG00000204394	ENST00000440048	VARS	protein_coding	90	58	116	116
ENSG00000137843	ENST00000441369	PAK6	protein_coding	571	610	646	534
ENSG00000255508	ENST00000378019	RP11-864I4.1	protein_coding	6266	4801	5282	4130
ENSG00000182307	ENST00000529593	C8ORF33	protein_coding	131	110	123	136
ENSG00000213983	ENST00000397120	AP1G2	protein_coding	1546	1129	1346	1201
ENSG00000248240	ENST00000504277	RP11-159F24.5	processed_transcript	8	8	8	6
ENSG00000175634	ENST00000524934	RPS6KB2	protein_coding	48	34	51	24
ENSG00000107672	ENST00000477289	NSMCE4A	protein_coding	407	400	484	324
ENSG00000137221	ENST00000259751	TJAP1	protein_coding	434	308	455	327
ENSG00000153283	ENST00000488054	CD96	protein_coding	0	0	0	0
ENSG00000126457	ENST00000530361	PRMT1	protein_coding	738	694	776	582
ENSG00000181555	ENST00000451092	SETD2	protein_coding	2410	3033	3144	2055
ENSG00000231500	ENST00000490191	RPS18	protein_coding	10856	11982	8534	6668
ENSG00000250802	ENST00000514114	CTC-564N23.3	processed_transcript	2	6	2	1
ENSG00000104805	ENST00000460125	NUCB1	protein_coding	62	50	83	43
ENSG00000088205	ENST00000263239	DDX18	protein_coding	3038	2806	3224	2142
ENSG00000122507	ENST00000489708	BBS9	protein_coding	27	11	23	10
ENSG00000212532	ENST00000391230	SNORD66	snoRNA	0	0	0	0
ENSG00000227171	ENST00000442378	RNF39	protein_coding	0	0	0	0
ENSG00000179420	ENST00000496192	OR6W1P	processed_transcript	7	0	0	1
ENSG00000116288	ENST00000460192	PARK7	protein_coding	733	822	1026	628
ENSG00000116698	ENST00000507469	SMG7	protein_coding	2480	2305	2394	1679
ENSG00000196998	ENST00000423215	WDR45	protein_coding	53	44	79	72
ENSG00000165973	ENST00000325319	NELL1	protein_coding	2	0	0	0
ENSG00000177879	ENST00000509055	AP3S1	protein_coding	222	276	288	199
ENSG00000224940	ENST00000435512	PRRT4	protein_coding	13	6	5	5
ENSG00000136936	ENST00000462523	XPA	protein_coding	435	502	336	219
ENSG00000111231	ENST00000550228	GPN3	protein_coding	291	306	334	164
ENSG00000226201	ENST00000429645	PSMB8	protein_coding	0	0	0	0
ENSG00000050327	ENST00000498580	ARHGEF5	protein_coding	22	4	14	18
ENSG00000101236	ENST00000336095	RNF24	protein_coding	332	268	265	210
ENSG00000240710	ENST00000453895	RP11-430C7.4	processed_transcript	0	0	0	0
ENSG00000147679	ENST00000517814	UTP23	protein_coding	43	91	71	48
ENSG00000068323	ENST00000478476	TFE3	protein_coding	592	441	530	493
ENSG00000172809	ENST00000533498	RPL38	protein_coding	14774	15590	12788	10847
ENSG00000212489	ENST00000391187	U6	snRNA	0	0	0	0
ENSG00000237482	ENST00000481162	CR936239.1	protein_coding	0	0	0	0
ENSG00000228519	ENST00000496795	RP11-298C3.2	pseudogene	0	0	1	2
ENSG00000101639	ENST00000430049	CEP192	protein_coding	1215	1348	1523	1044
ENSG00000173898	ENST00000443262	SPTBN2	protein_coding	322	300	350	303
ENSG00000134453	ENST00000476706	RBM17	protein_coding	653	744	749	465
ENSG00000108515	ENST00000518972	ENO3	protein_coding	18	24	16	7
ENSG00000049759	ENST00000382850	NEDD4L	protein_coding	2004	1955	2410	1467
ENSG00000231426	ENST00000414038	RP5-899B16.1	processed_transcript	0	0	0	0
ENSG00000204120	ENST00000427649	GIGYF2	protein_coding	114	84	163	69
ENSG00000144895	ENST00000462221	EIF2A	protein_coding	1482	1741	1288	939
ENSG00000207802	ENST00000385067	MIR646	miRNA	0	0	0	0
ENSG00000233996	ENST00000449965	AC013439.4	pseudogene	0	0	1	1
ENSG00000109906	ENST00000539918	ZBTB16	protein_coding	0	0	0	0
ENSG00000086062	ENST00000535206	B4GALT1	protein_coding	65	47	60	68
ENSG00000223492	ENST00000432706	RP11-15M15.1	processed_transcript	0	0	0	0
ENSG00000200877	ENST00000364007	U6	snRNA	0	0	0	0
ENSG00000213676	ENST00000375201	ATF6B	protein_coding	565	442	682	506
ENSG00000231976	ENST00000423917	RP13-16H11.1	processed_transcript	0	0	0	0
ENSG00000214064	ENST00000445678	AC064865.2	pseudogene	0	0	0	0
ENSG00000064042	ENST00000509638	LIMCH1	protein_coding	66	44	17	22
ENSG00000132677	ENST00000368245	RHBG	protein_coding	7	4	4	1
ENSG00000149972	ENST00000530458	CNTN5	protein_coding	0	0	0	0
ENSG00000121577	ENST00000468801	POPDC2	protein_coding	5	9	4	8
ENSG00000256249	ENST00000545293	RP11-324E6.6	lincRNA	0	0	0	0
ENSG00000134243	ENST00000482236	SORT1	protein_coding	111	122	138	73
ENSG00000162298	ENST00000526121	SYVN1	protein_coding	124	89	105	54
ENSG00000160223	ENST00000344330	ICOSLG	protein_coding	23	21	47	31
ENSG00000135624	ENST00000482064	CCT7	protein_coding	1053	768	1206	764
ENSG00000253394	ENST00000523406	RP11-1058B10.1	processed_transcript	0	0	0	1
ENSG00000111237	ENST00000552130	VPS29	protein_coding	1728	2015	1933	1231
ENSG00000145321	ENST00000503472	GC	protein_coding	9	8	13	6
ENSG00000249592	ENST00000503405	RP11-440L14.1	processed_transcript	74	73	90	74
ENSG00000112033	ENST00000418635	PPARD	protein_coding	588	428	395	428
ENSG00000228965	ENST00000415403	RP11-1007I13.2	pseudogene	0	0	0	0
ENSG00000206286	ENST00000473509	VPS52	protein_coding	0	0	0	0
ENSG00000175676	ENST00000328919	GOLGA8E	processed_transcript	0	0	0	0
ENSG00000255353	ENST00000526512	RP11-382M14.1	pseudogene	3	1	0	0
ENSG00000130643	ENST00000368555	CALY	protein_coding	1	0	0	1
ENSG00000161016	ENST00000262584	RPL8	protein_coding	8699	9251	8063	7170
ENSG00000256278	ENST00000542197	RP11-182J1.5	processed_transcript	0	0	0	0
ENSG00000137573	ENST00000524731	SULF1	protein_coding	0	0	0	0
ENSG00000074527	ENST00000547980	NTN4	protein_coding	41	36	42	33
ENSG00000227452	ENST00000458261	RP11-65N13.7	processed_transcript	7	7	2	13
ENSG00000224226	ENST00000398801	TBC1D3B	protein_coding	0	0	0	0
ENSG00000070759	ENST00000372086	TESK2	protein_coding	217	167	181	145
ENSG00000249743	ENST00000503403	RP11-60A8.1	processed_transcript	0	0	0	0
ENSG00000237928	ENST00000418662	RP4-668G5.1	processed_transcript	0	0	0	0
ENSG00000174194	ENST00000470172	AGAP8	protein_coding	4	30	38	14
ENSG00000135655	ENST00000393654	USP15	protein_coding	2838	3012	3104	2321
ENSG00000249150	ENST00000508636	CTC-472C24.1	processed_transcript	0	1	0	1
ENSG00000250351	ENST00000511694	RP11-432M8.10	pseudogene	0	0	0	0
ENSG00000149179	ENST00000533124	C11ORF49	protein_coding	104	118	97	102
ENSG00000231945	ENST00000446350	VARS	protein_coding	0	0	0	0
ENSG00000051341	ENST00000543272	POLQ	protein_coding	575	684	966	515
ENSG00000198670	ENST00000316300	LPA	protein_coding	23	8	8	20
ENSG00000089159	ENST00000547983	PXN	protein_coding	357	222	282	274
ENSG00000198750	ENST00000361825	GATSL2	protein_coding	0	0	0	0
ENSG00000236446	ENST00000371311	CT47B1	protein_coding	0	0	0	0
ENSG00000226926	ENST00000412514	AC010423.1	pseudogene	0	0	0	0
ENSG00000068831	ENST00000494001	RASGRP2	protein_coding	2	9	2	0
ENSG00000257986	ENST00000546412	RP11-314P15.2	lincRNA	0	0	0	0
ENSG00000254817	ENST00000528715	OR7E160P	pseudogene	0	0	0	0
ENSG00000213721	ENST00000423237	HMGN2P30	pseudogene	0	3	0	0
ENSG00000110786	ENST00000396166	PTPN5	protein_coding	0	0	0	0
ENSG00000008083	ENST00000474854	JARID2	protein_coding	16	53	32	23
ENSG00000253559	ENST00000520651	RP11-455J20.2	processed_transcript	2	14	5	12
ENSG00000251474	ENST00000359025	RPL32P3	processed_transcript	45	41	37	39
ENSG00000184613	ENST00000429094	NELL2	protein_coding	11	10	32	24
ENSG00000132541	ENST00000520989	HRSP12	protein_coding	195	243	273	167
ENSG00000124343	ENST00000509484	XG	protein_coding	0	0	3	0
ENSG00000231185	ENST00000443800	AC005592.2	processed_transcript	1	4	0	0
ENSG00000196653	ENST00000411443	ZNF502	protein_coding	62	47	55	36
ENSG00000257847	ENST00000551246	RP11-876K22.2	pseudogene	3	0	0	0
ENSG00000076685	ENST00000552185	NT5C2	protein_coding	358	454	509	302
ENSG00000131381	ENST00000435849	ZFYVE20	protein_coding	159	113	132	95
ENSG00000139146	ENST00000448582	FAM60A	protein_coding	1496	1506	1592	1207
ENSG00000167632	ENST00000521167	TRAPPC9	protein_coding	98	56	55	39
ENSG00000222055	ENST00000410123	AC092117.2	miRNA	0	0	0	0
ENSG00000254332	ENST00000520239	GS1-44D20.1	pseudogene	2	5	0	1
ENSG00000008130	ENST00000497186	NADK	protein_coding	173	130	187	153
ENSG00000232792	ENST00000447665	FTH1P25	pseudogene	0	0	0	0
ENSG00000179915	ENST00000402717	NRXN1	protein_coding	0	0	1	0
ENSG00000156928	ENST00000481564	C7ORF30	protein_coding	293	326	344	188
ENSG00000110881	ENST00000228468	ACCN2	protein_coding	553	424	591	519
ENSG00000016402	ENST00000460306	IL20RA	protein_coding	50	61	57	36
ENSG00000114439	ENST00000449271	BBX	protein_coding	75	84	96	31
ENSG00000088543	ENST00000441239	C3ORF18	protein_coding	13	13	9	16
ENSG00000130226	ENST00000404039	DPP6	protein_coding	4	2	0	2
ENSG00000232562	ENST00000411928	RP11-234P3.5	pseudogene	0	0	0	0
ENSG00000231859	ENST00000441505	AC007875.2	pseudogene	0	0	0	0
ENSG00000127914	ENST00000356239	AKAP9	protein_coding	7937	7478	7448	5001
ENSG00000000460	ENST00000496973	C1ORF112	protein_coding	93	102	157	77
ENSG00000079841	ENST00000524197	RIMS1	protein_coding	0	0	0	0
ENSG00000124787	ENST00000468105	RPP40	protein_coding	101	200	206	108
ENSG00000156958	ENST00000543495	GALK2	protein_coding	573	648	678	530
ENSG00000231164	ENST00000429441	RP11-1114A5.2	pseudogene	4	8	8	4
ENSG00000172954	ENST00000319406	LCLAT1	protein_coding	133	185	193	191
ENSG00000257984	ENST00000547142	BX927220.6	pseudogene	0	0	0	0
ENSG00000005483	ENST00000393656	MLL5	protein_coding	3350	2797	2391	1914
ENSG00000229316	ENST00000435986	HMGB1P45	pseudogene	2	0	0	3
ENSG00000143164	ENST00000470721	DCAF6	protein_coding	377	337	506	326
ENSG00000214283	ENST00000484195	RP11-85F14.1	pseudogene	0	0	0	0
ENSG00000243726	ENST00000470489	AC005410.1	snoRNA_pseudogene	0	0	0	0
ENSG00000110492	ENST00000395569	MDK	protein_coding	299	326	356	263
ENSG00000186298	ENST00000546904	PPP1CC	protein_coding	9558	9189	9379	6713
ENSG00000053501	ENST00000263897	USE1	protein_coding	82	137	103	82
ENSG00000169594	ENST00000345382	BNC1	protein_coding	0	0	0	0
ENSG00000116539	ENST00000548830	ASH1L	protein_coding	149	206	213	93
ENSG00000231543	ENST00000413548	C2	protein_coding	0	0	0	0
ENSG00000213669	ENST00000442640	RP11-476B13.2	pseudogene	0	1	4	2
ENSG00000230245	ENST00000418155	RP11-475I24.7	pseudogene	0	0	0	0
ENSG00000111011	ENST00000531389	RSRC2	protein_coding	502	344	355	293
ENSG00000244672	ENST00000426798	LY6G5B	protein_coding	0	0	0	0
ENSG00000074276	ENST00000506348	CDHR2	protein_coding	4	7	11	5
ENSG00000135506	ENST00000549897	OS9	protein_coding	346	279	302	251
ENSG00000104435	ENST00000220876	STMN2	protein_coding	31	40	32	27
ENSG00000144134	ENST00000409842	RABL2A	protein_coding	14	16	15	5
ENSG00000065150	ENST00000493492	IPO5	protein_coding	1070	925	1023	753
ENSG00000254040	ENST00000517994	RP11-421P23.2	processed_transcript	0	0	0	0
ENSG00000255849	ENST00000423573	AL713999.4	protein_coding	0	0	0	0
ENSG00000115652	ENST00000409032	UXS1	protein_coding	330	425	452	327
ENSG00000118557	ENST00000355636	PMFBP1	protein_coding	40	19	25	8
ENSG00000135094	ENST00000546785	SDS	protein_coding	0	1	0	0
ENSG00000164828	ENST00000403868	SUN1	protein_coding	354	388	303	196
ENSG00000224643	ENST00000444562	AC064871.3	processed_transcript	0	0	0	0
ENSG00000244227	ENST00000469060	RP11-298O21.5	processed_transcript	0	0	0	0
ENSG00000113368	ENST00000512460	LMNB1	protein_coding	785	821	1006	632
ENSG00000134333	ENST00000379412	LDHA	protein_coding	33087	25920	18628	18791
ENSG00000142765	ENST00000494895	SYTL1	protein_coding	36	27	29	8
ENSG00000186628	ENST00000541889	FSD2	protein_coding	0	0	0	0
ENSG00000143207	ENST00000367667	RFWD2	protein_coding	1121	1059	1152	990
ENSG00000143811	ENST00000446534	PYCR2	protein_coding	376	283	426	353
ENSG00000109458	ENST00000515366	GAB1	protein_coding	30	33	49	3
ENSG00000080573	ENST00000461214	COL5A3	protein_coding	0	0	0	0
ENSG00000102362	ENST00000491326	SYTL4	protein_coding	1	0	0	0
ENSG00000206781	ENST00000384054	Y_RNA	misc_RNA	0	0	0	0
ENSG00000164144	ENST00000511289	ARFIP1	protein_coding	155	188	262	171
ENSG00000107831	ENST00000347978	FGF8	protein_coding	3	3	5	0
ENSG00000146360	ENST00000275169	GPR6	protein_coding	0	0	0	0
ENSG00000196998	ENST00000475977	WDR45	protein_coding	72	54	58	52
ENSG00000014216	ENST00000528165	CAPN1	protein_coding	1908	1523	1391	1490
ENSG00000172269	ENST00000442480	DPAGT1	protein_coding	492	449	680	428
ENSG00000224246	ENST00000489761	SFTA2	protein_coding	0	0	0	0
ENSG00000175899	ENST00000462568	A2M	protein_coding	0	0	0	0
ENSG00000185710	ENST00000523028	RP11-645C24.2	processed_transcript	0	1	1	0
ENSG00000241392	ENST00000490174	AC107393.1	scRNA_pseudogene	0	0	0	0
ENSG00000242712	ENST00000467146	AP003392.1	scRNA_pseudogene	0	0	0	0
ENSG00000136153	ENST00000482116	LMO7	protein_coding	3831	3523	2281	1952
ENSG00000155463	ENST00000483939	OXA1L	protein_coding	261	214	261	206
ENSG00000226160	ENST00000427602	LA16C-17H1.3	pseudogene	0	0	0	0
ENSG00000198056	ENST00000537418	PRIM1	protein_coding	1165	1304	1525	1042
ENSG00000251002	ENST00000545498	AE000661.37	lincRNA	0	1	9	0
ENSG00000119915	ENST00000370005	ELOVL3	protein_coding	22	10	12	10
ENSG00000109332	ENST00000502563	UBE2D3	protein_coding	564	436	505	406
ENSG00000159784	ENST00000409408	FAM131B	protein_coding	172	187	257	272
ENSG00000119333	ENST00000483181	WDR34	protein_coding	136	130	172	156
ENSG00000021826	ENST00000518043	CPS1	protein_coding	0	0	3	0
ENSG00000162910	ENST00000495899	MRPL55	protein_coding	136	106	111	100
ENSG00000144224	ENST00000467065	UBXN4	protein_coding	112	135	106	63
ENSG00000184182	ENST00000445676	UBE2F	protein_coding	314	348	329	230
ENSG00000254184	ENST00000435769	TYW1B	processed_transcript	15	21	26	20
ENSG00000156500	ENST00000414371	FAM122C	protein_coding	33	14	23	4
ENSG00000139644	ENST00000549385	TMBIM6	protein_coding	23178	17859	23130	19143
ENSG00000176444	ENST00000471047	CLK2	protein_coding	137	132	187	89
ENSG00000116191	ENST00000535251	RALGPS2	protein_coding	351	279	279	210
ENSG00000239463	ENST00000469705	HLA-DMA	protein_coding	0	0	0	0
ENSG00000007341	ENST00000358039	ST7L	protein_coding	481	527	560	412
ENSG00000174227	ENST00000503111	PIGG	protein_coding	529	412	413	246
ENSG00000149499	ENST00000462626	EML3	protein_coding	37	37	37	45
ENSG00000013563	ENST00000309585	DNASE1L1	protein_coding	233	295	206	170
ENSG00000149428	ENST00000525859	HYOU1	protein_coding	2147	1664	2339	1917
ENSG00000182149	ENST00000538709	KIAA0174	protein_coding	102	113	96	100
ENSG00000187672	ENST00000466358	ERC2	protein_coding	0	0	0	0
ENSG00000157734	ENST00000325881	SNX22	protein_coding	18	25	17	18
ENSG00000078081	ENST00000470251	LAMP3	protein_coding	26	36	38	21
ENSG00000228090	ENST00000494970	C6ORF25	protein_coding	0	0	0	0
ENSG00000145832	ENST00000412661	SLC25A48	protein_coding	2	0	0	0
ENSG00000182985	ENST00000543540	CADM1	protein_coding	9	8	10	14
ENSG00000166167	ENST00000493877	BTRC	protein_coding	76	72	81	65
ENSG00000169403	ENST00000305392	PTAFR	protein_coding	0	2	3	2
ENSG00000185909	ENST00000332780	KLHDC8B	protein_coding	65	69	83	71
ENSG00000112761	ENST00000541400	WISP3	protein_coding	0	0	3	0
ENSG00000164808	ENST00000521918	KIAA0146	protein_coding	143	115	157	95
ENSG00000235588	ENST00000481716	AIF1	protein_coding	0	0	0	0
ENSG00000069812	ENST00000377836	HES2	protein_coding	14	12	30	17
ENSG00000135679	ENST00000481186	MDM2	protein_coding	1342	1907	1695	1034
ENSG00000175334	ENST00000312175	BANF1	protein_coding	270	281	285	186
ENSG00000231445	ENST00000419283	TIMM8AP1	pseudogene	0	0	0	0
ENSG00000252832	ENST00000517023	U6	snRNA	0	0	4	0
ENSG00000106086	ENST00000449726	PLEKHA8	protein_coding	143	156	124	98
ENSG00000249690	ENST00000507934	RP11-1336O20.2	lincRNA	0	0	0	0
ENSG00000196576	ENST00000399991	PLXNB2	protein_coding	1371	1535	1938	1296
ENSG00000090612	ENST00000536435	CTD-2140B24.4	protein_coding	117	150	206	119
ENSG00000257790	ENST00000550578	RP11-1136G11.6	pseudogene	25	12	33	18
ENSG00000147459	ENST00000410074	DOCK5	protein_coding	135	103	104	68
ENSG00000248546	ENST00000512835	ANP32C	pseudogene	4	1	1	3
ENSG00000060237	ENST00000542543	WNK1	protein_coding	149	96	175	89
ENSG00000111364	ENST00000539934	DDX55	protein_coding	541	571	632	476
ENSG00000133315	ENST00000538595	MACROD1	protein_coding	231	193	177	133
ENSG00000156968	ENST00000287594	MPV17L	protein_coding	239	258	282	201
ENSG00000111554	ENST00000540476	MDM1	protein_coding	72	66	106	51
ENSG00000199645	ENST00000362775	U6	snRNA	0	2	4	5
ENSG00000090659	ENST00000394173	CD209	protein_coding	0	0	0	0
ENSG00000244945	ENST00000500262	RP11-1379J22.2	processed_transcript	1	4	2	2
ENSG00000216480	ENST00000404609	RP3-393E18.1	pseudogene	8	14	12	2
ENSG00000240759	ENST00000486977	RP11-25I15.1	pseudogene	6	9	6	7
ENSG00000196182	ENST00000460417	STK40	protein_coding	86	72	78	112
ENSG00000002822	ENST00000486340	MAD1L1	protein_coding	16	4	21	27
ENSG00000163659	ENST00000486483	TIPARP	protein_coding	1778	1125	734	999
ENSG00000125630	ENST00000468475	POLR1B	protein_coding	118	84	118	66
ENSG00000204482	ENST00000376100	LST1	protein_coding	1	1	4	3
ENSG00000254316	ENST00000519722	CTD-2345M20.2	pseudogene	0	0	0	0
ENSG00000231341	ENST00000430062	VDAC1P6	pseudogene	0	0	0	1
ENSG00000162910	ENST00000476267	MRPL55	protein_coding	18	23	28	24
ENSG00000200151	ENST00000363281	7SK	misc_RNA	0	0	0	0
ENSG00000114867	ENST00000475721	EIF4G1	protein_coding	1839	1695	2097	1466
ENSG00000226181	ENST00000415736	RP1-92C8.3	processed_transcript	0	0	0	0
ENSG00000158488	ENST00000444681	CD1E	protein_coding	0	0	0	0
ENSG00000201292	ENST00000364422	U6	snRNA	0	0	0	0
ENSG00000145730	ENST00000346918	PAM	protein_coding	2390	2187	2812	1944
ENSG00000143919	ENST00000378494	CAMKMT	protein_coding	128	161	251	127
ENSG00000257237	ENST00000552843	RP11-554L12.2	pseudogene	0	0	0	0
ENSG00000232092	ENST00000428934	AC107204.1	lincRNA	0	0	0	0
ENSG00000228652	ENST00000439723	OR2W1	protein_coding	0	0	0	0
ENSG00000231584	ENST00000427863	AC013272.3	pseudogene	14	12	14	9
ENSG00000138380	ENST00000320443	ALS2CR8	protein_coding	283	386	383	273
ENSG00000231298	ENST00000449712	RP11-117P22.1	lincRNA	18	40	37	12
ENSG00000146776	ENST00000419735	ATXN7L1	protein_coding	179	209	190	101
ENSG00000107669	ENST00000369043	ATE1	protein_coding	1709	1605	1438	1108
ENSG00000241390	ENST00000464966	AL139809.1	scRNA_pseudogene	0	7	2	0
ENSG00000139734	ENST00000400319	DIAPH3	protein_coding	573	405	570	439
ENSG00000214856	ENST00000411877	KRT16P1	pseudogene	0	0	0	0
ENSG00000241818	ENST00000460684	RP11-1000B6.2	processed_transcript	0	0	0	0
ENSG00000242017	ENST00000482834	RP11-111F10.3	pseudogene	0	0	0	0
ENSG00000106443	ENST00000469407	PHF14	protein_coding	166	340	348	226
ENSG00000121940	ENST00000369971	CLCC1	protein_coding	868	1000	1056	823
ENSG00000187847	ENST00000344844	OR7E25P	pseudogene	0	0	0	0
ENSG00000226309	ENST00000442896	SMARCE1P2	pseudogene	1	1	0	0
ENSG00000240794	ENST00000488637	AC005236.1	scRNA_pseudogene	0	0	0	0
ENSG00000004897	ENST00000532575	CDC27	protein_coding	243	235	222	128
ENSG00000184489	ENST00000523147	PTP4A3	protein_coding	16	4	3	2
ENSG00000154642	ENST00000400559	C21ORF91	protein_coding	98	105	123	87
ENSG00000114861	ENST00000484350	FOXP1	protein_coding	418	352	361	309
ENSG00000109919	ENST00000542981	MTCH2	protein_coding	1927	2005	2236	1397
ENSG00000196220	ENST00000518265	SRGAP3	protein_coding	3	2	0	0
ENSG00000153790	ENST00000283905	C7ORF31	protein_coding	455	437	453	316
ENSG00000221551	ENST00000408624	AP000478.1	miRNA	0	0	0	0
ENSG00000077264	ENST00000429193	PAK3	protein_coding	1	0	2	0
ENSG00000235332	ENST00000444599	RP11-366O20.5	pseudogene	1	1	1	0
ENSG00000258216	ENST00000549551	RP11-654D12.2	lincRNA	0	0	0	0
ENSG00000187109	ENST00000547969	NAP1L1	protein_coding	2062	2238	2725	1996
ENSG00000125459	ENST00000452804	MSTO1	protein_coding	30	26	18	25
ENSG00000136573	ENST00000525206	BLK	protein_coding	0	0	0	0
ENSG00000110693	ENST00000526673	SOX6	protein_coding	0	0	0	0
ENSG00000111711	ENST00000539663	GOLT1B	protein_coding	620	638	718	372
ENSG00000128191	ENST00000498171	DGCR8	protein_coding	594	684	901	585
ENSG00000174428	ENST00000312575	GTF2IRD2B	protein_coding	1	0	0	0
ENSG00000197616	ENST00000356287	MYH6	protein_coding	1	1	30	0
ENSG00000239722	ENST00000489760	RP11-274B21.7	pseudogene	0	0	0	0
ENSG00000121577	ENST00000474523	POPDC2	protein_coding	12	6	5	8
ENSG00000129158	ENST00000532265	SERGEF	protein_coding	169	185	147	129
ENSG00000204469	ENST00000376007	PRRC2A	protein_coding	2902	2442	3107	2545
ENSG00000244514	ENST00000480790	AC068531.1	scRNA_pseudogene	1	0	2	0
ENSG00000240137	ENST00000463755	RP11-103G8.2	processed_transcript	9	10	3	7
ENSG00000164291	ENST00000513814	ARSK	protein_coding	81	107	170	149
ENSG00000239561	ENST00000493147	AL109955.1	Mt_tRNA_pseudogene	0	0	0	0
ENSG00000235177	ENST00000439979	RP11-398C13.4	processed_transcript	1	1	1	1
ENSG00000213799	ENST00000458035	ZNF845	protein_coding	199	183	261	164
ENSG00000153707	ENST00000397606	PTPRD	protein_coding	0	0	3	1
ENSG00000240508	ENST00000453059	PSMB9	protein_coding	0	0	0	0
ENSG00000248405	ENST00000547041	PRR5-ARHGAP8	protein_coding	381	394	320	336
ENSG00000121671	ENST00000417225	CRY2	protein_coding	83	80	88	50
ENSG00000114993	ENST00000305557	RTKN	protein_coding	526	522	668	482
ENSG00000179532	ENST00000534210	DNHD1	protein_coding	103	75	84	75
ENSG00000138138	ENST00000400215	ATAD1	protein_coding	778	896	799	527
ENSG00000105227	ENST00000324001	PRX	protein_coding	50	12	30	26
ENSG00000130595	ENST00000381558	TNNT3	protein_coding	0	0	4	0
ENSG00000204375	ENST00000429372	XAGE1E	protein_coding	0	0	0	0
ENSG00000004059	ENST00000459680	ARF5	protein_coding	343	399	374	290
ENSG00000255500	ENST00000525487	RP11-347H15.2	pseudogene	0	0	1	0
ENSG00000100330	ENST00000480776	MTMR3	protein_coding	52	48	30	28
ENSG00000230979	ENST00000393377	AC079250.1	pseudogene	15	11	3	9
ENSG00000162241	ENST00000533629	SLC25A45	protein_coding	63	56	51	51
ENSG00000249500	ENST00000507838	RP11-340B18.1	processed_transcript	1	0	0	1
ENSG00000129151	ENST00000525090	BBOX1	protein_coding	0	1	0	0
ENSG00000113719	ENST00000523291	ERGIC1	protein_coding	186	145	224	129
ENSG00000172728	ENST00000518076	FUT10	protein_coding	45	57	71	40
ENSG00000162946	ENST00000537876	DISC1	protein_coding	1	15	16	6
ENSG00000108878	ENST00000226021	CACNG1	protein_coding	0	0	0	0
ENSG00000178026	ENST00000446942	C22ORF36	protein_coding	120	117	136	120
ENSG00000173209	ENST00000493628	AHSA2	protein_coding	741	704	758	496
ENSG00000175393	ENST00000309838	OR10A6	protein_coding	0	0	0	0
ENSG00000196305	ENST00000421189	IARS	protein_coding	3053	3342	4135	2706
ENSG00000197283	ENST00000293748	SYNGAP1	protein_coding	333	276	422	317
ENSG00000240829	ENST00000457045	RP11-119K6.5	processed_transcript	147	129	202	125
ENSG00000226110	ENST00000458382	RP11-272G22.2	pseudogene	0	0	0	0
ENSG00000125813	ENST00000444366	PAX1	protein_coding	0	0	0	0
ENSG00000064651	ENST00000509205	SLC12A2	protein_coding	4842	5412	6981	3904
ENSG00000135241	ENST00000462466	PNPLA8	protein_coding	107	178	181	109
ENSG00000214006	ENST00000397218	AL353671.4	pseudogene	1	0	0	0
ENSG00000198860	ENST00000457455	TSEN15	protein_coding	63	81	122	74
ENSG00000154723	ENST00000400090	ATP5J	protein_coding	1170	1381	1515	1128
ENSG00000223609	ENST00000417377	HBD	protein_coding	0	0	0	0
ENSG00000067221	ENST00000316911	STOML1	protein_coding	12	27	42	16
ENSG00000106128	ENST00000409904	GHRHR	protein_coding	0	0	0	0
ENSG00000157212	ENST00000404141	PAXIP1	protein_coding	1208	1117	1385	877
ENSG00000127914	ENST00000487692	AKAP9	protein_coding	354	377	395	278
ENSG00000255319	ENST00000527856	CTD-2313N18.2	processed_transcript	0	0	1	1
ENSG00000184154	ENST00000289488	LRTOMT	protein_coding	43	41	56	42
ENSG00000182901	ENST00000446183	RGS7	protein_coding	1	2	2	8
ENSG00000215908	ENST00000421700	CROCCP2	lincRNA	562	565	762	557
ENSG00000173503	ENST00000383499	LTA	protein_coding	0	0	0	0
ENSG00000228299	ENST00000495635	HLA-C	protein_coding	0	0	0	0
ENSG00000189139	ENST00000340446	FSCB	protein_coding	0	0	0	0
ENSG00000254722	ENST00000528813	FAM8A2P	pseudogene	0	0	0	0
ENSG00000232004	ENST00000417455	CAP1P2	pseudogene	0	7	2	3
ENSG00000239382	ENST00000495116	ALKBH6	protein_coding	56	37	32	32
ENSG00000249848	ENST00000513168	RP11-212F11.1	pseudogene	0	0	0	0
ENSG00000100216	ENST00000492561	TOMM22	protein_coding	1235	923	1235	957
ENSG00000182134	ENST00000368823	TDRKH	protein_coding	277	282	327	245
ENSG00000238492	ENST00000459438	SNOU13	snoRNA	0	0	0	0
ENSG00000145425	ENST00000509736	RPS3A	protein_coding	136	139	111	56
ENSG00000234234	ENST00000412213	RP11-3N2.7	pseudogene	0	0	0	0
ENSG00000158669	ENST00000519921	AGPAT6	protein_coding	392	360	414	325
ENSG00000198477	ENST00000360412	ZNF280B	protein_coding	180	221	232	146
ENSG00000165457	ENST00000539412	FOLR2	protein_coding	0	0	0	0
ENSG00000196510	ENST00000548234	ANAPC7	protein_coding	628	693	715	510
ENSG00000223650	ENST00000431339	UHRF2P1	pseudogene	0	2	0	0
ENSG00000131374	ENST00000428355	TBC1D5	protein_coding	52	91	94	71
ENSG00000080503	ENST00000452193	SMARCA2	protein_coding	88	106	102	68
ENSG00000165271	ENST00000353159	NOL6	protein_coding	737	539	703	545
ENSG00000104375	ENST00000520653	STK3	protein_coding	131	200	110	158
ENSG00000233176	ENST00000494376	OR7E157P	pseudogene	0	0	0	0
ENSG00000147687	ENST00000520938	TATDN1	protein_coding	441	434	421	316
ENSG00000226989	ENST00000423154	AL049758.2	pseudogene	5	5	3	0
ENSG00000148660	ENST00000444854	CAMK2G	protein_coding	176	131	151	159
ENSG00000188738	ENST00000546113	FSIP2	protein_coding	15	17	19	40
ENSG00000235991	ENST00000502880	RP11-143H17.1	pseudogene	0	0	0	0
ENSG00000141499	ENST00000396463	WRAP53	protein_coding	283	229	357	223
ENSG00000162927	ENST00000430495	PUS10	protein_coding	15	10	26	11
ENSG00000109113	ENST00000395242	RAB34	protein_coding	9	17	12	8
ENSG00000143437	ENST00000510273	ARNT	protein_coding	37	19	25	23
ENSG00000136237	ENST00000425852	RAPGEF5	protein_coding	983	992	1223	751
ENSG00000134452	ENST00000379999	FBXO18	protein_coding	1793	1522	2215	1420
ENSG00000205309	ENST00000470418	NT5M	protein_coding	64	86	62	48
ENSG00000198420	ENST00000478172	FAM115A	protein_coding	74	100	103	74
ENSG00000117682	ENST00000525546	DHDDS	protein_coding	41	63	45	40
ENSG00000100351	ENST00000420971	GRAP2	protein_coding	0	0	0	0
ENSG00000242599	ENST00000535353	CSAG4	processed_transcript	0	0	0	0
ENSG00000186827	ENST00000453580	TNFRSF4	protein_coding	0	0	0	0
ENSG00000111058	ENST00000261206	ACSS3	protein_coding	0	0	0	0
ENSG00000065150	ENST00000471898	IPO5	protein_coding	499	389	586	329
ENSG00000116497	ENST00000475486	S100PBP	protein_coding	89	96	104	86
ENSG00000050165	ENST00000326914	DKK3	protein_coding	7	0	15	4
ENSG00000174996	ENST00000417856	KLC2	protein_coding	422	383	480	406
ENSG00000102125	ENST00000369790	TAZ	protein_coding	308	288	298	239
ENSG00000089169	ENST00000549769	RPH3A	protein_coding	0	0	0	0
ENSG00000227761	ENST00000423989	BAG6	protein_coding	0	0	0	0
ENSG00000087128	ENST00000510647	TMPRSS11E	protein_coding	0	0	0	0
ENSG00000072310	ENST00000395756	SREBF1	protein_coding	1108	1007	892	763
ENSG00000172922	ENST00000533698	RNASEH2C	protein_coding	35	27	66	45
ENSG00000113712	ENST00000261798	CSNK1A1	protein_coding	5291	5558	6322	4657
ENSG00000127954	ENST00000414498	STEAP4	protein_coding	3	9	16	9
ENSG00000091513	ENST00000402696	TF	protein_coding	16	4	5	4
ENSG00000227333	ENST00000478077	EHMT2	protein_coding	0	0	0	0
ENSG00000085185	ENST00000218147	BCORL1	protein_coding	164	127	184	160
ENSG00000145244	ENST00000502726	CORIN	protein_coding	66	140	209	134
ENSG00000213492	ENST00000394500	AC092661.2	processed_transcript	4	4	1	2
ENSG00000228662	ENST00000430073	MCCD1	protein_coding	0	0	0	0
ENSG00000240803	ENST00000461840	AC011509.1	scRNA_pseudogene	0	0	0	0
ENSG00000224168	ENST00000462071	TRIM31	protein_coding	0	0	0	0
ENSG00000255419	ENST00000495073	DASS-324O23.6	protein_coding	0	0	0	0
ENSG00000175832	ENST00000538265	ETV4	protein_coding	527	401	495	439
ENSG00000188917	ENST00000338687	TRMT2B	protein_coding	312	397	465	335
ENSG00000139146	ENST00000543615	FAM60A	protein_coding	226	327	189	180
ENSG00000254366	ENST00000518706	RP11-38H17.1	processed_transcript	0	0	0	0
ENSG00000089597	ENST00000531841	GANAB	protein_coding	2533	1641	2598	2591
ENSG00000169876	ENST00000470303	MUC17	protein_coding	0	0	0	0
ENSG00000181924	ENST00000545127	CHCHD8	protein_coding	453	493	516	297
ENSG00000225737	ENST00000490619	SKIV2L	protein_coding	0	0	0	0
ENSG00000163596	ENST00000494560	ICA1L	protein_coding	24	9	24	5
ENSG00000112514	ENST00000462802	CUTA	protein_coding	747	960	808	579
ENSG00000164535	ENST00000462934	DAGLB	protein_coding	312	254	285	245
ENSG00000140968	ENST00000268638	IRF8	protein_coding	45	26	30	40
ENSG00000136877	ENST00000373245	FPGS	protein_coding	861	649	579	535
ENSG00000160360	ENST00000354753	GPSM1	protein_coding	92	81	99	82
ENSG00000099364	ENST00000471231	FBXL19	protein_coding	205	196	295	211
ENSG00000164136	ENST00000394159	IL15	protein_coding	165	155	184	96
ENSG00000166523	ENST00000299663	CLEC4E	protein_coding	0	0	0	0
ENSG00000116871	ENST00000316156	MAP7D1	protein_coding	370	308	335	352
ENSG00000233170	ENST00000521192	RP11-863K10.4	pseudogene	3	4	6	1
ENSG00000232482	ENST00000445848	RP4-654C18.1	pseudogene	0	2	0	0
ENSG00000137154	ENST00000380381	RPS6	protein_coding	3632	4634	3059	3069
ENSG00000184221	ENST00000333063	OLIG1	protein_coding	0	0	0	0
ENSG00000236063	ENST00000422411	ABHD16A	protein_coding	0	0	0	0
ENSG00000111364	ENST00000544738	DDX55	protein_coding	383	392	417	335
ENSG00000119328	ENST00000322940	C9ORF6	protein_coding	907	1068	1160	796
ENSG00000176007	ENST00000377689	C9ORF51	protein_coding	1	0	1	1
ENSG00000133519	ENST00000418264	ZDHHC8P1	processed_transcript	170	149	167	115
ENSG00000211875	ENST00000390523	AE000662.32	IG_J_gene	0	0	0	0
ENSG00000102904	ENST00000415766	TSNAXIP1	protein_coding	6	14	37	9
ENSG00000230885	ENST00000457626	MOG	protein_coding	0	0	0	0
ENSG00000168675	ENST00000361303	C18ORF1	protein_coding	9	17	15	8
ENSG00000196576	ENST00000399964	PLXNB2	protein_coding	513	583	794	520
ENSG00000111802	ENST00000341060	TDP2	protein_coding	889	951	1145	708
ENSG00000124256	ENST00000371173	ZBP1	protein_coding	4	0	1	0
ENSG00000123965	ENST00000337023	PMS2P5	pseudogene	6	15	7	14
ENSG00000109756	ENST00000511336	RAPGEF2	protein_coding	150	164	162	79
ENSG00000167065	ENST00000342474	DUSP18	protein_coding	39	60	65	32
ENSG00000201811	ENST00000364941	SNORA71	snoRNA	0	0	0	0
ENSG00000185024	ENST00000547374	BRF1	protein_coding	199	185	171	121
ENSG00000006625	ENST00000275428	GGCT	protein_coding	1683	2158	1950	1224
ENSG00000112130	ENST00000479516	RNF8	protein_coding	297	288	335	290
ENSG00000121749	ENST00000491063	TBC1D15	protein_coding	540	731	638	404
ENSG00000166135	ENST00000442724	HIF1AN	protein_coding	279	213	292	199
ENSG00000127054	ENST00000525285	CPSF3L	protein_coding	75	65	71	79
ENSG00000100564	ENST00000216452	PIGH	protein_coding	275	288	203	184
ENSG00000232575	ENST00000552291	TUBB	protein_coding	0	0	0	0
ENSG00000147099	ENST00000439122	HDAC8	protein_coding	179	98	189	140
ENSG00000185046	ENST00000550145	ANKS1B	protein_coding	7	0	1	0
ENSG00000174945	ENST00000485540	AMZ1	protein_coding	0	0	0	0
ENSG00000204248	ENST00000477772	COL11A2	protein_coding	27	12	21	27
ENSG00000239149	ENST00000459326	SNORA59A	snoRNA	4	3	11	7
ENSG00000047644	ENST00000466248	WWC3	protein_coding	18	12	29	6
ENSG00000139546	ENST00000547388	TARBP2	protein_coding	46	24	44	23
ENSG00000242417	ENST00000497218	RP11-286B5.1	pseudogene	0	0	0	0
ENSG00000163517	ENST00000402259	HDAC11	protein_coding	62	34	34	39
ENSG00000183828	ENST00000550912	NUDT14	protein_coding	61	89	98	67
ENSG00000153310	ENST00000517654	FAM49B	protein_coding	2488	2195	2458	1806
ENSG00000166444	ENST00000534127	ST5	protein_coding	146	78	112	114
ENSG00000214706	ENST00000417626	IFRD2	protein_coding	1021	989	1268	950
ENSG00000100266	ENST00000453079	PACSIN2	protein_coding	93	85	71	66
ENSG00000196642	ENST00000371675	C9ORF86	protein_coding	1375	1243	1141	1114
ENSG00000225298	ENST00000442550	NCRNA00113	processed_transcript	0	0	0	0
ENSG00000188732	ENST00000429719	C7ORF46	protein_coding	269	249	195	172
ENSG00000145191	ENST00000481054	EIF2B5	protein_coding	1479	1180	1409	1205
ENSG00000171735	ENST00000470648	CAMTA1	protein_coding	107	135	152	114
ENSG00000069431	ENST00000326684	ABCC9	protein_coding	9	2	28	3
ENSG00000118473	ENST00000424320	SGIP1	protein_coding	1	0	0	10
ENSG00000168528	ENST00000536859	SERINC2	protein_coding	1572	1031	720	926
ENSG00000166682	ENST00000538091	TMPRSS5	protein_coding	0	2	4	4
ENSG00000139350	ENST00000457368	NEDD1	protein_coding	1915	1863	2290	1493
ENSG00000151465	ENST00000440613	CDC123	protein_coding	722	808	868	608
ENSG00000063245	ENST00000085079	EPN1	protein_coding	878	678	753	628
ENSG00000236759	ENST00000450075	EHMT2	protein_coding	0	0	0	0
ENSG00000182871	ENST00000342220	COL18A1	protein_coding	14	7	13	18
ENSG00000169255	ENST00000417187	B3GALNT1	protein_coding	0	1	0	0
ENSG00000163959	ENST00000496737	AC069257.9	protein_coding	0	0	0	0
ENSG00000257770	ENST00000551639	AL049543.2	protein_coding	0	0	0	0
ENSG00000135365	ENST00000534724	PHF21A	protein_coding	41	34	62	29
ENSG00000138758	ENST00000502401	2011-09-01	protein_coding	103	106	143	79
ENSG00000159398	ENST00000536025	CES5A	protein_coding	0	0	0	0
ENSG00000094914	ENST00000546572	AAAS	protein_coding	108	68	91	110
ENSG00000225211	ENST00000493712	NCR3	protein_coding	0	0	0	0
ENSG00000206337	ENST00000467369	HCP5	processed_transcript	0	4	6	3
ENSG00000076053	ENST00000542140	RBM7	protein_coding	637	538	578	503
ENSG00000253067	ENST00000517258	SNOZ6	snoRNA	0	0	0	0
ENSG00000206357	ENST00000420039	RDBP	protein_coding	0	0	0	0
ENSG00000129682	ENST00000370603	FGF13	protein_coding	1	0	2	0
ENSG00000198983	ENST00000362113	MIR449A	miRNA	0	0	0	0
ENSG00000226882	ENST00000467550	GNL1	protein_coding	0	0	0	0
ENSG00000256964	ENST00000538232	AC004918.3	protein_coding	0	0	0	0
ENSG00000226025	ENST00000458539	AC093063.1	processed_transcript	0	0	0	0
ENSG00000182903	ENST00000338977	ZNF721	protein_coding	686	858	787	612
ENSG00000100490	ENST00000529347	CDKL1	protein_coding	47	28	29	19
ENSG00000005801	ENST00000330692	ZNF195	protein_coding	48	76	73	48
ENSG00000213689	ENST00000422277	TREX1	protein_coding	54	58	34	49
ENSG00000154134	ENST00000525448	ROBO3	protein_coding	58	71	114	52
ENSG00000149716	ENST00000536870	ORAOV1	protein_coding	241	245	258	208
ENSG00000252990	ENST00000517181	U1	snRNA	0	0	0	0
ENSG00000110442	ENST00000263401	COMMD9	protein_coding	475	462	542	439
ENSG00000110367	ENST00000533239	DDX6	protein_coding	218	218	234	112
ENSG00000089157	ENST00000549098	RPLP0	protein_coding	11616	10866	10263	9234
ENSG00000177694	ENST00000491329	NAALADL2	protein_coding	2	0	2	0
ENSG00000250608	ENST00000511699	RP11-933H2.4	processed_transcript	3	7	17	3
ENSG00000005801	ENST00000526501	ZNF195	protein_coding	73	105	98	54
ENSG00000065371	ENST00000495093	ROPN1	protein_coding	0	0	0	0
ENSG00000234475	ENST00000551439	HSPA1A	protein_coding	0	0	0	0
ENSG00000186009	ENST00000335288	ATP4B	protein_coding	0	1	0	0
ENSG00000241647	ENST00000475713	AP000662.1	scRNA_pseudogene	0	0	0	0
ENSG00000123965	ENST00000394959	PMS2P5	pseudogene	6	21	8	17
ENSG00000159658	ENST00000487741	KIAA0494	protein_coding	386	362	410	270
ENSG00000100201	ENST00000467279	DDX17	protein_coding	346	495	382	258
ENSG00000005812	ENST00000417323	FBXL3	protein_coding	489	535	561	358
ENSG00000151726	ENST00000437665	ACSL1	protein_coding	211	112	141	205
ENSG00000028310	ENST00000519112	BRD9	protein_coding	263	194	232	152
ENSG00000151348	ENST00000533608	EXT2	protein_coding	803	909	1165	778
ENSG00000114204	ENST00000264677	SERPINI2	protein_coding	1	0	0	0
ENSG00000214955	ENST00000362077	AP000318.2	processed_transcript	120	78	113	86
ENSG00000113141	ENST00000523672	IK	protein_coding	71	77	84	49
ENSG00000160221	ENST00000493883	C21ORF33	protein_coding	199	225	240	195
ENSG00000240543	ENST00000466728	AC099654.4	Mt_tRNA_pseudogene	0	0	0	0
ENSG00000134291	ENST00000548640	TMEM106C	protein_coding	1194	1285	1817	1498
ENSG00000109181	ENST00000458688	UGT2B10	protein_coding	0	0	1	2
ENSG00000121210	ENST00000409959	KIAA0922	protein_coding	414	448	538	354
ENSG00000111237	ENST00000553128	VPS29	protein_coding	922	1061	850	567
ENSG00000136205	ENST00000415929	TNS3	protein_coding	79	65	56	32
ENSG00000257500	ENST00000548135	RP11-1020M18.10	processed_transcript	0	0	0	0
ENSG00000091542	ENST00000399138	ALKBH5	protein_coding	1156	1126	1080	901
ENSG00000052841	ENST00000525029	TTC17	protein_coding	231	324	204	167
ENSG00000197021	ENST00000497550	CXORF40B	protein_coding	31	19	22	18
ENSG00000146858	ENST00000275766	ZC3HAV1L	protein_coding	869	1109	819	605
ENSG00000176884	ENST00000473811	GRIN1	protein_coding	0	0	0	0
ENSG00000177868	ENST00000537227	CCDC23	protein_coding	210	199	195	140
ENSG00000242431	ENST00000486904	RP11-731J8.1	pseudogene	9	1	6	4
ENSG00000132906	ENST00000447522	CASP9	protein_coding	100	65	52	55
ENSG00000048991	ENST00000487294	R3HDM1	protein_coding	117	87	137	67
ENSG00000159363	ENST00000503552	ATP13A2	protein_coding	133	102	168	163
ENSG00000235132	ENST00000473147	OR2H1	protein_coding	0	0	0	0
ENSG00000227790	ENST00000421102	AC015922.5	pseudogene	0	0	0	0
ENSG00000176920	ENST00000425340	FUT2	protein_coding	36	43	52	32
ENSG00000196220	ENST00000544908	SRGAP3	protein_coding	6	3	15	4
ENSG00000229857	ENST00000451571	RP11-159H20.3	pseudogene	0	0	0	0
ENSG00000089094	ENST00000541318	KDM2B	protein_coding	54	32	24	33
ENSG00000137745	ENST00000340273	MMP13	protein_coding	23	11	26	26
ENSG00000102290	ENST00000373094	PCDH11X	protein_coding	0	7	1	0
ENSG00000147403	ENST00000428169	RPL10	protein_coding	558	275	283	288
ENSG00000130529	ENST00000355712	TRPM4	protein_coding	344	239	234	268
ENSG00000204776	ENST00000446944	RP11-460E7.1	pseudogene	0	0	0	0
ENSG00000145362	ENST00000343056	ANK2	protein_coding	69	93	145	87
ENSG00000251079	ENST00000450360	BMS1P2	processed_transcript	6	11	3	3
ENSG00000116141	ENST00000366917	MARK1	protein_coding	117	102	132	74
ENSG00000159023	ENST00000349460	EPB41	protein_coding	909	768	1037	766
ENSG00000254656	ENST00000534062	RTL1	protein_coding	3	2	2	1
ENSG00000166012	ENST00000527068	TAF1D	protein_coding	3821	3699	3136	2547
ENSG00000240724	ENST00000489699	RPS12P15	pseudogene	0	0	0	0
ENSG00000046653	ENST00000454189	GPM6B	protein_coding	2	3	2	11
ENSG00000172493	ENST00000511442	AFF1	protein_coding	55	58	94	60
ENSG00000238686	ENST00000458786	SNOU13	snoRNA	0	0	0	0
ENSG00000164209	ENST00000513706	SLC25A46	protein_coding	1643	1644	1960	1313
ENSG00000104763	ENST00000520781	ASAH1	protein_coding	1583	1729	1681	1311
ENSG00000200987	ENST00000364117	SNORD115-30	snoRNA	0	0	0	0
ENSG00000110921	ENST00000539696	MVK	protein_coding	78	76	73	67
ENSG00000166793	ENST00000529776	YPEL4	protein_coding	0	0	0	0
ENSG00000091138	ENST00000340010	SLC26A3	protein_coding	0	1	0	0
ENSG00000229215	ENST00000551578	HLA-A	protein_coding	0	0	0	0
ENSG00000151914	ENST00000446842	DST	protein_coding	2716	2834	3212	1879
ENSG00000186973	ENST00000410048	FAM183A	protein_coding	3	1	1	3
ENSG00000198715	ENST00000497955	C1ORF85	protein_coding	181	145	118	116
ENSG00000164089	ENST00000411864	AGXT2L1	protein_coding	2	1	5	3
ENSG00000139793	ENST00000376673	MBNL2	protein_coding	619	608	885	669
ENSG00000006652	ENST00000421296	IFRD1	protein_coding	975	1006	955	712
ENSG00000159086	ENST00000290178	GCFC1	protein_coding	966	1102	1151	633
ENSG00000244070	ENST00000462216	AC131055.17	Mt_tRNA_pseudogene	0	0	0	0
ENSG00000228379	ENST00000449963	AC010891.2	processed_transcript	0	0	0	0
ENSG00000168952	ENST00000323944	STXBP6	protein_coding	364	330	504	298
ENSG00000214854	ENST00000456974	AL031590.1	protein_coding	0	0	0	0
ENSG00000153802	ENST00000508409	TMPRSS11D	protein_coding	0	0	0	0
ENSG00000176406	ENST00000504942	RIMS2	protein_coding	0	0	2	1
ENSG00000048052	ENST00000405010	HDAC9	protein_coding	198	239	251	148
ENSG00000173567	ENST00000333478	GPR113	protein_coding	0	0	6	1
ENSG00000237582	ENST00000437747	POU5F1	protein_coding	0	0	0	0
ENSG00000173992	ENST00000534763	CCS	protein_coding	79	114	129	111
ENSG00000110497	ENST00000529963	AMBRA1	protein_coding	29	31	30	21
ENSG00000095261	ENST00000471789	PSMD5	protein_coding	160	145	151	125
ENSG00000196914	ENST00000529970	ARHGEF12	protein_coding	1924	2179	2565	1400
ENSG00000049540	ENST00000492003	ELN	protein_coding	0	0	0	0
ENSG00000110881	ENST00000550558	ACCN2	protein_coding	553	419	594	520
ENSG00000237501	ENST00000428618	RP11-816B4.1	pseudogene	0	0	0	0
ENSG00000082153	ENST00000359893	BZW1	protein_coding	5	7	12	2
ENSG00000232155	ENST00000441884	AF277315.19	pseudogene	1	0	0	0
ENSG00000140105	ENST00000358655	WARS	protein_coding	2535	2629	3721	2984
ENSG00000142627	ENST00000461614	EPHA2	protein_coding	640	486	361	441
ENSG00000222691	ENST00000410759	U6	snRNA	0	0	0	0
ENSG00000226882	ENST00000551903	GNL1	protein_coding	0	0	0	0
ENSG00000090612	ENST00000552246	CTD-2140B24.4	protein_coding	115	150	205	117
ENSG00000249952	ENST00000509521	RP11-241F15.4	pseudogene	0	0	0	0
ENSG00000089682	ENST00000485676	RBM41	protein_coding	138	208	218	156
ENSG00000129158	ENST00000532212	SERGEF	protein_coding	117	88	64	65
ENSG00000174093	ENST00000523258	RP11-1407O15.2	protein_coding	57	67	55	32
ENSG00000241420	ENST00000482644	AC074338.1	scRNA_pseudogene	31	24	21	16
ENSG00000115592	ENST00000470307	PRKAG3	protein_coding	0	0	0	0
ENSG00000149582	ENST00000527785	TMEM25	protein_coding	0	0	0	0
ENSG00000171793	ENST00000463285	CTPS	protein_coding	287	214	237	173
ENSG00000158615	ENST00000367188	PPP1R15B	protein_coding	3060	2554	2641	2021
ENSG00000251471	ENST00000504735	RP11-166D18.1	processed_transcript	0	0	0	0
ENSG00000160685	ENST00000292176	ZBTB7B	protein_coding	129	96	142	144
ENSG00000146416	ENST00000275235	AIG1	protein_coding	373	334	451	264
ENSG00000168137	ENST00000479538	SETD5	protein_coding	249	208	315	200
ENSG00000198075	ENST00000494122	SULT1C4	protein_coding	0	3	2	0
ENSG00000136122	ENST00000464754	C13ORF34	protein_coding	288	308	340	251
ENSG00000187051	ENST00000459956	RPS19BP1	protein_coding	220	220	230	201
ENSG00000224243	ENST00000421423	RP11-450H6.1	processed_transcript	0	0	0	0
ENSG00000137601	ENST00000510108	NEK1	protein_coding	87	112	187	85
ENSG00000229979	ENST00000421099	U82670.9	pseudogene	0	1	2	0
ENSG00000182646	ENST00000505062	FAM156A	protein_coding	0	0	0	0
ENSG00000115998	ENST00000495353	C2ORF42	protein_coding	6	17	13	13
ENSG00000180329	ENST00000315286	CCDC43	protein_coding	912	883	807	691
ENSG00000147133	ENST00000449580	TAF1	protein_coding	1147	1215	1111	844
ENSG00000235236	ENST00000429681	RP13-131K19.1	processed_transcript	3	6	0	3
ENSG00000069424	ENST00000389632	KCNAB2	protein_coding	37	41	36	30
ENSG00000200719	ENST00000363849	5S_RRNA	rRNA	0	1	0	0
ENSG00000235696	ENST00000497736	C2	protein_coding	0	0	0	0
ENSG00000241779	ENST00000471153	RPP21	protein_coding	0	0	0	0
ENSG00000127054	ENST00000461514	CPSF3L	protein_coding	133	122	104	109
ENSG00000100167	ENST00000449288	2003-09-01	protein_coding	14	8	14	10
ENSG00000139323	ENST00000549304	POC1B	protein_coding	418	461	413	337
ENSG00000179097	ENST00000319595	HTR1F	protein_coding	24	56	63	60
ENSG00000241227	ENST00000482215	AC026202.1	scRNA_pseudogene	0	0	0	0
ENSG00000165304	ENST00000545008	MELK	protein_coding	1829	1953	2353	1505
ENSG00000198633	ENST00000332323	ZNF534	protein_coding	0	0	0	0
ENSG00000173905	ENST00000479415	GOLIM4	protein_coding	103	149	130	81
ENSG00000068028	ENST00000327761	RASSF1	protein_coding	540	441	457	373
ENSG00000210100	ENST00000387365	J01415.5	Mt_tRNA	5	10	28	5
ENSG00000230624	ENST00000413544	DDX39B	protein_coding	0	0	0	0
ENSG00000223506	ENST00000413906	SLC20A1P1	pseudogene	0	0	0	0
ENSG00000240643	ENST00000488709	AP003461.3	Mt_tRNA_pseudogene	0	0	0	0
ENSG00000235398	ENST00000452480	BX248398.1	lincRNA	0	0	0	0
ENSG00000233149	ENST00000456968	GTF2H4	protein_coding	0	0	0	0
ENSG00000188282	ENST00000344321	RUFY4	protein_coding	4	2	1	5
ENSG00000125046	ENST00000464494	C3ORF32	protein_coding	0	0	0	1
ENSG00000180438	ENST00000528067	TPRXL	protein_coding	3	4	4	7
ENSG00000099953	ENST00000480185	MMP11	protein_coding	8	2	6	5
ENSG00000146802	ENST00000447395	TMEM168	protein_coding	100	171	161	130
ENSG00000151491	ENST00000536793	EPS8	protein_coding	1311	898	1019	645
ENSG00000064102	ENST00000538748	C12ORF11	protein_coding	185	282	299	201
ENSG00000067606	ENST00000496325	PRKCZ	protein_coding	112	95	147	53
ENSG00000252956	ENST00000517147	5S_RRNA	rRNA	0	0	0	0
ENSG00000205497	ENST00000380373	OR51A4	protein_coding	0	0	0	0
ENSG00000144455	ENST00000534863	SUMF1	protein_coding	118	128	106	78
ENSG00000103490	ENST00000350605	PYCARD	protein_coding	10	9	11	9
ENSG00000137210	ENST00000473166	TMEM14B	protein_coding	37	28	52	38
ENSG00000050426	ENST00000550814	LETMD1	protein_coding	1230	1215	1188	924
ENSG00000227023	ENST00000413596	OR51A3P	pseudogene	0	0	0	0
ENSG00000183801	ENST00000528308	OLFML1	protein_coding	0	0	0	0
ENSG00000242615	ENST00000472362	CTC-359D24.3	processed_transcript	0	0	0	0
ENSG00000128394	ENST00000476513	APOBEC3F	protein_coding	11	20	26	4
ENSG00000135638	ENST00000258106	EMX1	protein_coding	9	6	12	19
ENSG00000158402	ENST00000514017	CDC25C	protein_coding	112	87	96	77
ENSG00000256481	ENST00000544948	RP11-21A7A.4	processed_transcript	0	0	0	0
ENSG00000075340	ENST00000481675	ADD2	protein_coding	0	0	0	0
ENSG00000147364	ENST00000447233	FBXO25	protein_coding	494	415	556	421
ENSG00000244709	ENST00000467718	AL445195.2	Mt_tRNA_pseudogene	0	0	0	0
ENSG00000148572	ENST00000395241	NRBF2	protein_coding	66	65	75	42
ENSG00000107242	ENST00000265382	PIP5K1B	protein_coding	1797	1534	1329	1147
ENSG00000169314	ENST00000305199	C22ORF15	protein_coding	0	0	0	0
ENSG00000198062	ENST00000343518	POTEH	protein_coding	0	0	0	0
ENSG00000132004	ENST00000393261	FBXW9	protein_coding	109	87	83	95
ENSG00000188011	ENST00000419912	C2ORF85	protein_coding	0	0	0	0
ENSG00000173611	ENST00000373549	SCAI	protein_coding	95	159	116	99
ENSG00000169347	ENST00000381360	GP2	protein_coding	5	7	11	7
ENSG00000168237	ENST00000477382	GLYCTK	protein_coding	52	48	50	43
ENSG00000230675	ENST00000419685	HLA-DQB2	protein_coding	0	0	0	0
ENSG00000163491	ENST00000383770	NEK10	protein_coding	12	12	13	6
ENSG00000250329	ENST00000512118	KDELC1P1	pseudogene	63	87	80	48
ENSG00000231316	ENST00000427423	RP11-134L4.2	pseudogene	0	0	0	0
ENSG00000230497	ENST00000414101	RP11-432A8.2	pseudogene	0	0	0	1
ENSG00000230835	ENST00000428947	AP001187.11	pseudogene	0	0	0	3
ENSG00000134376	ENST00000367397	CRB1	protein_coding	0	1	0	8
ENSG00000106538	ENST00000467793	RARRES2	protein_coding	0	0	0	1
ENSG00000040275	ENST00000508247	CCDC99	protein_coding	161	182	133	96
ENSG00000181827	ENST00000317318	RFX7	protein_coding	1049	908	819	589
ENSG00000106624	ENST00000223357	AEBP1	protein_coding	6	6	7	12
ENSG00000131069	ENST00000497927	ACSS2	protein_coding	391	260	142	167
ENSG00000132570	ENST00000512783	PCBD2	protein_coding	426	407	443	258
ENSG00000198089	ENST00000464333	SFI1	protein_coding	72	62	96	76
ENSG00000114857	ENST00000472258	NKTR	protein_coding	369	407	385	217
ENSG00000176383	ENST00000545141	B3GNT4	protein_coding	14	20	11	9
ENSG00000137221	ENST00000372452	TJAP1	protein_coding	434	307	455	327
ENSG00000100246	ENST00000486019	DNAL4	protein_coding	56	40	62	51
ENSG00000143398	ENST00000468772	PIP5K1A	protein_coding	81	89	75	60
ENSG00000149294	ENST00000530090	NCAM1	protein_coding	0	0	0	0
ENSG00000198400	ENST00000534682	NTRK1	protein_coding	0	0	0	0
ENSG00000106078	ENST00000445054	COBL	protein_coding	1386	1582	1729	1173
ENSG00000154146	ENST00000284292	NRGN	protein_coding	17	17	24	17
ENSG00000107951	ENST00000421701	MTPAP	protein_coding	347	410	408	216
ENSG00000251638	ENST00000508068	AC006390.4	pseudogene	0	0	0	0
ENSG00000115705	ENST00000346956	TPO	protein_coding	0	0	0	0
ENSG00000223753	ENST00000454247	GHC-602D8.2	pseudogene	0	0	0	0
ENSG00000251637	ENST00000529069	RP11-119D9.1	lincRNA	0	0	0	0
ENSG00000238130	ENST00000383304	LTA	protein_coding	0	0	0	0
ENSG00000152990	ENST00000499527	GPR125	protein_coding	3191	2665	3174	2349
ENSG00000137804	ENST00000450318	NUSAP1	protein_coding	2658	2587	3062	2396
ENSG00000010803	ENST00000361191	SCMH1	protein_coding	580	483	582	428
ENSG00000080802	ENST00000541284	CNOT4	protein_coding	475	574	827	480
ENSG00000251669	ENST00000506770	AC226119.2	processed_transcript	4	10	9	5
ENSG00000103313	ENST00000536980	MEFV	protein_coding	0	4	0	0
ENSG00000163479	ENST00000480176	SSR2	protein_coding	2519	2183	2131	1849
ENSG00000165699	ENST00000545250	TSC1	protein_coding	1584	1328	1322	1001
ENSG00000204688	ENST00000484371	OR2H1	protein_coding	0	0	0	0
ENSG00000258361	ENST00000548233	BX284927.4	pseudogene	0	0	0	0
ENSG00000147955	ENST00000478146	SIGMAR1	protein_coding	106	66	115	78
ENSG00000168874	ENST00000473116	ATOH8	protein_coding	0	0	0	0
ENSG00000136518	ENST00000429709	ACTL6A	protein_coding	1948	1859	2407	1661
ENSG00000138193	ENST00000260766	PLCE1	protein_coding	2497	2603	2873	1653
ENSG00000169057	ENST00000488293	MECP2	protein_coding	43	26	13	10
ENSG00000121940	ENST00000473062	CLCC1	protein_coding	92	77	91	48
ENSG00000100239	ENST00000473283	PPP6R2	protein_coding	46	33	50	50
ENSG00000239188	ENST00000458936	SNOU13	snoRNA	0	0	0	0
ENSG00000230003	ENST00000431784	RP11-217F16.1	pseudogene	0	0	0	0
ENSG00000170921	ENST00000389520	TANC2	protein_coding	230	173	190	202
ENSG00000114013	ENST00000264468	CD86	protein_coding	0	0	7	0
ENSG00000189077	ENST00000465989	TMEM120A	processed_transcript	42	39	38	27
ENSG00000099958	ENST00000476077	DERL3	protein_coding	0	1	6	2
ENSG00000156510	ENST00000486754	HKDC1	protein_coding	377	399	338	315
ENSG00000164011	ENST00000372507	ZNF691	protein_coding	85	100	119	65
ENSG00000197768	ENST00000388931	C9ORF173	protein_coding	0	0	0	0
ENSG00000107672	ENST00000538652	NSMCE4A	protein_coding	1205	1240	1184	759
ENSG00000232638	ENST00000418270	RP11-379F12.4	processed_transcript	0	6	0	3
ENSG00000119938	ENST00000438999	PPP1R3C	protein_coding	0	0	0	1
ENSG00000239857	ENST00000483469	GET4	protein_coding	105	98	66	68
ENSG00000124532	ENST00000378353	MRS2	protein_coding	729	651	630	500
ENSG00000167613	ENST00000427131	LAIR1	protein_coding	0	0	0	0
ENSG00000111731	ENST00000539615	KIAA0528	protein_coding	617	666	1040	545
ENSG00000179152	ENST00000444602	C3ORF23	protein_coding	281	238	219	208
ENSG00000099899	ENST00000403707	TRMT2A	protein_coding	216	173	208	171
ENSG00000237296	ENST00000418592	RP11-368J21.1	processed_transcript	0	0	0	0
ENSG00000007038	ENST00000455114	PRSS21	protein_coding	10	5	6	8
ENSG00000172845	ENST00000465379	SP3	protein_coding	1199	1472	1452	1057
ENSG00000250107	ENST00000508920	RP11-94C24.10	lincRNA	0	0	0	0
ENSG00000183981	ENST00000418272	MAGEA13P	pseudogene	0	0	0	0
ENSG00000237524	ENST00000454927	AC114783.1	processed_transcript	0	0	0	0
ENSG00000070444	ENST00000174618	MNT	protein_coding	536	478	520	522
ENSG00000116922	ENST00000464178	C1ORF109	protein_coding	139	162	184	138
ENSG00000013563	ENST00000424626	DNASE1L1	protein_coding	79	47	69	32
ENSG00000240785	ENST00000490372	RP11-343P16.1	pseudogene	5	4	10	5
ENSG00000143727	ENST00000449425	ACP1	protein_coding	970	1222	1060	856
ENSG00000123505	ENST00000451850	AMD1	protein_coding	1287	1334	1556	1004
ENSG00000147155	ENST00000446158	EBP	protein_coding	668	612	494	453
ENSG00000096171	ENST00000425864	VARS	protein_coding	0	0	0	0
ENSG00000249382	ENST00000512911	RP11-340A13.1	processed_transcript	0	0	0	0
ENSG00000144218	ENST00000427118	AFF3	protein_coding	0	0	0	0
ENSG00000148814	ENST00000487000	LRRC27	protein_coding	8	4	7	1
ENSG00000146085	ENST00000540138	MUT	protein_coding	596	527	640	361
ENSG00000248170	ENST00000509821	RP11-1072N2.4	pseudogene	0	0	0	0
ENSG00000144681	ENST00000273183	STAC	protein_coding	0	1	1	0
ENSG00000155324	ENST00000513040	GRAMD3	protein_coding	336	322	366	242
ENSG00000235712	ENST00000431161	RXRB	protein_coding	0	0	0	0
ENSG00000109046	ENST00000487603	WSB1	protein_coding	1161	1090	720	515
ENSG00000179914	ENST00000326245	ITLN1	protein_coding	0	0	0	0
ENSG00000223510	ENST00000431716	CDRT15	protein_coding	0	0	0	0
ENSG00000116218	ENST00000367615	NPHS2	protein_coding	0	0	0	0
ENSG00000131379	ENST00000495387	C3ORF20	protein_coding	0	0	2	0
ENSG00000067445	ENST00000431115	TRO	protein_coding	0	0	0	0
ENSG00000126457	ENST00000454376	PRMT1	protein_coding	1526	1364	1531	1138
ENSG00000235241	ENST00000453917	RP11-108M9.5	pseudogene	0	0	0	0
ENSG00000079459	ENST00000443614	FDFT1	protein_coding	7068	5287	4060	3368
ENSG00000238666	ENST00000458907	SNOU13	snoRNA	0	0	0	0
ENSG00000187912	ENST00000417570	CLEC17A	protein_coding	0	0	0	0
ENSG00000120647	ENST00000535052	CCDC77	protein_coding	35	48	38	25
ENSG00000111249	ENST00000261726	CUX2	protein_coding	0	1	0	0
ENSG00000109686	ENST00000455740	SH3D19	protein_coding	4672	4674	3993	2781
ENSG00000110888	ENST00000438006	CAPRIN2	protein_coding	4499	4043	3130	2230
ENSG00000173272	ENST00000410036	MZT2A	protein_coding	102	147	116	79
ENSG00000106477	ENST00000472739	TSGA14	protein_coding	34	37	71	38
ENSG00000175356	ENST00000534295	SCUBE2	protein_coding	0	0	0	2
ENSG00000175182	ENST00000450976	FAM131A	protein_coding	22	9	11	4
ENSG00000166224	ENST00000409118	SGPL1	protein_coding	40	48	63	35
ENSG00000244566	ENST00000476122	AF238378.1	tRNA_pseudogene	0	0	0	0
ENSG00000206846	ENST00000384119	Y_RNA	misc_RNA	7	0	5	4
ENSG00000109118	ENST00000483934	PHF12	protein_coding	136	120	129	99
ENSG00000104205	ENST00000521198	SGK3	protein_coding	237	211	213	116
ENSG00000242472	ENST00000488476	IGHJ5	IG_J_gene	0	0	0	0
ENSG00000226261	ENST00000405197	AC064836.3	pseudogene	0	0	0	0
ENSG00000197852	ENST00000357260	C1ORF183	protein_coding	68	70	131	96
ENSG00000198885	ENST00000536814	ITPRIPL1	protein_coding	0	1	1	1
ENSG00000111371	ENST00000549049	SLC38A1	protein_coding	4871	5281	7012	3806
ENSG00000124172	ENST00000395663	ATP5E	protein_coding	1229	1706	1451	1195
ENSG00000254135	ENST00000519609	RP11-32D16.1	processed_transcript	0	0	0	0
ENSG00000142937	ENST00000464658	RPS8	protein_coding	3429	3320	2959	2502
ENSG00000025434	ENST00000461778	NR1H3	protein_coding	12	13	15	14
ENSG00000161405	ENST00000350532	IKZF3	protein_coding	4	1	3	2
ENSG00000251688	ENST00000509370	RP11-752L20.5	processed_transcript	0	0	0	0
ENSG00000149115	ENST00000532437	TNKS1BP1	protein_coding	618	445	701	651
ENSG00000214042	ENST00000239347	IFNA7	protein_coding	0	0	0	0
ENSG00000104205	ENST00000523260	SGK3	protein_coding	27	39	21	16
ENSG00000255820	ENST00000536577	AL593848.4	protein_coding	0	0	0	0
ENSG00000226268	ENST00000526165	RP11-61N20.3	pseudogene	0	0	2	0
ENSG00000112984	ENST00000502338	KIF20A	protein_coding	383	480	645	349
ENSG00000166261	ENST00000529691	ZNF202	protein_coding	431	477	624	428
ENSG00000118922	ENST00000342812	KLF12	protein_coding	47	48	85	48
ENSG00000137700	ENST00000357590	SLC37A4	processed_transcript	590	480	632	514
ENSG00000159239	ENST00000518863	C2ORF81	protein_coding	2	0	11	6
ENSG00000169762	ENST00000507728	TAPT1	protein_coding	157	176	119	92
ENSG00000136059	ENST00000463080	VILL	protein_coding	131	132	116	97
ENSG00000252110	ENST00000516301	SNOU13	snoRNA	0	0	0	0
ENSG00000157110	ENST00000522694	RBPMS	protein_coding	104	142	199	119
ENSG00000125037	ENST00000497557	TMEM111	protein_coding	258	185	221	140
ENSG00000164733	ENST00000531502	CTSB	protein_coding	54	75	80	83
ENSG00000144840	ENST00000483733	RABL3	protein_coding	224	184	250	157
ENSG00000160404	ENST00000336067	TOR2A	protein_coding	141	120	148	131
ENSG00000128791	ENST00000262120	TWSG1	protein_coding	1591	1789	2108	1245
ENSG00000188933	ENST00000437217	AC022596.1	processed_transcript	3	2	1	2
ENSG00000132185	ENST00000540521	FCRLA	protein_coding	0	0	0	3
ENSG00000165046	ENST00000528827	LETM2	protein_coding	18	16	44	20
ENSG00000004961	ENST00000380762	HCCS	protein_coding	362	359	362	375
ENSG00000075790	ENST00000379121	BCAP29	protein_coding	404	501	503	266
ENSG00000172732	ENST00000525006	MUS81	protein_coding	56	41	38	39
ENSG00000243925	ENST00000468051	RP11-786F14.1	pseudogene	0	2	2	0
ENSG00000162236	ENST00000377897	STX5	protein_coding	482	326	348	305
ENSG00000110169	ENST00000527556	HPX	protein_coding	16	12	11	13
ENSG00000169814	ENST00000437172	BTD	protein_coding	73	45	74	55
ENSG00000163866	ENST00000426886	C1ORF212	protein_coding	66	54	68	64
ENSG00000153147	ENST00000535006	SMARCA5	protein_coding	2494	3098	3519	2042
ENSG00000241334	ENST00000482557	RP11-71L14.1	pseudogene	1	3	2	2
ENSG00000099949	ENST00000461510	LZTR1	protein_coding	4	4	8	5
ENSG00000152910	ENST00000377504	CNTNAP4	protein_coding	1	0	0	2
ENSG00000138050	ENST00000510781	THUMPD2	protein_coding	192	202	202	176
ENSG00000178430	ENST00000323601	AC006111.1	pseudogene	1	1	1	0
ENSG00000131626	ENST00000527612	PPFIA1	protein_coding	141	149	104	96
ENSG00000226975	ENST00000413610	AC006987.6	pseudogene	0	0	0	0
ENSG00000240472	ENST00000485828	AC113407.4	Mt_tRNA_pseudogene	0	0	0	0
ENSG00000182670	ENST00000399017	TTC3	protein_coding	6328	6571	6526	4835
ENSG00000110871	ENST00000546838	COQ5	protein_coding	161	132	184	130
ENSG00000228224	ENST00000519039	NACAP1	processed_transcript	6	9	3	11
ENSG00000162910	ENST00000366742	MRPL55	protein_coding	216	173	210	177
ENSG00000161048	ENST00000414118	NAPEPLD	protein_coding	739	890	1208	682
ENSG00000011485	ENST00000491003	PPP5C	protein_coding	400	437	422	348
ENSG00000171303	ENST00000302909	KCNK3	protein_coding	12	3	8	3
ENSG00000245410	ENST00000499503	AC132872.3	lincRNA	13	10	7	9
ENSG00000173621	ENST00000393952	LRFN4	protein_coding	86	97	130	104
ENSG00000213921	ENST00000396841	LEUTX	protein_coding	0	0	0	0
ENSG00000163126	ENST00000476975	ANKRD23	protein_coding	14	20	16	21
ENSG00000176619	ENST00000534495	LMNB2	protein_coding	16	30	32	16
ENSG00000118961	ENST00000432947	C2ORF43	protein_coding	86	98	120	114
ENSG00000008128	ENST00000468397	CDK11A	protein_coding	49	31	48	52
ENSG00000166833	ENST00000530408	NAV2	protein_coding	2	1	9	2
ENSG00000237094	ENST00000425496	RP4-669L17.10	processed_transcript	0	0	0	0
ENSG00000225164	ENST00000548282	PRRC2A	protein_coding	0	0	0	0
ENSG00000100038	ENST00000457270	TOP3B	protein_coding	206	157	257	176
ENSG00000240927	ENST00000488309	AC107977.6	scRNA_pseudogene	0	0	0	0
ENSG00000108231	ENST00000464250	LGI1	protein_coding	0	0	0	0
[truncated: 172,417 more rows]
