# Supplementary material for: RNA-Seq Differentiates Tumour and Host mRNA Expression Changes Induced by Treatment of Human Tumour Xenografts with the VEGFR Tyrosine Kinase Inhibitor Cediranib
Source: PLoS One. 2013 Jun 19;8(6):e66003. doi: 10.1371/journal.pone.0066003 (PMC3686868; doi:10.1371/journal.pone.0066003)
Supplement: Table S11 — Read counts across mouse transcripts in control and treated calu6 xenograft samples. (XLSX) [file pone.0066003.s015.xlsx]

## Sheet: Table_S11
Ensembl Gene ID	Ensembl Transcript ID	HUGO Gene Symbol	Transcript Type	VEGFi_1	VEGFi_2	Control_1	Control_2
ENSMUSG00000028842	EIF2C3	ENSMUST00000132123	protein_coding	7	0	3	1
ENSMUSG00000029613	EIF2AK1	ENSMUST00000140013	protein_coding	16	15	28	5
ENSMUSG00000091386	OLFR443-PS1	ENSMUST00000163240	protein_coding	0	0	0	0
ENSMUSG00000067879	3110035E14RIK	ENSMUST00000088666	protein_coding	0	0	0	0
ENSMUSG00000091342	GM17329	ENSMUST00000163236	protein_coding	0	0	0	0
ENSMUSG00000035021	BAZ1A	ENSMUST00000038926	protein_coding	90	113	105	103
ENSMUSG00000031189	AFF2	ENSMUST00000139977	protein_coding	7	0	0	0
ENSMUSG00000048120	ENTPD1	ENSMUST00000134063	protein_coding	69	76	129	190
ENSMUSG00000030708	DNAJB13	ENSMUST00000054923	protein_coding	0	0	0	1
ENSMUSG00000047394	ODF3B	ENSMUST00000049968	protein_coding	0	0	1	0
ENSMUSG00000055725	PAQR3	ENSMUST00000126585	protein_coding	0	1	6	3
ENSMUSG00000025371	CHMP6	ENSMUST00000139814	protein_coding	2	7	14	7
ENSMUSG00000018040	RRP7A	ENSMUST00000166019	protein_coding	5	1	2	7
ENSMUSG00000029414	KNTC1	ENSMUST00000031366	protein_coding	3	0	20	5
ENSMUSG00000021670	HMGCR	ENSMUST00000022176	protein_coding	82	62	99	156
ENSMUSG00000090297	GM17297	ENSMUST00000169538	protein_coding	0	0	0	0
ENSMUSG00000077618	SNORA17	ENSMUST00000104430	snoRNA	0	0	0	0
ENSMUSG00000024985	TCF7L2	ENSMUST00000111657	protein_coding	41	22	75	30
ENSMUSG00000025326	UBE3A	ENSMUST00000085231	protein_coding	378	280	318	306
ENSMUSG00000001802	LRP3	ENSMUST00000155404	protein_coding	9	14	18	12
ENSMUSG00000025743	SDC3	ENSMUST00000140623	protein_coding	18	34	23	39
ENSMUSG00000022620	ARSA	ENSMUST00000168270	protein_coding	5	21	4	18
ENSMUSG00000043833	2900005J15RIK	ENSMUST00000128569	lincRNA	0	0	0	5
ENSMUSG00000085293	GM13817	ENSMUST00000142249	lincRNA	0	0	0	0
ENSMUSG00000020349	PPP2CA	ENSMUST00000142939	protein_coding	23	27	22	19
ENSMUSG00000089092	U6	ENSMUST00000158467	snRNA	4	0	0	6
ENSMUSG00000024127	PREPL	ENSMUST00000064592	protein_coding	35	78	65	41
ENSMUSG00000032952	AP4B1	ENSMUST00000047285	protein_coding	34	11	38	38
ENSMUSG00000027880	4930443G12RIK	ENSMUST00000159926	protein_coding	0	0	0	0
ENSMUSG00000088755	U7	ENSMUST00000158130	snRNA	0	0	0	0
ENSMUSG00000087217	GM13209	ENSMUST00000138492	processed_transcript	0	0	2	0
ENSMUSG00000044433	2310057J16RIK	ENSMUST00000111066	protein_coding	4	2	6	11
ENSMUSG00000080891	OLFR587-PS1	ENSMUST00000163175	pseudogene	0	0	0	0
ENSMUSG00000046447	CAMK2N1	ENSMUST00000050918	protein_coding	39	38	48	46
ENSMUSG00000023074	MOSPD1	ENSMUST00000096447	protein_coding	18	25	39	16
ENSMUSG00000081554	GM7350	ENSMUST00000120964	pseudogene	0	0	0	0
ENSMUSG00000021144	MTA1	ENSMUST00000109726	protein_coding	59	70	95	71
ENSMUSG00000087418	ACE3	ENSMUST00000144084	processed_transcript	0	0	0	0
ENSMUSG00000075856	N-R5S127	ENSMUST00000101907	rRNA	0	0	0	0
ENSMUSG00000023967	MRPS18A	ENSMUST00000134237	protein_coding	5	18	29	16
ENSMUSG00000022969	IL10RB	ENSMUST00000137612	protein_coding	25	12	46	58
ENSMUSG00000022237	ANKRD33B	ENSMUST00000123325	protein_coding	5	6	8	11
ENSMUSG00000028527	AK4	ENSMUST00000131397	protein_coding	0	0	0	1
ENSMUSG00000030970	CTBP2	ENSMUST00000163601	protein_coding	0	0	1	3
ENSMUSG00000022125	CLN5	ENSMUST00000022721	protein_coding	50	60	140	68
ENSMUSG00000040990	SH3KBP1	ENSMUST00000141354	protein_coding	107	135	151	158
ENSMUSG00000084207	GM14070	ENSMUST00000120773	pseudogene	0	0	0	0
ENSMUSG00000069259	PRL6A1	ENSMUST00000091679	protein_coding	0	0	0	0
ENSMUSG00000030990	PGAP2	ENSMUST00000120879	protein_coding	43	22	32	44
ENSMUSG00000031971	1700054N08RIK	ENSMUST00000122421	protein_coding	0	8	0	15
ENSMUSG00000055333	FAT2	ENSMUST00000108864	protein_coding	1	2	0	1
ENSMUSG00000044041	KRT13	ENSMUST00000007275	protein_coding	1	1	0	0
ENSMUSG00000004626	STXBP2	ENSMUST00000161982	protein_coding	1	0	5	6
ENSMUSG00000037904	ANKRD9	ENSMUST00000128353	protein_coding	1	2	7	0
ENSMUSG00000071691	GM960	ENSMUST00000096325	protein_coding	0	0	0	0
ENSMUSG00000024112	CACNA1H	ENSMUST00000162820	protein_coding	0	0	0	0
ENSMUSG00000067771	GM14685	ENSMUST00000088459	protein_coding	0	0	0	0
ENSMUSG00000091075	AC140205.4	ENSMUST00000169977	protein_coding	0	0	0	0
ENSMUSG00000071176	ARHGEF10	ENSMUST00000162444	protein_coding	0	0	4	6
ENSMUSG00000024936	KCNK7	ENSMUST00000052448	protein_coding	0	0	0	0
ENSMUSG00000036745	TTLL7	ENSMUST00000170055	protein_coding	29	8	140	40
ENSMUSG00000090460	GM17511	ENSMUST00000172206	protein_coding	57	57	39	45
ENSMUSG00000048027	RGMB	ENSMUST00000057264	protein_coding	53	64	78	83
ENSMUSG00000029098	ACOX3	ENSMUST00000156125	protein_coding	5	8	2	4
ENSMUSG00000036304	ZDHHC23	ENSMUST00000036321	protein_coding	0	1	2	1
ENSMUSG00000043122	A530016L24RIK	ENSMUST00000057465	protein_coding	0	0	0	1
ENSMUSG00000031393	MECP2	ENSMUST00000123362	protein_coding	2	14	15	8
ENSMUSG00000071072	PTGES3	ENSMUST00000148943	protein_coding	0	2	2	0
ENSMUSG00000040276	PACSIN1	ENSMUST00000114873	protein_coding	1	0	2	0
ENSMUSG00000029406	PITPNM2	ENSMUST00000161644	protein_coding	0	0	0	0
ENSMUSG00000015092	EDF1	ENSMUST00000015236	protein_coding	7	8	12	31
ENSMUSG00000089680	GM15722	ENSMUST00000159271	processed_transcript	0	0	0	0
ENSMUSG00000068075	GM10229	ENSMUST00000089106	protein_coding	1	0	0	0
ENSMUSG00000035299	MID1	ENSMUST00000167848	protein_coding	16	29	49	42
ENSMUSG00000045794	4930526D03RIK	ENSMUST00000052416	protein_coding	0	0	0	0
ENSMUSG00000075092	OLFR1232	ENSMUST00000099785	protein_coding	0	0	0	0
ENSMUSG00000079077	AC182230.1	ENSMUST00000110561	protein_coding	0	0	0	0
ENSMUSG00000030851	LDHC	ENSMUST00000014545	protein_coding	0	0	0	0
ENSMUSG00000061462	OBSCN	ENSMUST00000081658	protein_coding	152	140	814	146
ENSMUSG00000049804	ARMCX4	ENSMUST00000055842	protein_coding	26	24	52	64
ENSMUSG00000049122	FRMD3	ENSMUST00000154134	protein_coding	0	0	0	0
ENSMUSG00000080626	MIR1192	ENSMUST00000116976	miRNA	1	1	1	0
ENSMUSG00000029510	GPC2	ENSMUST00000159689	protein_coding	5	7	7	7
ENSMUSG00000035575	UTP6	ENSMUST00000108241	protein_coding	31	44	50	58
ENSMUSG00000020458	RTN4	ENSMUST00000060992	protein_coding	594	811	1432	860
ENSMUSG00000033055	ANKRD54	ENSMUST00000133541	protein_coding	6	15	9	29
ENSMUSG00000028782	BAI2	ENSMUST00000106012	protein_coding	0	0	0	0
ENSMUSG00000074472	ZFP872	ENSMUST00000091508	protein_coding	0	0	1	1
ENSMUSG00000053477	TCF4	ENSMUST00000066717	protein_coding	198	278	261	276
ENSMUSG00000030839	SERGEF	ENSMUST00000124962	protein_coding	0	0	2	3
ENSMUSG00000019738	POLR2I	ENSMUST00000150841	protein_coding	0	0	5	2
ENSMUSG00000025105	BNC1	ENSMUST00000026096	protein_coding	0	0	0	0
ENSMUSG00000003923	TFAM	ENSMUST00000121685	protein_coding	26	29	40	44
ENSMUSG00000083294	GM14957	ENSMUST00000121069	pseudogene	0	0	0	0
ENSMUSG00000089592	AC116500.2	ENSMUST00000158967	miRNA	1	5	0	1
ENSMUSG00000047423	AI837181	ENSMUST00000159759	protein_coding	11	30	20	22
ENSMUSG00000023206	IL15RA	ENSMUST00000128156	protein_coding	42	46	15	34
ENSMUSG00000023010	TMBIM6	ENSMUST00000159209	protein_coding	125	90	145	166
ENSMUSG00000052429	PRMT1	ENSMUST00000107839	protein_coding	86	110	229	210
ENSMUSG00000032394	IGDCC3	ENSMUST00000034961	protein_coding	0	0	0	0
ENSMUSG00000025453	NNT	ENSMUST00000099149	protein_coding	71	61	187	84
ENSMUSG00000031828	KLHL36	ENSMUST00000034287	protein_coding	6	3	5	15
ENSMUSG00000043219	HOXA6	ENSMUST00000062829	protein_coding	1	0	5	4
ENSMUSG00000036026	TMEM63B	ENSMUST00000133741	protein_coding	8	7	33	14
ENSMUSG00000027361	GABPB1	ENSMUST00000110425	protein_coding	18	27	36	46
ENSMUSG00000032033	BARX2	ENSMUST00000116615	protein_coding	17	16	9	8
ENSMUSG00000005268	PRLR	ENSMUST00000130720	protein_coding	0	0	0	0
ENSMUSG00000033501	CRYGS	ENSMUST00000040592	protein_coding	0	0	0	0
ENSMUSG00000022100	XPO7	ENSMUST00000167242	protein_coding	98	109	216	143
ENSMUSG00000027639	SAMHD1	ENSMUST00000057725	protein_coding	129	248	211	231
ENSMUSG00000077574	U6	ENSMUST00000104386	snRNA	0	0	0	0
ENSMUSG00000041921	METAP1D	ENSMUST00000148164	protein_coding	1	5	2	1
ENSMUSG00000081742	GM9051	ENSMUST00000119335	pseudogene	0	0	0	0
ENSMUSG00000070044	FAM149A	ENSMUST00000155230	protein_coding	28	19	28	44
ENSMUSG00000064080	FBLN2	ENSMUST00000134286	protein_coding	47	53	47	110
ENSMUSG00000057264	OLFR824	ENSMUST00000074161	protein_coding	0	0	0	0
ENSMUSG00000003053	CYP2C29	ENSMUST00000164291	protein_coding	2	0	0	0
ENSMUSG00000038496	SLC19A3	ENSMUST00000142805	protein_coding	2	1	4	0
ENSMUSG00000030231	PLEKHA5	ENSMUST00000087622	protein_coding	21	56	18	42
ENSMUSG00000027884	CLCC1	ENSMUST00000029483	protein_coding	38	49	66	59
ENSMUSG00000036466	MEGF11	ENSMUST00000144383	protein_coding	1	0	5	6
ENSMUSG00000040666	SH3BGR	ENSMUST00000145069	protein_coding	8	17	37	9
ENSMUSG00000027833	SHOX2	ENSMUST00000162098	protein_coding	2	41	6	25
ENSMUSG00000055694	GDF1	ENSMUST00000046516	protein_coding	0	0	1	1
ENSMUSG00000031637	LRP2BP	ENSMUST00000145597	protein_coding	0	0	4	4
ENSMUSG00000018126	BAIAP2L2	ENSMUST00000167970	protein_coding	0	0	0	0
ENSMUSG00000084581	U4	ENSMUST00000122632	snRNA	0	0	0	0
ENSMUSG00000038500	PRR3	ENSMUST00000165613	protein_coding	1	27	0	4
ENSMUSG00000074513	ARFIP1	ENSMUST00000146862	protein_coding	0	4	0	0
ENSMUSG00000091554	GM8653	ENSMUST00000163096	protein_coding	0	0	0	0
ENSMUSG00000032570	ATP2C1	ENSMUST00000085133	protein_coding	104	151	161	137
ENSMUSG00000055407	MTAP6	ENSMUST00000122101	protein_coding	8	12	12	26
ENSMUSG00000087296	GM12130	ENSMUST00000133599	processed_transcript	0	0	0	0
ENSMUSG00000021758	DDX4	ENSMUST00000075748	protein_coding	0	0	1	3
ENSMUSG00000029343	CRYBB1	ENSMUST00000112375	protein_coding	0	0	0	0
ENSMUSG00000079398	GM3033	ENSMUST00000112794	protein_coding	0	0	0	0
ENSMUSG00000049985	ANKRD55	ENSMUST00000168684	protein_coding	0	0	1	0
ENSMUSG00000022867	USP25	ENSMUST00000023580	protein_coding	121	175	276	177
ENSMUSG00000063234	GPR84	ENSMUST00000079824	protein_coding	5	0	0	0
ENSMUSG00000052387	TRPM3	ENSMUST00000087569	protein_coding	0	0	0	0
ENSMUSG00000075944	SNORD115	ENSMUST00000101992	snoRNA	0	0	0	0
ENSMUSG00000083146	GM15921	ENSMUST00000119542	pseudogene	16	12	8	10
ENSMUSG00000079288	AC190165.1	ENSMUST00000096622	protein_coding	0	0	0	0
ENSMUSG00000085481	GM16304	ENSMUST00000129972	pseudogene	0	0	0	0
ENSMUSG00000053113	SOCS3	ENSMUST00000132295	protein_coding	2	0	1	3
ENSMUSG00000021895	ARHGEF3	ENSMUST00000049206	protein_coding	26	58	63	54
ENSMUSG00000048782	INSC	ENSMUST00000106620	protein_coding	2	4	2	7
ENSMUSG00000025776	CRISPLD1	ENSMUST00000159958	protein_coding	0	3	0	0
ENSMUSG00000075083	OLFR1245	ENSMUST00000099773	protein_coding	0	0	0	0
ENSMUSG00000031157	PQBP1	ENSMUST00000156741	protein_coding	6	19	31	14
ENSMUSG00000070390	NLRP1B	ENSMUST00000136493	protein_coding	0	8	3	10
ENSMUSG00000089287	SNORA38	ENSMUST00000158662	snoRNA	0	0	0	0
ENSMUSG00000000037	SCML2	ENSMUST00000124775	protein_coding	0	0	1	0
ENSMUSG00000088348	U6	ENSMUST00000157723	snRNA	0	0	0	0
ENSMUSG00000083028	GM14604	ENSMUST00000120687	pseudogene	0	0	0	0
ENSMUSG00000026615	EPRS	ENSMUST00000046514	protein_coding	318	497	506	364
ENSMUSG00000055976	CLDN23	ENSMUST00000060128	protein_coding	0	0	0	0
ENSMUSG00000036110	SLC17A2	ENSMUST00000006786	protein_coding	0	0	0	0
ENSMUSG00000039671	ZMYND8	ENSMUST00000152682	protein_coding	30	80	63	86
ENSMUSG00000057788	DDX49	ENSMUST00000127094	protein_coding	16	0	7	12
ENSMUSG00000092109	GM9376	ENSMUST00000171107	protein_coding	0	0	0	0
ENSMUSG00000038861	PI4KB	ENSMUST00000167008	protein_coding	110	90	101	91
ENSMUSG00000029833	TRIM24	ENSMUST00000167205	protein_coding	40	32	63	39
ENSMUSG00000060863	TCL1B2	ENSMUST00000081379	protein_coding	0	0	0	0
ENSMUSG00000047554	TMEM41B	ENSMUST00000154831	protein_coding	2	0	1	6
ENSMUSG00000038119	CDON	ENSMUST00000127264	protein_coding	3	12	3	6
ENSMUSG00000081221	GM14760	ENSMUST00000172120	pseudogene	0	0	1	2
ENSMUSG00000035877	ZHX3	ENSMUST00000103112	protein_coding	34	79	54	66
ENSMUSG00000052139	BRE	ENSMUST00000128132	protein_coding	3	11	0	8
ENSMUSG00000070240	U6	ENSMUST00000093728	snRNA	0	0	0	0
ENSMUSG00000031452	1700029H14RIK	ENSMUST00000132787	protein_coding	0	0	0	0
ENSMUSG00000026174	RQCD1	ENSMUST00000137100	protein_coding	28	6	99	10
ENSMUSG00000027620	RBM39	ENSMUST00000140001	protein_coding	71	69	59	42
ENSMUSG00000028136	SNX27	ENSMUST00000107281	protein_coding	11	48	30	32
ENSMUSG00000027508	PAG1	ENSMUST00000163022	protein_coding	0	0	0	0
ENSMUSG00000002346	SLC25A42	ENSMUST00000139333	protein_coding	10	11	42	23
ENSMUSG00000002058	UNC119	ENSMUST00000155471	protein_coding	2	1	1	0
ENSMUSG00000065947	MT-ND4L	ENSMUST00000084013	protein_coding	0	0	0	0
ENSMUSG00000062234	GAK	ENSMUST00000112579	protein_coding	54	116	129	99
ENSMUSG00000040701	AP1G2	ENSMUST00000144197	protein_coding	0	0	0	0
ENSMUSG00000050812	AI314180	ENSMUST00000144512	protein_coding	36	77	145	74
ENSMUSG00000039156	STIM2	ENSMUST00000155608	protein_coding	15	14	16	16
ENSMUSG00000059336	SLC14A1	ENSMUST00000091813	protein_coding	1	3	5	1
ENSMUSG00000072919	4933437F05RIK	ENSMUST00000021423	protein_coding	0	0	7	0
ENSMUSG00000040189	CCDC114	ENSMUST00000038720	protein_coding	2	2	7	1
ENSMUSG00000036555	IQCE	ENSMUST00000148788	protein_coding	1	0	1	0
ENSMUSG00000080529	AC141471.1	ENSMUST00000116879	miRNA	0	0	0	0
ENSMUSG00000026179	PNKD	ENSMUST00000113805	protein_coding	1	7	9	1
ENSMUSG00000088983	MIR1952	ENSMUST00000158358	miRNA	0	0	0	0
ENSMUSG00000029836	CBX3	ENSMUST00000141711	protein_coding	0	0	0	0
ENSMUSG00000054753	AU018091	ENSMUST00000067969	protein_coding	0	0	0	0
ENSMUSG00000022829	STXBP5L	ENSMUST00000123629	protein_coding	0	0	0	0
ENSMUSG00000019302	ATP6V0A1	ENSMUST00000134919	protein_coding	1	2	0	6
ENSMUSG00000020273	PAPOLG	ENSMUST00000150711	protein_coding	10	8	29	29
ENSMUSG00000031645	F11	ENSMUST00000034064	protein_coding	0	0	0	0
ENSMUSG00000090914	GM17563	ENSMUST00000165622	pseudogene	0	0	0	0
ENSMUSG00000040990	SH3KBP1	ENSMUST00000150433	protein_coding	33	91	44	51
ENSMUSG00000086583	GM15500	ENSMUST00000071523	processed_transcript	0	0	0	0
ENSMUSG00000085725	GM15873	ENSMUST00000123390	processed_transcript	0	0	0	0
ENSMUSG00000028351	DBC1	ENSMUST00000140572	protein_coding	0	0	0	0
ENSMUSG00000078612	1700024P16RIK	ENSMUST00000167865	protein_coding	1	0	2	2
ENSMUSG00000021611	TERT	ENSMUST00000170749	protein_coding	0	0	2	3
ENSMUSG00000090905	GM17249	ENSMUST00000172217	lincRNA	0	0	0	2
ENSMUSG00000075316	SCN9A	ENSMUST00000164384	protein_coding	0	5	2	0
ENSMUSG00000024811	TNKS2	ENSMUST00000025729	protein_coding	251	453	516	454
ENSMUSG00000020850	PRPF8	ENSMUST00000133995	protein_coding	3	16	10	1
ENSMUSG00000064763	U6	ENSMUST00000082829	snRNA	0	0	0	0
ENSMUSG00000088019	SNORA17	ENSMUST00000157394	snoRNA	0	0	0	0
ENSMUSG00000036463	4930544G11RIK	ENSMUST00000043382	protein_coding	3	1	3	5
ENSMUSG00000030760	ACER3	ENSMUST00000137899	protein_coding	8	10	16	16
ENSMUSG00000079524	GM15402	ENSMUST00000114051	processed_transcript	0	0	0	0
ENSMUSG00000059820	AU019823	ENSMUST00000145139	protein_coding	3	19	15	6
ENSMUSG00000065367	U6	ENSMUST00000083433	snRNA	0	0	0	0
ENSMUSG00000074822	GM10766	ENSMUST00000099407	protein_coding	0	1	0	0
ENSMUSG00000084379	GM12957	ENSMUST00000117835	pseudogene	0	0	0	0
ENSMUSG00000056724	NBEAL2	ENSMUST00000133191	protein_coding	8	21	16	16
ENSMUSG00000038453	SRCIN1	ENSMUST00000142123	protein_coding	0	0	0	0
ENSMUSG00000079478	SSSCA1	ENSMUST00000159008	protein_coding	0	2	1	0
ENSMUSG00000072598	ANG6	ENSMUST00000096869	protein_coding	0	0	0	0
ENSMUSG00000061013	MKX	ENSMUST00000079788	protein_coding	0	27	6	11
ENSMUSG00000052423	B4GALT3	ENSMUST00000132890	protein_coding	17	15	11	26
ENSMUSG00000091401	GM9252	ENSMUST00000172364	pseudogene	0	0	0	0
ENSMUSG00000040359	1810074P20RIK	ENSMUST00000142949	protein_coding	158	151	210	171
ENSMUSG00000027487	CDK5RAP1	ENSMUST00000152180	protein_coding	2	2	9	8
ENSMUSG00000009646	PLA2G12B	ENSMUST00000009790	protein_coding	0	0	0	0
ENSMUSG00000086242	GM16718	ENSMUST00000131577	lincRNA	0	1	0	0
ENSMUSG00000003518	DUSP3	ENSMUST00000125794	protein_coding	10	11	12	18
ENSMUSG00000026047	KDELC1	ENSMUST00000027213	protein_coding	32	32	63	55
ENSMUSG00000040998	NPNT	ENSMUST00000165041	protein_coding	55	43	27	7
ENSMUSG00000086135	1700001J04RIK	ENSMUST00000126577	processed_transcript	0	0	0	0
ENSMUSG00000031388	NAA10	ENSMUST00000153929	protein_coding	8	4	5	3
ENSMUSG00000028755	CDA	ENSMUST00000144986	protein_coding	0	0	0	0
ENSMUSG00000031671	SETD6	ENSMUST00000154052	protein_coding	2	0	1	5
ENSMUSG00000044167	FOXO1	ENSMUST00000053764	protein_coding	59	85	97	108
ENSMUSG00000026874	HC	ENSMUST00000151628	protein_coding	0	0	0	1
ENSMUSG00000085287	4833418N02RIK	ENSMUST00000160917	lincRNA	0	0	0	1
ENSMUSG00000050781	OLFR1284	ENSMUST00000062407	protein_coding	0	0	0	0
ENSMUSG00000079510	MDGA2	ENSMUST00000113942	protein_coding	0	0	0	0
ENSMUSG00000039298	CDK5RAP2	ENSMUST00000076541	protein_coding	22	54	43	58
ENSMUSG00000034341	WBP2	ENSMUST00000074628	protein_coding	61	36	71	46
ENSMUSG00000010803	GABRA1	ENSMUST00000132971	protein_coding	0	0	0	0
ENSMUSG00000060317	ACNAT2	ENSMUST00000125123	protein_coding	0	0	0	0
ENSMUSG00000041654	SLC39A11	ENSMUST00000106633	protein_coding	35	23	25	54
ENSMUSG00000021365	NEDD9	ENSMUST00000172137	protein_coding	49	68	56	53
ENSMUSG00000010538	1700021C14RIK	ENSMUST00000107556	protein_coding	1	7	4	0
ENSMUSG00000057110	CEP110	ENSMUST00000156933	protein_coding	33	49	47	56
ENSMUSG00000079484	PHYHD1	ENSMUST00000085290	protein_coding	19	0	2	10
ENSMUSG00000024319	VPS52	ENSMUST00000025178	protein_coding	36	49	50	47
ENSMUSG00000030748	IL4RA	ENSMUST00000106428	protein_coding	107	136	118	197
ENSMUSG00000021555	NAA35	ENSMUST00000166923	protein_coding	16	28	25	18
ENSMUSG00000088852	SNORA17	ENSMUST00000158227	snoRNA	0	0	0	0
ENSMUSG00000039556	PPP1R3F	ENSMUST00000115742	protein_coding	1	0	5	4
ENSMUSG00000010505	MYT1	ENSMUST00000129856	protein_coding	1	0	0	0
ENSMUSG00000025159	MMS19	ENSMUST00000166517	protein_coding	3	3	2	4
ENSMUSG00000051243	ISLR2	ENSMUST00000060035	protein_coding	0	14	3	4
ENSMUSG00000027300	UBOX5	ENSMUST00000140581	protein_coding	12	12	26	13
ENSMUSG00000048701	CCDC6	ENSMUST00000156001	protein_coding	5	0	5	0
ENSMUSG00000028245	NSMAF	ENSMUST00000156283	protein_coding	0	8	13	13
ENSMUSG00000027210	MEIS2	ENSMUST00000110907	protein_coding	26	41	40	29
ENSMUSG00000064564	U6	ENSMUST00000082630	snRNA	0	0	1	0
ENSMUSG00000086305	GM4262	ENSMUST00000153144	lincRNA	0	0	0	0
ENSMUSG00000084025	GM6276	ENSMUST00000120159	pseudogene	0	1	0	0
ENSMUSG00000034664	ITGA2B	ENSMUST00000130757	protein_coding	0	0	0	0
ENSMUSG00000032297	CELF6	ENSMUST00000129357	protein_coding	0	1	0	0
ENSMUSG00000026972	ARRDC1	ENSMUST00000133396	protein_coding	0	2	6	0
ENSMUSG00000032507	FBXL2	ENSMUST00000141832	protein_coding	0	0	0	0
ENSMUSG00000005763	CD247	ENSMUST00000027849	protein_coding	0	0	0	2
ENSMUSG00000036636	CLCN7	ENSMUST00000040729	protein_coding	47	36	80	67
ENSMUSG00000070425	TRPC2	ENSMUST00000146450	protein_coding	0	7	1	3
ENSMUSG00000053253	NDFIP2	ENSMUST00000138283	protein_coding	61	52	59	97
ENSMUSG00000023110	PRMT5	ENSMUST00000139964	protein_coding	34	17	84	41
ENSMUSG00000030058	COPG	ENSMUST00000127614	protein_coding	12	22	19	15
ENSMUSG00000046975	OLFR1020	ENSMUST00000055840	protein_coding	0	0	0	0
ENSMUSG00000004031	FAM5B	ENSMUST00000004133	protein_coding	0	1	1	0
ENSMUSG00000065011	U6	ENSMUST00000083077	snRNA	0	0	0	0
ENSMUSG00000037259	6330439K17RIK	ENSMUST00000150816	protein_coding	0	0	0	0
ENSMUSG00000015189	CASD1	ENSMUST00000153963	protein_coding	9	0	2	6
ENSMUSG00000037062	SH3GLB1	ENSMUST00000163279	protein_coding	545	608	993	691
ENSMUSG00000001120	PCBP3	ENSMUST00000092393	protein_coding	2	0	0	4
ENSMUSG00000025647	SHISA5	ENSMUST00000059097	protein_coding	65	109	68	118
ENSMUSG00000064065	IPCEF1	ENSMUST00000151960	protein_coding	0	0	0	0
ENSMUSG00000022761	LZTR1	ENSMUST00000132953	protein_coding	2	17	2	24
ENSMUSG00000005360	SLC1A3	ENSMUST00000128879	protein_coding	0	0	5	0
ENSMUSG00000032087	DSCAML1	ENSMUST00000169376	protein_coding	0	0	0	0
ENSMUSG00000022525	HRASLS	ENSMUST00000160794	protein_coding	1	0	0	0
ENSMUSG00000008153	CLSTN3	ENSMUST00000150774	protein_coding	2	0	2	1
ENSMUSG00000063286	GM8995	ENSMUST00000071162	pseudogene	1	5	6	6
ENSMUSG00000026781	ACBD5	ENSMUST00000114526	protein_coding	76	55	89	68
ENSMUSG00000027309	4930402H24RIK	ENSMUST00000151673	protein_coding	9	8	3	5
ENSMUSG00000047793	SNED1	ENSMUST00000172289	protein_coding	48	223	108	153
ENSMUSG00000039153	RUNX2	ENSMUST00000162878	protein_coding	68	23	40	66
ENSMUSG00000036006	FAM65B	ENSMUST00000132689	protein_coding	7	3	0	7
ENSMUSG00000042429	ADORA1	ENSMUST00000038191	protein_coding	0	1	0	0
ENSMUSG00000023927	SATB1	ENSMUST00000024720	protein_coding	7	13	44	10
ENSMUSG00000063447	1700013N18RIK	ENSMUST00000072578	protein_coding	0	0	0	1
ENSMUSG00000058905	GM10051	ENSMUST00000077628	pseudogene	0	0	0	0
ENSMUSG00000032342	MTO1	ENSMUST00000136478	protein_coding	0	4	4	5
ENSMUSG00000022548	APOD	ENSMUST00000023207	protein_coding	46	56	123	81
ENSMUSG00000062044	LMTK3	ENSMUST00000120005	protein_coding	1	1	0	0
ENSMUSG00000003309	AP1M2	ENSMUST00000003397	protein_coding	0	4	0	2
ENSMUSG00000023830	IGF2R	ENSMUST00000161738	protein_coding	2	24	11	12
ENSMUSG00000035248	ZCCHC6	ENSMUST00000071703	protein_coding	138	282	264	244
ENSMUSG00000076162	MIR467A-1	ENSMUST00000102207	miRNA	0	0	0	0
ENSMUSG00000038172	TTC39B	ENSMUST00000030205	protein_coding	3	6	5	4
ENSMUSG00000024949	SF1	ENSMUST00000113485	protein_coding	108	130	150	183
ENSMUSG00000024502	JAKMIP2	ENSMUST00000082254	protein_coding	0	0	4	0
ENSMUSG00000028797	2510006D16RIK	ENSMUST00000137090	protein_coding	16	54	33	23
ENSMUSG00000035984	NME5	ENSMUST00000134875	protein_coding	3	0	1	0
ENSMUSG00000080744	GM12710	ENSMUST00000119011	pseudogene	0	0	0	0
ENSMUSG00000008690	NCAPH2	ENSMUST00000036987	protein_coding	30	31	35	40
ENSMUSG00000022864	D16ERTD472E	ENSMUST00000114218	protein_coding	2	4	20	20
ENSMUSG00000024354	SLC23A1	ENSMUST00000153293	protein_coding	0	0	0	0
ENSMUSG00000039753	FBXL5	ENSMUST00000124610	protein_coding	16	15	16	11
ENSMUSG00000028619	2210012G02RIK	ENSMUST00000129220	protein_coding	4	2	6	3
ENSMUSG00000030595	NFKBIB	ENSMUST00000032815	protein_coding	4	10	16	21
ENSMUSG00000022150	DAB2	ENSMUST00000080880	protein_coding	456	510	625	688
ENSMUSG00000024969	MARK2	ENSMUST00000171352	protein_coding	7	19	16	19
ENSMUSG00000062200	VMN2R7	ENSMUST00000160778	protein_coding	0	0	0	0
ENSMUSG00000070023	GM10283	ENSMUST00000093494	protein_coding	0	0	0	0
ENSMUSG00000084758	GM12798	ENSMUST00000124786	processed_transcript	0	0	0	0
ENSMUSG00000067744	GM5829	ENSMUST00000088377	pseudogene	0	0	0	0
ENSMUSG00000030695	ALDOA	ENSMUST00000133514	protein_coding	225	177	508	106
ENSMUSG00000070408	GM10290	ENSMUST00000094104	protein_coding	2	0	1	0
ENSMUSG00000025026	ADD3	ENSMUST00000111741	protein_coding	111	155	114	139
ENSMUSG00000068205	MACROD2	ENSMUST00000138485	protein_coding	0	1	0	0
ENSMUSG00000021098	4930447C04RIK	ENSMUST00000132067	protein_coding	0	0	0	0
ENSMUSG00000029911	SSBP1	ENSMUST00000117830	protein_coding	2	4	9	3
ENSMUSG00000002944	CD36	ENSMUST00000170051	protein_coding	172	267	585	147
ENSMUSG00000077015	AC124506.1	ENSMUST00000103827	miRNA	0	0	0	0
ENSMUSG00000026427	EIF2D	ENSMUST00000112446	protein_coding	17	9	37	17
ENSMUSG00000037818	3110057O12RIK	ENSMUST00000159227	protein_coding	30	41	34	34
ENSMUSG00000078997	VMN2R-PS105	ENSMUST00000109751	protein_coding	0	0	0	0
ENSMUSG00000030844	RGS10	ENSMUST00000134144	protein_coding	23	31	25	28
ENSMUSG00000021708	RASGRF2	ENSMUST00000099326	protein_coding	5	0	0	8
ENSMUSG00000038836	AGBL3	ENSMUST00000115016	protein_coding	3	13	8	5
ENSMUSG00000042662	DUSP15	ENSMUST00000069018	protein_coding	0	0	0	0
ENSMUSG00000005107	SLC2A9	ENSMUST00000005238	protein_coding	4	2	1	6
ENSMUSG00000016942	TMPRSS6	ENSMUST00000164995	protein_coding	0	0	0	0
ENSMUSG00000040189	CCDC114	ENSMUST00000133500	protein_coding	0	0	4	0
ENSMUSG00000028803	NIPAL3	ENSMUST00000063906	protein_coding	1	2	8	6
ENSMUSG00000072610	GM7995	ENSMUST00000171967	protein_coding	0	0	0	0
ENSMUSG00000015711	PRUNE	ENSMUST00000015855	protein_coding	37	56	98	46
ENSMUSG00000072893	4933439C10RIK	ENSMUST00000166534	lincRNA	8	3	17	3
ENSMUSG00000040761	SPEN	ENSMUST00000105787	protein_coding	28	63	70	62
ENSMUSG00000072653	ZFP783	ENSMUST00000130463	protein_coding	0	0	1	0
ENSMUSG00000048706	D4BWG0951E	ENSMUST00000055922	protein_coding	3	18	13	31
ENSMUSG00000063268	PARP10	ENSMUST00000075689	protein_coding	9	26	31	30
ENSMUSG00000024857	CABP2	ENSMUST00000162584	protein_coding	0	0	0	0
ENSMUSG00000007655	CAV1	ENSMUST00000150901	protein_coding	5	13	16	20
ENSMUSG00000047996	PRRG1	ENSMUST00000114025	protein_coding	48	34	55	36
ENSMUSG00000058835	ABI1	ENSMUST00000139038	protein_coding	170	189	229	291
ENSMUSG00000041540	SOX5	ENSMUST00000111748	protein_coding	8	34	7	22
ENSMUSG00000062995	ICA1	ENSMUST00000156695	protein_coding	4	7	13	3
ENSMUSG00000020474	POLM	ENSMUST00000153987	protein_coding	1	1	0	3
ENSMUSG00000052609	PLEKHG3	ENSMUST00000075249	protein_coding	69	98	85	94
ENSMUSG00000046229	SCAND1	ENSMUST00000164942	protein_coding	8	7	4	6
ENSMUSG00000048668	5930416I19RIK	ENSMUST00000112151	protein_coding	16	23	34	31
ENSMUSG00000032690	OAS2	ENSMUST00000146101	protein_coding	8	6	11	35
ENSMUSG00000054302	EAPP	ENSMUST00000110713	protein_coding	5	36	32	25
ENSMUSG00000028459	CD72	ENSMUST00000151868	protein_coding	7	1	1	0
ENSMUSG00000062710	OLFR493	ENSMUST00000080106	protein_coding	0	0	0	0
ENSMUSG00000052942	GLIS3	ENSMUST00000159520	protein_coding	12	15	5	9
ENSMUSG00000015291	GDI1	ENSMUST00000145580	protein_coding	8	12	21	13
ENSMUSG00000021495	FAM193B	ENSMUST00000164224	protein_coding	40	30	41	34
ENSMUSG00000029185	FAM114A1	ENSMUST00000031080	protein_coding	179	238	222	239
ENSMUSG00000086823	1700028P15RIK	ENSMUST00000151904	processed_transcript	0	0	0	0
ENSMUSG00000026784	PDSS1	ENSMUST00000149229	protein_coding	0	1	10	5
ENSMUSG00000026074	MAP4K4	ENSMUST00000163854	protein_coding	342	349	367	358
ENSMUSG00000025962	FASTKD2	ENSMUST00000134454	protein_coding	2	6	8	2
ENSMUSG00000071669	SNX29	ENSMUST00000115813	protein_coding	2	6	0	9
ENSMUSG00000029017	PMPCB	ENSMUST00000152440	protein_coding	46	31	56	21
ENSMUSG00000058799	NAP1L1	ENSMUST00000166519	protein_coding	2	6	14	1
ENSMUSG00000026807	AK8	ENSMUST00000074156	protein_coding	0	2	2	0
ENSMUSG00000034771	TLE2	ENSMUST00000146358	protein_coding	10	6	29	13
ENSMUSG00000040687	MADD	ENSMUST00000156368	protein_coding	0	1	2	0
ENSMUSG00000021771	VDAC2	ENSMUST00000152562	protein_coding	34	27	57	45
ENSMUSG00000079792	AC140205.3	ENSMUST00000115930	protein_coding	0	0	0	0
ENSMUSG00000086132	GM13631	ENSMUST00000140978	processed_transcript	0	0	0	0
ENSMUSG00000089184	SNORA70	ENSMUST00000158559	snoRNA	0	0	0	0
ENSMUSG00000043789	VWCE	ENSMUST00000055115	protein_coding	0	0	0	0
ENSMUSG00000031832	TAF1C	ENSMUST00000126547	protein_coding	1	0	0	0
ENSMUSG00000000983	EXPI	ENSMUST00000135654	protein_coding	0	0	0	3
ENSMUSG00000045103	DMD	ENSMUST00000156107	protein_coding	8	2	22	0
ENSMUSG00000002489	TIAM1	ENSMUST00000163370	protein_coding	54	29	28	69
ENSMUSG00000021007	SPATA7	ENSMUST00000130136	protein_coding	0	1	0	0
ENSMUSG00000046718	BST2	ENSMUST00000051672	protein_coding	19	29	61	59
ENSMUSG00000017734	DBNDD2	ENSMUST00000143690	protein_coding	16	9	22	20
ENSMUSG00000029599	DDX54	ENSMUST00000111876	protein_coding	33	50	40	51
ENSMUSG00000065304	SNORA22	ENSMUST00000083370	snoRNA	0	5	11	18
ENSMUSG00000087930	SNORA55	ENSMUST00000157305	snoRNA	0	0	0	0
ENSMUSG00000028016	INTS12	ENSMUST00000160036	protein_coding	11	17	13	8
ENSMUSG00000000766	OPRM1	ENSMUST00000165763	protein_coding	0	0	0	0
ENSMUSG00000029176	ANAPC4	ENSMUST00000145349	protein_coding	65	57	41	55
ENSMUSG00000063129	ALDOART2	ENSMUST00000080123	protein_coding	30	13	24	16
ENSMUSG00000040274	CDK6	ENSMUST00000042410	protein_coding	19	71	43	21
ENSMUSG00000058546	RPL23A	ENSMUST00000102483	protein_coding	0	1	5	1
ENSMUSG00000032128	ROBO3	ENSMUST00000167089	protein_coding	0	0	0	1
ENSMUSG00000046610	5330437I02RIK	ENSMUST00000117694	protein_coding	5	2	2	3
ENSMUSG00000033726	EMX1	ENSMUST00000045942	protein_coding	0	0	0	0
ENSMUSG00000050697	PRKAA1	ENSMUST00000051186	protein_coding	101	121	144	157
ENSMUSG00000031391	L1CAM	ENSMUST00000146790	protein_coding	0	0	0	0
ENSMUSG00000024236	SVIL	ENSMUST00000025079	protein_coding	99	166	328	164
ENSMUSG00000025451	PAIP1	ENSMUST00000126957	protein_coding	495	472	520	507
ENSMUSG00000037624	KCNK2	ENSMUST00000110920	protein_coding	0	0	4	2
ENSMUSG00000028863	MEAF6	ENSMUST00000124154	protein_coding	1	11	11	2
ENSMUSG00000039047	PIGK	ENSMUST00000162835	protein_coding	8	2	19	14
ENSMUSG00000077447	SNORA17	ENSMUST00000104259	snoRNA	0	0	0	0
ENSMUSG00000075145	OLFR1155	ENSMUST00000099843	protein_coding	0	0	0	0
ENSMUSG00000079479	GM9112	ENSMUST00000113610	protein_coding	0	0	0	0
ENSMUSG00000066189	CACNG3	ENSMUST00000084615	protein_coding	0	0	0	0
ENSMUSG00000089618	7SK	ENSMUST00000158993	misc_RNA	0	0	0	0
ENSMUSG00000036733	RBM42	ENSMUST00000140550	protein_coding	3	6	6	10
ENSMUSG00000002031	IFT46	ENSMUST00000125877	protein_coding	61	20	14	23
ENSMUSG00000046095	KRT32	ENSMUST00000007320	protein_coding	0	0	0	0
ENSMUSG00000028910	MECR	ENSMUST00000143067	protein_coding	2	0	6	2
ENSMUSG00000030055	RAB43	ENSMUST00000078647	protein_coding	37	63	74	66
ENSMUSG00000068600	HEMT1	ENSMUST00000096399	protein_coding	0	0	0	0
ENSMUSG00000004347	PDE1C	ENSMUST00000168944	protein_coding	0	0	0	1
ENSMUSG00000008348	UBC	ENSMUST00000058841	protein_coding	148	196	255	235
ENSMUSG00000078130	GM11555	ENSMUST00000073126	protein_coding	0	0	0	0
ENSMUSG00000078561	EBF1	ENSMUST00000106085	pseudogene	6	16	2	8
ENSMUSG00000039648	CCBL1	ENSMUST00000113660	protein_coding	3	0	3	14
ENSMUSG00000078249	HMGA1-RS1	ENSMUST00000105046	protein_coding	11	5	6	6
ENSMUSG00000046516	COX17	ENSMUST00000144812	protein_coding	26	10	31	16
ENSMUSG00000085756	GM15279	ENSMUST00000155593	pseudogene	0	0	0	0
ENSMUSG00000078765	U2AF1L4	ENSMUST00000168333	protein_coding	14	8	15	3
ENSMUSG00000091462	GM17084	ENSMUST00000163843	processed_transcript	13	5	17	7
ENSMUSG00000040596	POGK	ENSMUST00000135673	protein_coding	0	10	7	8
ENSMUSG00000034151	ZBBX	ENSMUST00000039269	protein_coding	0	0	0	0
ENSMUSG00000057584	GM6128	ENSMUST00000077016	pseudogene	0	0	0	0
ENSMUSG00000005629	SCNM1	ENSMUST00000005770	polymorphic_pseudogene	19	10	39	14
ENSMUSG00000031433	RBM41	ENSMUST00000148703	protein_coding	4	6	0	0
ENSMUSG00000068105	TNFRSF13C	ENSMUST00000089161	protein_coding	1	0	0	0
ENSMUSG00000005373	MLXIPL	ENSMUST00000129008	protein_coding	10	5	58	4
ENSMUSG00000065676	SNORD42B	ENSMUST00000083742	snoRNA	0	1	1	0
ENSMUSG00000024571	GM16286	ENSMUST00000153363	protein_coding	10	26	28	17
ENSMUSG00000052131	AKR1B7	ENSMUST00000007449	protein_coding	0	0	1	0
ENSMUSG00000029333	RASGEF1B	ENSMUST00000166632	protein_coding	3	4	11	4
ENSMUSG00000090321	AC140678.1	ENSMUST00000165756	protein_coding	0	0	0	0
ENSMUSG00000082193	RPL5-PS1	ENSMUST00000121367	pseudogene	0	0	2	0
ENSMUSG00000020752	RECQL5	ENSMUST00000136774	protein_coding	3	6	2	6
ENSMUSG00000074948	OLFR1311	ENSMUST00000099601	protein_coding	0	0	0	0
ENSMUSG00000036273	LRRK2	ENSMUST00000060642	protein_coding	38	57	113	132
ENSMUSG00000037849	GM4955	ENSMUST00000037976	processed_transcript	0	0	0	0
ENSMUSG00000032527	PCCB	ENSMUST00000149322	protein_coding	46	4	60	48
ENSMUSG00000020400	TNIP1	ENSMUST00000126703	protein_coding	2	12	7	4
ENSMUSG00000089840	GM4491	ENSMUST00000159455	protein_coding	0	0	0	0
ENSMUSG00000002204	NAPSA	ENSMUST00000002274	protein_coding	1	14	5	5
ENSMUSG00000078779	ZFP59	ENSMUST00000171387	protein_coding	0	4	0	3
ENSMUSG00000087762	MMU-MIR-2135-3	ENSMUST00000157137	miRNA	0	0	0	0
ENSMUSG00000060314	ZFP941	ENSMUST00000106052	protein_coding	0	0	1	1
ENSMUSG00000039033	TASP1	ENSMUST00000110079	protein_coding	2	11	4	17
ENSMUSG00000023885	THBS2	ENSMUST00000170872	protein_coding	2392	3093	3443	4410
ENSMUSG00000019806	AIG1	ENSMUST00000162610	protein_coding	31	21	33	29
ENSMUSG00000016559	H3F3B	ENSMUST00000016703	protein_coding	242	267	315	331
ENSMUSG00000027091	ZC3H15	ENSMUST00000134789	protein_coding	66	77	124	69
ENSMUSG00000033102	CDC14B	ENSMUST00000109770	protein_coding	28	14	17	28
ENSMUSG00000028565	NFIA	ENSMUST00000133011	protein_coding	7	16	7	5
ENSMUSG00000086468	2900053O20RIK	ENSMUST00000140161	processed_transcript	0	0	0	0
ENSMUSG00000018593	SPARC	ENSMUST00000018737	protein_coding	7915	9438	10995	13739
ENSMUSG00000043909	TRP53BP1	ENSMUST00000156493	protein_coding	0	2	2	2
ENSMUSG00000028745	CAPZB	ENSMUST00000132385	protein_coding	3	8	11	6
ENSMUSG00000065240	U6	ENSMUST00000083306	snRNA	1	0	0	0
ENSMUSG00000059562	CCDC154	ENSMUST00000073277	protein_coding	0	0	0	0
ENSMUSG00000089743	GM16226	ENSMUST00000160096	processed_transcript	0	0	0	0
ENSMUSG00000035576	L3MBTL1	ENSMUST00000153416	protein_coding	0	0	0	0
ENSMUSG00000089526	AL928940.2	ENSMUST00000158901	miRNA	207	3762	238	134
ENSMUSG00000033855	STON1	ENSMUST00000064035	protein_coding	58	34	31	47
ENSMUSG00000013921	CLIP3	ENSMUST00000145253	protein_coding	4	1	3	6
ENSMUSG00000031015	SWAP70	ENSMUST00000033325	protein_coding	75	72	60	116
ENSMUSG00000029669	TSPAN12	ENSMUST00000134635	protein_coding	0	8	4	9
ENSMUSG00000074358	CCDC61	ENSMUST00000150065	protein_coding	4	1	1	1
ENSMUSG00000026048	ERCC5	ENSMUST00000145406	protein_coding	0	0	1	1
ENSMUSG00000085506	GM16977	ENSMUST00000126482	lincRNA	0	0	0	0
ENSMUSG00000059169	KRT40	ENSMUST00000107443	protein_coding	0	0	0	0
ENSMUSG00000029672	FAM3C	ENSMUST00000165576	protein_coding	83	76	88	109
ENSMUSG00000082087	GM12138	ENSMUST00000101348	pseudogene	0	0	0	1
ENSMUSG00000034990	OTOA	ENSMUST00000171880	protein_coding	0	0	0	0
ENSMUSG00000029477	MORN3	ENSMUST00000031437	protein_coding	0	0	0	0
ENSMUSG00000024186	RGS11	ENSMUST00000127594	protein_coding	16	30	8	5
ENSMUSG00000081719	GM13726	ENSMUST00000121278	pseudogene	0	0	0	0
ENSMUSG00000042121	SSH1	ENSMUST00000162322	protein_coding	0	1	0	2
ENSMUSG00000027510	RBM38	ENSMUST00000166042	protein_coding	4	6	6	2
ENSMUSG00000071041	GM15210	ENSMUST00000120826	pseudogene	0	0	0	0
ENSMUSG00000029505	EP400	ENSMUST00000112435	protein_coding	98	162	162	165
ENSMUSG00000025190	GOT1	ENSMUST00000026196	protein_coding	78	32	162	51
ENSMUSG00000072623	ZFP9	ENSMUST00000112838	protein_coding	60	65	77	84
ENSMUSG00000035142	NUBPL	ENSMUST00000162111	protein_coding	0	0	0	0
ENSMUSG00000024437	GM8615	ENSMUST00000025307	pseudogene	2	2	3	1
ENSMUSG00000064965	U6	ENSMUST00000083031	snRNA	0	0	0	0
ENSMUSG00000045709	1700023L04RIK	ENSMUST00000141679	lincRNA	0	9	0	0
ENSMUSG00000022558	HEATR7A	ENSMUST00000160728	protein_coding	4	3	1	2
ENSMUSG00000004069	DNAJA3	ENSMUST00000115853	protein_coding	61	39	98	39
ENSMUSG00000051340	OLFR645	ENSMUST00000057104	protein_coding	0	0	0	0
ENSMUSG00000072591	5930412G12RIK	ENSMUST00000137295	lincRNA	0	0	0	0
ENSMUSG00000085536	GM14950	ENSMUST00000149500	processed_transcript	0	0	0	0
ENSMUSG00000036019	TMTC2	ENSMUST00000061506	protein_coding	2	6	24	14
ENSMUSG00000026049	1700029F09RIK	ENSMUST00000152239	protein_coding	1	1	11	6
ENSMUSG00000018761	MPDU1	ENSMUST00000155200	protein_coding	7	3	8	7
ENSMUSG00000078719	MSMP	ENSMUST00000107884	protein_coding	0	0	0	0
ENSMUSG00000030815	PHKG2	ENSMUST00000138158	protein_coding	7	30	14	14
ENSMUSG00000083687	GM15154	ENSMUST00000117590	pseudogene	0	0	0	0
ENSMUSG00000078660	GM11756	ENSMUST00000107312	protein_coding	0	0	0	0
ENSMUSG00000026163	SPHKAP	ENSMUST00000160953	protein_coding	8	15	11	1
ENSMUSG00000015714	LASS2	ENSMUST00000134702	protein_coding	19	42	38	33
ENSMUSG00000085541	GM16010	ENSMUST00000145410	lincRNA	0	0	0	0
ENSMUSG00000082917	GM11440	ENSMUST00000121509	pseudogene	0	0	0	3
ENSMUSG00000052373	MPP3	ENSMUST00000127053	protein_coding	0	0	2	0
ENSMUSG00000041674	BC006965	ENSMUST00000148724	lincRNA	0	0	0	0
ENSMUSG00000000126	WNT9A	ENSMUST00000000128	protein_coding	79	58	20	57
ENSMUSG00000021485	MXD3	ENSMUST00000146181	protein_coding	0	0	11	2
ENSMUSG00000058290	ESPL1	ENSMUST00000064924	protein_coding	20	12	16	22
ENSMUSG00000084258	GM12054	ENSMUST00000119528	pseudogene	0	0	0	0
ENSMUSG00000067187	OLFR130	ENSMUST00000113638	protein_coding	0	0	0	0
ENSMUSG00000029911	SSBP1	ENSMUST00000031971	protein_coding	15	19	25	11
ENSMUSG00000046413	D230002A01RIK	ENSMUST00000133337	lincRNA	0	0	0	0
ENSMUSG00000020831	0610010K14RIK	ENSMUST00000100950	protein_coding	21	6	9	3
ENSMUSG00000068851	HIST4H4	ENSMUST00000090778	protein_coding	0	0	0	0
ENSMUSG00000050074	SPINK8	ENSMUST00000118732	protein_coding	0	0	0	0
ENSMUSG00000020457	DRG1	ENSMUST00000132159	protein_coding	3	18	13	10
ENSMUSG00000024477	PGGT1B	ENSMUST00000025354	protein_coding	45	33	73	51
ENSMUSG00000027939	NUP210L	ENSMUST00000029548	protein_coding	16	0	5	4
ENSMUSG00000028020	GLRB	ENSMUST00000107743	protein_coding	0	0	0	4
ENSMUSG00000030530	FURIN	ENSMUST00000122232	protein_coding	156	141	167	228
ENSMUSG00000038387	RRAS	ENSMUST00000044111	protein_coding	87	66	47	80
ENSMUSG00000084914	GM16786	ENSMUST00000142886	lincRNA	0	0	0	0
ENSMUSG00000081452	GM14761	ENSMUST00000121363	pseudogene	0	0	0	0
ENSMUSG00000031921	TERF2	ENSMUST00000141205	protein_coding	4	5	3	9
ENSMUSG00000042439	ZFP532	ENSMUST00000168294	protein_coding	99	201	215	206
ENSMUSG00000064065	IPCEF1	ENSMUST00000144622	protein_coding	2	1	0	0
ENSMUSG00000038777	SEMA6C	ENSMUST00000130814	protein_coding	0	0	0	1
ENSMUSG00000029712	ACTL6B	ENSMUST00000145500	protein_coding	0	0	0	0
ENSMUSG00000080979	GM13675	ENSMUST00000120616	pseudogene	0	0	0	0
ENSMUSG00000023249	PARP3	ENSMUST00000139362	protein_coding	6	7	19	12
ENSMUSG00000086629	2810403D21RIK	ENSMUST00000153212	lincRNA	3	3	0	0
ENSMUSG00000031730	DHODH	ENSMUST00000146064	protein_coding	0	1	6	3
ENSMUSG00000022708	ZBTB20	ENSMUST00000114695	protein_coding	11	21	23	40
ENSMUSG00000086040	WIPF3	ENSMUST00000126637	protein_coding	4	6	18	2
ENSMUSG00000039068	ZZZ3	ENSMUST00000106100	protein_coding	65	134	87	98
ENSMUSG00000086139	GM11211	ENSMUST00000143618	processed_transcript	0	0	0	0
ENSMUSG00000022617	CHKB	ENSMUST00000052315	protein_coding	150	43	147	53
ENSMUSG00000066030	OOG2	ENSMUST00000105758	protein_coding	0	0	0	0
ENSMUSG00000016624	PHF21B	ENSMUST00000168595	protein_coding	2	0	0	1
ENSMUSG00000079343	GM5077	ENSMUST00000160608	protein_coding	82	119	63	110
ENSMUSG00000021557	AGTPBP1	ENSMUST00000165370	protein_coding	5	7	2	15
ENSMUSG00000053094	0610007L01RIK	ENSMUST00000111298	protein_coding	51	44	48	52
ENSMUSG00000087899	MIR1942	ENSMUST00000157274	miRNA	0	0	2	0
ENSMUSG00000046438	ABPZ	ENSMUST00000055444	protein_coding	0	0	0	0
ENSMUSG00000084888	GM16908	ENSMUST00000154522	lincRNA	2	21	5	11
ENSMUSG00000025089	GFRA1	ENSMUST00000129100	protein_coding	91	149	83	92
ENSMUSG00000030200	BCL2L14	ENSMUST00000127865	protein_coding	0	0	0	0
ENSMUSG00000034758	TLE6	ENSMUST00000142948	protein_coding	12	2	1	1
ENSMUSG00000059022	KCP	ENSMUST00000159479	protein_coding	12	10	4	20
ENSMUSG00000031631	4933411K20RIK	ENSMUST00000168437	protein_coding	35	72	36	35
ENSMUSG00000057375	YIPF1	ENSMUST00000139527	protein_coding	41	44	28	49
ENSMUSG00000011008	MCOLN2	ENSMUST00000170972	protein_coding	0	0	1	7
ENSMUSG00000027323	RAD51	ENSMUST00000110828	protein_coding	4	0	0	10
ENSMUSG00000024857	CABP2	ENSMUST00000159148	protein_coding	0	0	0	0
ENSMUSG00000030409	DMPK	ENSMUST00000122999	protein_coding	4	12	12	8
ENSMUSG00000034570	INPP5J	ENSMUST00000148939	protein_coding	0	0	0	0
ENSMUSG00000042590	IPO11	ENSMUST00000080856	protein_coding	46	83	113	100
ENSMUSG00000091559	GM17726	ENSMUST00000166648	lincRNA	0	0	0	0
ENSMUSG00000057195	CEACAM13	ENSMUST00000108488	protein_coding	0	0	0	0
ENSMUSG00000021798	LDB3	ENSMUST00000022328	protein_coding	82	81	511	64
ENSMUSG00000020381	3010026O09RIK	ENSMUST00000143480	protein_coding	0	0	0	2
ENSMUSG00000040850	PSME4	ENSMUST00000129824	protein_coding	34	16	39	38
ENSMUSG00000023191	LEPREL2	ENSMUST00000126987	protein_coding	27	22	21	39
ENSMUSG00000075427	OLFR288	ENSMUST00000088331	protein_coding	0	0	0	0
ENSMUSG00000082348	GM12807	ENSMUST00000121546	pseudogene	53	69	70	51
ENSMUSG00000056962	JMJD6	ENSMUST00000047616	protein_coding	63	30	39	39
ENSMUSG00000020182	DDC	ENSMUST00000146359	protein_coding	0	0	0	2
ENSMUSG00000023443	ESX1	ENSMUST00000113066	protein_coding	0	0	0	0
ENSMUSG00000055980	IRS1	ENSMUST00000069799	protein_coding	87	108	112	78
ENSMUSG00000090632	GM17404	ENSMUST00000169322	protein_coding	0	0	0	0
ENSMUSG00000007038	NEU1	ENSMUST00000007253	protein_coding	27	13	37	52
ENSMUSG00000027282	MTCH2	ENSMUST00000148936	protein_coding	0	0	1	6
ENSMUSG00000059327	EDA	ENSMUST00000113779	protein_coding	1	17	8	18
ENSMUSG00000025380	FSCN2	ENSMUST00000152556	protein_coding	0	0	0	0
ENSMUSG00000029804	HERC3	ENSMUST00000154290	protein_coding	2	0	2	1
ENSMUSG00000023791	PIGX	ENSMUST00000024553	protein_coding	50	14	31	41
ENSMUSG00000024926	KAT5	ENSMUST00000113641	protein_coding	42	27	46	36
ENSMUSG00000052471	GM9881	ENSMUST00000068783	protein_coding	0	0	0	0
ENSMUSG00000042312	S100A13	ENSMUST00000107338	protein_coding	60	99	67	59
ENSMUSG00000074340	OVGP1	ENSMUST00000171889	protein_coding	2	0	9	10
ENSMUSG00000002897	IL17RA	ENSMUST00000002976	protein_coding	63	104	105	81
ENSMUSG00000081448	GM13086	ENSMUST00000119799	pseudogene	0	0	0	0
ENSMUSG00000030849	FGFR2	ENSMUST00000120715	protein_coding	0	3	4	7
ENSMUSG00000070374	OLFR59	ENSMUST00000143976	protein_coding	0	0	0	0
ENSMUSG00000041431	CCNB1	ENSMUST00000091295	protein_coding	7	0	16	7
ENSMUSG00000038400	PMEPA1	ENSMUST00000036248	protein_coding	846	587	649	727
ENSMUSG00000055022	CNTN1	ENSMUST00000000109	protein_coding	0	0	1	0
ENSMUSG00000020262	ADARB1	ENSMUST00000154607	protein_coding	5	24	17	28
ENSMUSG00000018395	KIF3A	ENSMUST00000057330	protein_coding	20	36	51	43
ENSMUSG00000026024	ALS2	ENSMUST00000160945	protein_coding	0	1	2	2
ENSMUSG00000055026	GABRG3	ENSMUST00000068394	protein_coding	0	0	0	0
ENSMUSG00000070448	VMN2R89	ENSMUST00000159734	protein_coding	0	0	0	0
ENSMUSG00000042328	HPS4	ENSMUST00000035279	protein_coding	10	5	16	13
ENSMUSG00000078974	SEC61G	ENSMUST00000109642	protein_coding	1	0	0	0
ENSMUSG00000047225	OLFR684	ENSMUST00000106807	protein_coding	0	0	0	0
ENSMUSG00000029763	EXOC4	ENSMUST00000152835	protein_coding	15	10	5	12
ENSMUSG00000057572	ZBTB8OS	ENSMUST00000140272	protein_coding	0	0	5	0
ENSMUSG00000090141	GM614	ENSMUST00000125656	protein_coding	0	4	0	0
ENSMUSG00000026709	DARS2	ENSMUST00000160759	protein_coding	40	26	25	28
ENSMUSG00000029074	TTLL10	ENSMUST00000097731	protein_coding	1	1	0	0
ENSMUSG00000004151	ETV1	ENSMUST00000159334	protein_coding	0	3	10	7
ENSMUSG00000030145	ZFP248	ENSMUST00000159254	protein_coding	0	0	0	2
ENSMUSG00000022884	EIF4A2	ENSMUST00000130775	protein_coding	244	353	343	218
ENSMUSG00000020828	PLD2	ENSMUST00000108557	protein_coding	47	80	64	69
ENSMUSG00000023944	HSP90AB1	ENSMUST00000024739	protein_coding	1598	1256	3191	2668
ENSMUSG00000079639	RHOX4A	ENSMUST00000115194	protein_coding	0	0	0	0
ENSMUSG00000056536	PIGN	ENSMUST00000112806	protein_coding	21	56	44	35
ENSMUSG00000047881	RELL1	ENSMUST00000154169	protein_coding	48	63	101	94
ENSMUSG00000042804	GPR153	ENSMUST00000144035	protein_coding	3	11	7	27
ENSMUSG00000035948	ACSS3	ENSMUST00000165067	protein_coding	0	0	3	0
ENSMUSG00000031385	PLXNB3	ENSMUST00000147127	protein_coding	0	0	1	2
ENSMUSG00000020527	MYO19	ENSMUST00000020837	protein_coding	6	7	8	6
ENSMUSG00000033417	2700078E11RIK	ENSMUST00000166712	protein_coding	44	44	80	81
ENSMUSG00000085396	6720401G13RIK	ENSMUST00000124842	lincRNA	4	2	9	3
ENSMUSG00000029127	ZBTB49	ENSMUST00000123106	protein_coding	0	3	3	1
ENSMUSG00000015950	NCF1	ENSMUST00000016094	protein_coding	103	117	65	105
ENSMUSG00000073439	GM10506	ENSMUST00000093460	protein_coding	0	0	0	0
ENSMUSG00000003534	DDR1	ENSMUST00000135078	protein_coding	6	25	10	8
ENSMUSG00000006463	ZDHHC24	ENSMUST00000160014	protein_coding	6	0	2	2
ENSMUSG00000005161	PRDX2	ENSMUST00000109733	protein_coding	45	41	57	76
ENSMUSG00000028889	YRDC	ENSMUST00000102628	protein_coding	29	33	32	32
ENSMUSG00000036099	VEZT	ENSMUST00000047711	protein_coding	39	47	84	75
ENSMUSG00000032589	BSN	ENSMUST00000124763	protein_coding	0	0	0	0
ENSMUSG00000063663	BRWD3	ENSMUST00000150434	protein_coding	38	49	54	77
ENSMUSG00000055897	PPP4R1L-PS	ENSMUST00000069669	lincRNA	30	29	21	25
ENSMUSG00000028381	UGCG	ENSMUST00000133996	protein_coding	24	83	46	35
ENSMUSG00000082182	GM6660	ENSMUST00000118555	pseudogene	0	0	0	0
ENSMUSG00000074323	VMN1R114	ENSMUST00000098737	protein_coding	0	0	0	0
ENSMUSG00000038502	PTOV1	ENSMUST00000132521	protein_coding	62	16	46	66
ENSMUSG00000073741	4732440D04RIK	ENSMUST00000097832	protein_coding	0	0	0	0
ENSMUSG00000069297	VMN1R194	ENSMUST00000091737	protein_coding	0	0	0	0
ENSMUSG00000031391	L1CAM	ENSMUST00000145805	protein_coding	0	0	0	0
ENSMUSG00000021327	ZKSCAN3	ENSMUST00000116433	protein_coding	6	8	13	22
ENSMUSG00000061723	TNNT3	ENSMUST00000105945	protein_coding	259	204	1214	175
ENSMUSG00000041798	GCK	ENSMUST00000109822	protein_coding	2	0	3	0
ENSMUSG00000089917	UCKL1	ENSMUST00000134340	protein_coding	20	11	28	27
ENSMUSG00000079317	TRAPPC2	ENSMUST00000154573	protein_coding	7	0	0	7
ENSMUSG00000022876	SAMSN1	ENSMUST00000147447	protein_coding	2	0	8	2
ENSMUSG00000025268	MAGED2	ENSMUST00000112702	protein_coding	133	145	167	126
ENSMUSG00000041734	KIRREL	ENSMUST00000107618	protein_coding	209	252	245	349
ENSMUSG00000021906	OXNAD1	ENSMUST00000171598	protein_coding	0	0	2	1
ENSMUSG00000010362	RDM1	ENSMUST00000152484	protein_coding	0	3	1	3
ENSMUSG00000030443	ZFP583	ENSMUST00000086324	protein_coding	1	5	0	1
ENSMUSG00000002100	MYBPC3	ENSMUST00000137942	protein_coding	0	0	0	0
ENSMUSG00000066477	GM16551	ENSMUST00000160842	processed_transcript	0	0	0	0
ENSMUSG00000025574	TK1	ENSMUST00000141939	protein_coding	10	0	4	4
ENSMUSG00000053550	SHISA7	ENSMUST00000132806	protein_coding	0	0	0	0
ENSMUSG00000020515	CNOT8	ENSMUST00000020822	protein_coding	28	45	76	49
ENSMUSG00000031565	FGFR1	ENSMUST00000138455	protein_coding	51	120	45	74
ENSMUSG00000003032	KLF4	ENSMUST00000003116	protein_coding	33	60	46	39
ENSMUSG00000038538	UBN2	ENSMUST00000159447	protein_coding	12	31	33	14
ENSMUSG00000002031	IFT46	ENSMUST00000002099	protein_coding	68	53	29	42
ENSMUSG00000087998	AC158966.1	ENSMUST00000157373	miRNA	0	0	0	0
ENSMUSG00000036401	GLT6D1	ENSMUST00000038010	protein_coding	0	0	0	0
ENSMUSG00000049866	ARL4C	ENSMUST00000163417	protein_coding	10	27	12	21
ENSMUSG00000052139	BRE	ENSMUST00000114507	protein_coding	33	12	44	24
ENSMUSG00000021500	DDX46	ENSMUST00000091589	protein_coding	84	116	141	118
ENSMUSG00000044867	GM3345	ENSMUST00000155906	processed_transcript	0	0	0	0
ENSMUSG00000006154	EPS8L1	ENSMUST00000167599	protein_coding	0	0	0	0
ENSMUSG00000033781	ASB13	ENSMUST00000141147	protein_coding	1	3	6	0
ENSMUSG00000020530	GGNBP2	ENSMUST00000132098	protein_coding	16	53	66	38
ENSMUSG00000029718	PCOLCE	ENSMUST00000031731	protein_coding	280	300	328	453
ENSMUSG00000020407	UPP1	ENSMUST00000101525	protein_coding	2	13	17	19
ENSMUSG00000049601	OLFR738	ENSMUST00000058972	protein_coding	0	0	0	0
ENSMUSG00000024124	PRSS30	ENSMUST00000135549	protein_coding	0	5	0	0
ENSMUSG00000022684	BFAR	ENSMUST00000023365	protein_coding	77	62	118	112
ENSMUSG00000040699	LIMD2	ENSMUST00000106875	protein_coding	8	7	12	13
ENSMUSG00000028149	RAP1GDS1	ENSMUST00000098574	protein_coding	191	210	211	245
ENSMUSG00000026915	STRBP	ENSMUST00000072186	protein_coding	13	29	40	32
ENSMUSG00000087437	GM13112	ENSMUST00000151696	processed_transcript	0	0	0	0
ENSMUSG00000082688	GM12124	ENSMUST00000120504	pseudogene	0	0	0	0
ENSMUSG00000028294	1700003M02RIK	ENSMUST00000029971	protein_coding	0	0	2	2
ENSMUSG00000024335	BRD2	ENSMUST00000151986	protein_coding	89	129	105	129
ENSMUSG00000040856	DLK1	ENSMUST00000109842	protein_coding	0	1	0	3
ENSMUSG00000028944	PRKAG2	ENSMUST00000114975	protein_coding	59	50	38	41
ENSMUSG00000016995	MATN4	ENSMUST00000109358	protein_coding	1	0	5	0
ENSMUSG00000055725	PAQR3	ENSMUST00000112968	protein_coding	0	0	0	1
ENSMUSG00000086236	5830418P13RIK	ENSMUST00000143564	lincRNA	0	0	0	0
ENSMUSG00000086753	GM15751	ENSMUST00000134552	processed_transcript	3	0	0	0
ENSMUSG00000026604	PTPN14	ENSMUST00000027899	protein_coding	6	10	8	5
ENSMUSG00000022960	DONSON	ENSMUST00000139324	protein_coding	11	23	31	28
ENSMUSG00000020166	CNOT2	ENSMUST00000169921	protein_coding	109	78	156	121
ENSMUSG00000030243	RECQL	ENSMUST00000100832	protein_coding	3	32	10	13
ENSMUSG00000042233	2010015L04RIK	ENSMUST00000164862	protein_coding	0	0	1	0
ENSMUSG00000090432	GM17456	ENSMUST00000168548	lincRNA	0	0	0	0
ENSMUSG00000035674	NDUFA3	ENSMUST00000076657	protein_coding	16	11	26	15
ENSMUSG00000051726	KCNF1	ENSMUST00000057678	protein_coding	1	0	0	0
ENSMUSG00000039990	2700050L05RIK	ENSMUST00000154795	protein_coding	0	0	0	0
ENSMUSG00000006010	BC003331	ENSMUST00000150615	protein_coding	14	59	17	9
ENSMUSG00000034563	CCPG1	ENSMUST00000149551	protein_coding	64	26	39	39
ENSMUSG00000031358	MSL3	ENSMUST00000129860	protein_coding	11	24	36	40
ENSMUSG00000025221	KCNIP2	ENSMUST00000161886	protein_coding	0	0	0	0
ENSMUSG00000022407	ADSL	ENSMUST00000168756	protein_coding	15	20	52	33
ENSMUSG00000075988	SNORD115	ENSMUST00000102034	snoRNA	0	0	0	0
ENSMUSG00000008333	SNRPB2	ENSMUST00000126763	protein_coding	2	12	22	21
ENSMUSG00000017801	MLX	ENSMUST00000143344	protein_coding	19	10	10	16
ENSMUSG00000034377	TULP4	ENSMUST00000126982	protein_coding	0	18	10	18
ENSMUSG00000067873	HTATSF1	ENSMUST00000114751	protein_coding	10	16	54	11
ENSMUSG00000028795	CCDC28B	ENSMUST00000030586	protein_coding	13	2	10	6
ENSMUSG00000019966	KITL	ENSMUST00000020129	protein_coding	1	7	19	15
ENSMUSG00000020289	NPRL3	ENSMUST00000123411	protein_coding	0	0	4	2
ENSMUSG00000029433	DIABLO	ENSMUST00000111586	protein_coding	14	7	53	28
ENSMUSG00000045503	SYS1	ENSMUST00000109352	protein_coding	19	14	30	21
ENSMUSG00000039233	TBCE	ENSMUST00000039894	protein_coding	54	14	80	56
ENSMUSG00000077281	SNORA17	ENSMUST00000104093	snoRNA	0	0	0	0
ENSMUSG00000025616	USP16	ENSMUST00000026710	protein_coding	94	85	187	120
ENSMUSG00000053907	MAT2A	ENSMUST00000066627	protein_coding	95	50	103	122
ENSMUSG00000020264	SLC36A2	ENSMUST00000039305	protein_coding	4	6	1	2
ENSMUSG00000025648	PFKFB4	ENSMUST00000167625	protein_coding	13	18	21	20
ENSMUSG00000006058	SNF8	ENSMUST00000145749	protein_coding	8	20	20	18
ENSMUSG00000027635	DSN1	ENSMUST00000103129	protein_coding	3	3	4	13
ENSMUSG00000028104	POLR3GL	ENSMUST00000091924	protein_coding	13	25	22	9
ENSMUSG00000068115	NINL	ENSMUST00000150595	protein_coding	2	0	0	0
ENSMUSG00000088399	AL732357.1	ENSMUST00000157774	miRNA	0	0	0	0
ENSMUSG00000069303	HIST1H2BR	ENSMUST00000091744	protein_coding	0	0	0	0
ENSMUSG00000088906	SNORA17	ENSMUST00000158281	snoRNA	0	0	0	0
ENSMUSG00000027086	FASTKD1	ENSMUST00000140776	protein_coding	3	0	22	12
ENSMUSG00000020617	1700012B07RIK	ENSMUST00000106674	protein_coding	0	0	0	0
ENSMUSG00000045983	EIF4G1	ENSMUST00000128840	protein_coding	17	47	45	41
ENSMUSG00000018707	DYNC1H1	ENSMUST00000107660	protein_coding	3	12	9	13
ENSMUSG00000034135	SIK3	ENSMUST00000078669	protein_coding	72	69	56	85
ENSMUSG00000089408	RNASEP_NUC	ENSMUST00000158783	misc_RNA	0	0	0	0
ENSMUSG00000085212	4931440J10RIK	ENSMUST00000141937	lincRNA	0	0	0	0
ENSMUSG00000023914	MEP1A	ENSMUST00000117137	protein_coding	0	0	0	1
ENSMUSG00000005881	ERGIC3	ENSMUST00000130793	protein_coding	8	10	8	7
ENSMUSG00000055371	STAM2	ENSMUST00000150582	protein_coding	8	10	21	29
ENSMUSG00000018986	SLFN3	ENSMUST00000019130	protein_coding	0	2	3	3
ENSMUSG00000039671	ZMYND8	ENSMUST00000139202	protein_coding	0	12	7	3
ENSMUSG00000026457	ADIPOR1	ENSMUST00000027727	protein_coding	279	260	383	279
ENSMUSG00000029638	GLCCI1	ENSMUST00000162206	protein_coding	0	1	0	0
ENSMUSG00000031565	FGFR1	ENSMUST00000126118	protein_coding	324	443	245	409
ENSMUSG00000058756	THRA	ENSMUST00000153043	protein_coding	2	6	8	10
ENSMUSG00000028670	LYPLA2	ENSMUST00000145350	protein_coding	30	13	35	30
ENSMUSG00000047746	FBXO40	ENSMUST00000127808	protein_coding	4	1	38	5
ENSMUSG00000034667	XPOT	ENSMUST00000039810	protein_coding	105	81	160	117
ENSMUSG00000064621	AF357355	ENSMUST00000082687	snoRNA	0	0	0	2
ENSMUSG00000077663	SNORA17	ENSMUST00000104475	snoRNA	0	0	0	0
ENSMUSG00000034903	COBLL1	ENSMUST00000155916	protein_coding	0	2	0	2
ENSMUSG00000048402	GLI2	ENSMUST00000160991	protein_coding	1	5	3	4
ENSMUSG00000005763	CD247	ENSMUST00000005907	protein_coding	0	0	0	2
ENSMUSG00000016253	TH1L	ENSMUST00000129716	protein_coding	0	1	4	2
ENSMUSG00000086988	1700086O06RIK	ENSMUST00000147370	lincRNA	0	0	0	1
ENSMUSG00000085560	C230038L03RIK	ENSMUST00000149463	lincRNA	0	0	0	0
ENSMUSG00000032537	EPHB1	ENSMUST00000085169	protein_coding	2	3	1	4
ENSMUSG00000035704	ALG8	ENSMUST00000098300	protein_coding	15	34	33	13
ENSMUSG00000035851	YTHDC1	ENSMUST00000156363	protein_coding	138	127	99	130
ENSMUSG00000031201	BRCC3	ENSMUST00000114075	protein_coding	73	30	66	66
ENSMUSG00000089576	7SK	ENSMUST00000158951	misc_RNA	0	0	0	0
ENSMUSG00000031767	NUDT7	ENSMUST00000073521	protein_coding	11	30	17	17
ENSMUSG00000086178	GM16950	ENSMUST00000128990	lincRNA	0	0	0	0
ENSMUSG00000083597	GM14805	ENSMUST00000120172	pseudogene	0	0	0	0
ENSMUSG00000025272	TRO	ENSMUST00000087259	protein_coding	37	15	25	15
ENSMUSG00000078886	GM2026	ENSMUST00000135610	protein_coding	0	0	0	0
ENSMUSG00000024137	E4F1	ENSMUST00000056032	protein_coding	17	12	11	16
ENSMUSG00000038305	SPATS2L	ENSMUST00000164302	protein_coding	13	26	6	22
ENSMUSG00000048485	ZBTB8B	ENSMUST00000132556	protein_coding	0	0	0	0
ENSMUSG00000065587	MIR34C	ENSMUST00000083653	miRNA	0	0	0	0
ENSMUSG00000025370	CDH9	ENSMUST00000026432	protein_coding	0	1	1	0
ENSMUSG00000000416	CTTNBP2	ENSMUST00000149570	protein_coding	4	1	3	2
ENSMUSG00000084885	3010001F23RIK	ENSMUST00000137460	lincRNA	0	0	2	0
ENSMUSG00000033577	MYO6	ENSMUST00000098514	protein_coding	19	50	76	85
ENSMUSG00000033768	NRXN2	ENSMUST00000148391	protein_coding	0	0	0	0
ENSMUSG00000029227	FIP1L1	ENSMUST00000113535	protein_coding	61	50	71	92
ENSMUSG00000015149	SIRT2	ENSMUST00000141077	protein_coding	13	9	10	7
ENSMUSG00000049643	2310022A10RIK	ENSMUST00000067386	protein_coding	18	4	27	23
ENSMUSG00000072855	GM10430	ENSMUST00000086909	protein_coding	0	0	0	0
ENSMUSG00000086194	GM16329	ENSMUST00000148174	pseudogene	0	0	0	0
ENSMUSG00000038705	GMEB2	ENSMUST00000123148	protein_coding	3	18	5	6
ENSMUSG00000040466	BLVRB	ENSMUST00000037399	protein_coding	16	21	30	37
ENSMUSG00000042293	GM5617	ENSMUST00000048824	protein_coding	0	2	0	1
ENSMUSG00000089953	GM757	ENSMUST00000091318	protein_coding	0	0	0	0
ENSMUSG00000063253	SCOC	ENSMUST00000081506	protein_coding	13	6	28	22
ENSMUSG00000029279	BRDT	ENSMUST00000031215	protein_coding	9	20	15	7
ENSMUSG00000074303	GM10664	ENSMUST00000148141	processed_transcript	0	0	0	0
ENSMUSG00000022552	SHARPIN	ENSMUST00000160560	protein_coding	22	16	18	12
ENSMUSG00000037007	ZFP113	ENSMUST00000049393	protein_coding	6	15	34	33
ENSMUSG00000024740	DDB1	ENSMUST00000171227	protein_coding	616	618	876	900
ENSMUSG00000000876	PXMP4	ENSMUST00000109703	protein_coding	0	0	4	0
ENSMUSG00000081221	GM14760	ENSMUST00000121831	pseudogene	0	0	0	0
ENSMUSG00000038346	ZFP384	ENSMUST00000112425	protein_coding	72	67	50	83
ENSMUSG00000024158	HAGH	ENSMUST00000130989	protein_coding	9	10	6	9
ENSMUSG00000090132	CYPT2-PS	ENSMUST00000041758	protein_coding	0	0	0	0
ENSMUSG00000002504	SLC9A3R2	ENSMUST00000002572	protein_coding	16	11	24	34
ENSMUSG00000046111	5830418K08RIK	ENSMUST00000159156	protein_coding	7	5	5	12
ENSMUSG00000018599	SMCR7	ENSMUST00000154890	protein_coding	6	2	3	4
ENSMUSG00000087546	GM2101	ENSMUST00000133794	processed_transcript	0	0	0	0
ENSMUSG00000064090	VRK2	ENSMUST00000124294	protein_coding	1	7	8	11
ENSMUSG00000066406	AKAP13	ENSMUST00000166315	protein_coding	309	506	364	369
ENSMUSG00000034194	R3HCC1	ENSMUST00000128747	protein_coding	3	2	6	1
ENSMUSG00000032897	NFYC	ENSMUST00000148081	protein_coding	1	0	1	0
ENSMUSG00000088224	SNORA17	ENSMUST00000157599	snoRNA	0	0	0	0
ENSMUSG00000029993	NFU1	ENSMUST00000140343	protein_coding	0	0	11	1
ENSMUSG00000030849	FGFR2	ENSMUST00000118296	protein_coding	0	3	4	7
ENSMUSG00000073467	6530411M01RIK	ENSMUST00000097416	lincRNA	0	0	0	0
ENSMUSG00000024220	ZFP523	ENSMUST00000002318	protein_coding	20	17	9	19
ENSMUSG00000004500	ZFP324	ENSMUST00000038701	protein_coding	20	28	21	31
ENSMUSG00000033526	PPIP5K1	ENSMUST00000137087	protein_coding	67	51	32	29
ENSMUSG00000043931	GIMAP7	ENSMUST00000052503	protein_coding	0	0	0	0
ENSMUSG00000033579	FA2H	ENSMUST00000038475	protein_coding	0	1	0	0
ENSMUSG00000086981	GM12171	ENSMUST00000169764	processed_transcript	0	0	0	0
ENSMUSG00000005501	USP40	ENSMUST00000113153	protein_coding	36	76	70	33
ENSMUSG00000026553	COPA	ENSMUST00000142765	protein_coding	48	47	50	75
ENSMUSG00000007610	GTPBP3	ENSMUST00000150969	protein_coding	10	24	10	15
ENSMUSG00000020527	MYO19	ENSMUST00000124475	protein_coding	0	0	0	0
ENSMUSG00000007891	CTSD	ENSMUST00000008035	protein_coding	1383	1252	2481	2848
ENSMUSG00000047635	2810006K23RIK	ENSMUST00000077376	protein_coding	3	2	18	8
ENSMUSG00000029621	ARPC1A	ENSMUST00000124379	protein_coding	10	16	12	21
ENSMUSG00000046916	MYCT1	ENSMUST00000051809	protein_coding	10	18	38	34
ENSMUSG00000087746	U7	ENSMUST00000157121	snRNA	0	0	0	0
ENSMUSG00000043090	ZFP866	ENSMUST00000039427	protein_coding	5	2	24	12
ENSMUSG00000044442	N6AMT1	ENSMUST00000054442	protein_coding	4	11	28	17
ENSMUSG00000085946	AA387200	ENSMUST00000147463	processed_transcript	0	0	0	0
ENSMUSG00000038805	SIX3	ENSMUST00000162989	protein_coding	0	1	0	0
ENSMUSG00000031478	NEK3	ENSMUST00000110730	protein_coding	5	4	4	0
ENSMUSG00000014704	HOXA2	ENSMUST00000014848	protein_coding	1	0	1	0
ENSMUSG00000073433	ARHGDIG	ENSMUST00000121959	protein_coding	9	1	4	9
ENSMUSG00000066975	CRYBA4	ENSMUST00000112385	protein_coding	0	0	5	0
ENSMUSG00000050818	OLFR330	ENSMUST00000062869	protein_coding	0	0	0	0
ENSMUSG00000027605	ACSS2	ENSMUST00000029135	protein_coding	15	13	19	11
ENSMUSG00000046396	OLFR609	ENSMUST00000055787	protein_coding	0	0	0	0
ENSMUSG00000031927	1700012B09RIK	ENSMUST00000060330	protein_coding	0	2	0	0
ENSMUSG00000042579	4632404H12RIK	ENSMUST00000038450	protein_coding	5	0	6	3
ENSMUSG00000027902	BC051070	ENSMUST00000029510	protein_coding	0	0	0	0
ENSMUSG00000081008	GM13314	ENSMUST00000118742	pseudogene	0	0	0	0
ENSMUSG00000035069	OMA1	ENSMUST00000035780	protein_coding	11	33	18	13
ENSMUSG00000022881	RFC4	ENSMUST00000133847	protein_coding	10	4	12	24
ENSMUSG00000022416	CACNA1I	ENSMUST00000160175	protein_coding	0	0	0	0
ENSMUSG00000079502	1700101E01RIK	ENSMUST00000157048	protein_coding	0	0	0	0
ENSMUSG00000032218	CCNB2	ENSMUST00000034742	protein_coding	4	0	44	30
ENSMUSG00000064289	TANK	ENSMUST00000112494	protein_coding	64	75	145	69
ENSMUSG00000082028	GM1826	ENSMUST00000118646	pseudogene	0	0	1	1
ENSMUSG00000029333	RASGEF1B	ENSMUST00000168092	protein_coding	26	35	37	30
ENSMUSG00000039210	GPATCH2	ENSMUST00000161260	protein_coding	1	4	19	6
ENSMUSG00000053819	CAMK2D	ENSMUST00000143383	protein_coding	0	8	0	5
ENSMUSG00000015092	EDF1	ENSMUST00000153008	protein_coding	4	2	5	8
ENSMUSG00000070378	OLFR403	ENSMUST00000076675	protein_coding	0	0	0	0
ENSMUSG00000031552	ADAM18	ENSMUST00000033957	protein_coding	0	3	0	0
ENSMUSG00000022849	HSPBAP1	ENSMUST00000023555	protein_coding	0	9	4	2
ENSMUSG00000039699	BATF2	ENSMUST00000135461	protein_coding	1	6	0	0
ENSMUSG00000088510	SNORA17	ENSMUST00000157885	snoRNA	0	0	0	0
ENSMUSG00000033819	PPP1R16A	ENSMUST00000138951	protein_coding	7	2	1	1
ENSMUSG00000000731	AIRE	ENSMUST00000131028	protein_coding	0	0	0	0
ENSMUSG00000009207	LNP	ENSMUST00000145293	protein_coding	0	10	16	5
ENSMUSG00000033773	RPAP2	ENSMUST00000112654	protein_coding	22	36	33	31
ENSMUSG00000020280	PUS10	ENSMUST00000143117	protein_coding	0	0	0	6
ENSMUSG00000032965	IFT57	ENSMUST00000127784	protein_coding	2	0	8	3
ENSMUSG00000028163	NFKB1	ENSMUST00000129428	protein_coding	130	97	156	197
ENSMUSG00000063364	3300002I08RIK	ENSMUST00000051153	protein_coding	0	0	0	0
ENSMUSG00000069170	GPR98	ENSMUST00000128585	protein_coding	0	0	0	0
ENSMUSG00000039531	ZUFSP	ENSMUST00000048222	protein_coding	12	15	36	37
ENSMUSG00000055951	CCL25	ENSMUST00000069762	protein_coding	0	0	0	0
ENSMUSG00000084382	GM3267	ENSMUST00000118671	pseudogene	0	0	0	0
ENSMUSG00000039427	ALG1	ENSMUST00000153730	protein_coding	16	5	4	8
ENSMUSG00000050812	AI314180	ENSMUST00000131611	protein_coding	1	9	34	15
ENSMUSG00000073591	PCDHB22	ENSMUST00000097609	protein_coding	8	4	4	11
ENSMUSG00000047824	PYGO2	ENSMUST00000146037	protein_coding	0	5	2	0
ENSMUSG00000042129	RASSF4	ENSMUST00000035842	protein_coding	93	88	79	103
ENSMUSG00000086255	GM11534	ENSMUST00000125956	processed_transcript	0	0	0	0
ENSMUSG00000027546	ATP9A	ENSMUST00000109175	protein_coding	91	67	122	87
ENSMUSG00000020542	MYOCD	ENSMUST00000102635	protein_coding	0	0	3	5
ENSMUSG00000050667	GM12612	ENSMUST00000140182	pseudogene	0	0	0	0
ENSMUSG00000014418	HPS5	ENSMUST00000142663	protein_coding	64	78	90	76
ENSMUSG00000040505	ABCG5	ENSMUST00000066175	protein_coding	0	0	0	0
ENSMUSG00000000632	SEZ6	ENSMUST00000142542	protein_coding	0	0	0	0
ENSMUSG00000043424	GM9781	ENSMUST00000057110	protein_coding	0	12	2	1
ENSMUSG00000076634	GM16970	ENSMUST00000103443	IG_V_gene	0	0	0	0
ENSMUSG00000006526	TMEM110	ENSMUST00000164004	protein_coding	2	1	6	8
ENSMUSG00000034101	CTNND1	ENSMUST00000150940	protein_coding	74	104	148	156
ENSMUSG00000090186	GM7592	ENSMUST00000073378	processed_transcript	0	0	0	0
ENSMUSG00000061731	EXT1	ENSMUST00000133362	protein_coding	158	147	154	251
ENSMUSG00000030110	RET	ENSMUST00000169872	protein_coding	20	30	40	24
ENSMUSG00000039623	C330006K01RIK	ENSMUST00000110792	protein_coding	4	16	10	11
ENSMUSG00000025665	RPS6KA6	ENSMUST00000156639	protein_coding	0	0	0	0
ENSMUSG00000030990	PGAP2	ENSMUST00000124619	protein_coding	0	4	0	4
ENSMUSG00000030031	KBTBD8	ENSMUST00000119582	protein_coding	2	0	6	6
ENSMUSG00000032503	ARPP21	ENSMUST00000159667	protein_coding	0	2	12	1
ENSMUSG00000028527	AK4	ENSMUST00000133055	protein_coding	0	0	0	1
ENSMUSG00000041359	TCL1	ENSMUST00000101071	protein_coding	0	0	0	0
ENSMUSG00000031379	PIR	ENSMUST00000129296	protein_coding	2	0	14	7
ENSMUSG00000089329	AC163282.1	ENSMUST00000158704	miRNA	6	23	3	6
ENSMUSG00000032534	CEP63	ENSMUST00000160512	protein_coding	7	10	9	5
ENSMUSG00000031012	CASK	ENSMUST00000156096	protein_coding	90	147	84	178
ENSMUSG00000063885	GM6498	ENSMUST00000081029	protein_coding	1	8	0	6
ENSMUSG00000006191	CDKAL1	ENSMUST00000110323	protein_coding	0	8	5	2
ENSMUSG00000040929	RFX3	ENSMUST00000112613	protein_coding	0	3	2	4
ENSMUSG00000045777	6330512M04RIK	ENSMUST00000059223	protein_coding	1	2	1	4
ENSMUSG00000048031	FCRL5	ENSMUST00000166297	protein_coding	0	0	0	0
ENSMUSG00000066690	F830001A07RIK	ENSMUST00000169267	pseudogene	0	3	0	0
ENSMUSG00000025060	SLK	ENSMUST00000026043	protein_coding	177	226	242	306
ENSMUSG00000050022	AMZ1	ENSMUST00000156006	protein_coding	0	0	0	2
ENSMUSG00000049719	PRSS46	ENSMUST00000119427	protein_coding	0	0	0	0
ENSMUSG00000040374	PXMP3	ENSMUST00000059021	protein_coding	60	85	80	58
ENSMUSG00000024799	TM7SF2	ENSMUST00000162549	protein_coding	0	0	5	5
ENSMUSG00000082273	GM14801	ENSMUST00000118084	pseudogene	0	0	0	0
ENSMUSG00000075555	GM10863	ENSMUST00000144651	processed_transcript	0	1	0	0
ENSMUSG00000025915	SGK3	ENSMUST00000171265	protein_coding	48	51	57	58
ENSMUSG00000027379	BUB1	ENSMUST00000028858	protein_coding	13	6	32	33
ENSMUSG00000086211	GM12462	ENSMUST00000140826	processed_transcript	0	0	0	0
ENSMUSG00000040158	TAX1BP3	ENSMUST00000133922	protein_coding	0	0	2	0
ENSMUSG00000035299	MID1	ENSMUST00000112107	protein_coding	10	36	52	38
ENSMUSG00000027173	DEPDC7	ENSMUST00000144133	protein_coding	0	0	0	0
ENSMUSG00000038984	TSPYL5	ENSMUST00000042021	protein_coding	2	3	3	8
ENSMUSG00000056832	TTC26	ENSMUST00000159145	protein_coding	20	15	18	21
ENSMUSG00000050323	2310030N02RIK	ENSMUST00000124607	protein_coding	4	0	1	0
ENSMUSG00000003778	BRD8	ENSMUST00000115765	protein_coding	60	90	73	68
ENSMUSG00000028082	SH3D19	ENSMUST00000107664	protein_coding	89	130	115	131
ENSMUSG00000040562	GSTM2	ENSMUST00000066530	protein_coding	10	25	27	19
ENSMUSG00000056824	ZFP663	ENSMUST00000073062	protein_coding	0	1	2	0
ENSMUSG00000049751	RPL36AL	ENSMUST00000110620	protein_coding	4	1	6	6
ENSMUSG00000022221	RIPK3	ENSMUST00000022830	protein_coding	78	23	72	67
ENSMUSG00000024399	LTB	ENSMUST00000025262	protein_coding	5	1	1	0
ENSMUSG00000088430	U7	ENSMUST00000157805	snRNA	0	0	0	0
ENSMUSG00000091476	GM16432	ENSMUST00000094273	protein_coding	0	0	0	8
ENSMUSG00000050944	EFCAB5	ENSMUST00000130901	protein_coding	4	0	2	0
ENSMUSG00000088853	SNORA17	ENSMUST00000158228	snoRNA	0	0	0	0
ENSMUSG00000022420	DNALC4	ENSMUST00000069877	protein_coding	9	8	14	8
ENSMUSG00000029082	BST1	ENSMUST00000101237	protein_coding	7	25	5	15
ENSMUSG00000039536	STAU1	ENSMUST00000109236	protein_coding	60	96	144	160
ENSMUSG00000080774	GM9143	ENSMUST00000120745	pseudogene	0	0	3	0
ENSMUSG00000078884	GM14436	ENSMUST00000109002	protein_coding	0	0	0	0
ENSMUSG00000028894	INPP5B	ENSMUST00000145359	protein_coding	1	9	4	4
ENSMUSG00000044320	1700001O22RIK	ENSMUST00000138959	protein_coding	0	0	3	0
ENSMUSG00000040612	ILDR2	ENSMUST00000168893	protein_coding	2	11	3	11
ENSMUSG00000023026	DIP2B	ENSMUST00000108971	protein_coding	54	93	63	105
ENSMUSG00000040410	FBXL4	ENSMUST00000145835	protein_coding	16	31	13	15
ENSMUSG00000027433	XRN2	ENSMUST00000028921	protein_coding	131	86	160	108
ENSMUSG00000030785	COX6A2	ENSMUST00000033049	protein_coding	27	21	161	26
ENSMUSG00000024837	DMRT1	ENSMUST00000170387	protein_coding	0	0	0	0
ENSMUSG00000079560	HOXA3	ENSMUST00000118397	protein_coding	9	14	22	15
ENSMUSG00000033434	GTPBP6	ENSMUST00000149227	protein_coding	0	0	0	1
ENSMUSG00000019768	ESR1	ENSMUST00000105587	protein_coding	2	6	2	8
ENSMUSG00000041729	CORO2B	ENSMUST00000113985	protein_coding	7	1	17	14
ENSMUSG00000021193	PITRM1	ENSMUST00000021611	protein_coding	86	98	153	178
ENSMUSG00000028919	ARHGEF19	ENSMUST00000140536	protein_coding	1	1	0	0
ENSMUSG00000028312	SMC2	ENSMUST00000166805	protein_coding	43	27	69	115
ENSMUSG00000027333	SMOX	ENSMUST00000149180	protein_coding	2	4	3	2
ENSMUSG00000026734	4921504E06RIK	ENSMUST00000131199	protein_coding	0	0	0	0
ENSMUSG00000029009	MTHFR	ENSMUST00000168854	protein_coding	23	32	56	73
ENSMUSG00000047388	ATMIN	ENSMUST00000109099	protein_coding	45	39	80	39
ENSMUSG00000028044	CKS1B	ENSMUST00000107422	protein_coding	4	5	15	13
ENSMUSG00000022577	LY6H	ENSMUST00000127095	protein_coding	0	0	0	0
ENSMUSG00000087690	GM16031	ENSMUST00000153253	processed_transcript	0	0	0	0
ENSMUSG00000063230	OLFR535	ENSMUST00000074897	protein_coding	0	0	0	0
ENSMUSG00000091261	GM8453	ENSMUST00000167253	protein_coding	0	0	0	0
ENSMUSG00000006519	CYBA	ENSMUST00000017604	protein_coding	68	56	40	85
ENSMUSG00000035293	G2E3	ENSMUST00000121521	protein_coding	20	19	31	22
ENSMUSG00000008028	1700008O03RIK	ENSMUST00000137946	protein_coding	0	0	0	0
ENSMUSG00000041351	RAP1GAP	ENSMUST00000123011	protein_coding	0	0	0	0
ENSMUSG00000027398	IL1B	ENSMUST00000028881	protein_coding	63	105	44	36
ENSMUSG00000004771	RAB11A	ENSMUST00000169058	protein_coding	80	71	94	97
ENSMUSG00000071176	ARHGEF10	ENSMUST00000110800	protein_coding	35	40	43	56
ENSMUSG00000089865	DYX1C1	ENSMUST00000034734	protein_coding	0	2	1	3
ENSMUSG00000036923	STOX1	ENSMUST00000148720	protein_coding	0	0	0	2
ENSMUSG00000084345	RPL17-PS4	ENSMUST00000168504	pseudogene	34	61	23	36
ENSMUSG00000073830	MUP14	ENSMUST00000125461	protein_coding	0	0	0	0
ENSMUSG00000080771	GM11925	ENSMUST00000121375	pseudogene	0	0	0	0
ENSMUSG00000053477	TCF4	ENSMUST00000078486	protein_coding	440	563	607	599
ENSMUSG00000055994	NOD2	ENSMUST00000124091	protein_coding	5	0	2	1
ENSMUSG00000057738	SPNA2	ENSMUST00000131827	protein_coding	11	18	28	24
ENSMUSG00000078700	D030028A08RIK	ENSMUST00000107628	lincRNA	1	6	9	2
ENSMUSG00000027606	DNAJC5B	ENSMUST00000165693	protein_coding	0	0	0	0
ENSMUSG00000038943	PRC1	ENSMUST00000047549	protein_coding	16	21	61	42
ENSMUSG00000086666	GM12249	ENSMUST00000132323	processed_transcript	0	0	0	0
ENSMUSG00000063670	OLFR144	ENSMUST00000073248	protein_coding	0	0	0	0
ENSMUSG00000079746	AC134564.2	ENSMUST00000115880	protein_coding	0	0	0	0
ENSMUSG00000042515	MUM1L1	ENSMUST00000113045	protein_coding	19	0	9	1
ENSMUSG00000030321	BC060267	ENSMUST00000032468	processed_transcript	4	0	0	0
ENSMUSG00000079101	GM2904	ENSMUST00000110655	pseudogene	0	0	0	0
ENSMUSG00000006205	HTRA1	ENSMUST00000140741	protein_coding	10	22	11	26
ENSMUSG00000062169	CNIH4	ENSMUST00000075968	protein_coding	12	8	38	22
ENSMUSG00000059908	MUG1	ENSMUST00000148563	protein_coding	0	0	0	0
ENSMUSG00000009291	PTTG1IP	ENSMUST00000162429	protein_coding	30	21	12	29
ENSMUSG00000047879	USP14	ENSMUST00000142013	protein_coding	0	2	0	3
ENSMUSG00000045103	DMD	ENSMUST00000113991	protein_coding	50	112	197	48
ENSMUSG00000070738	DGKD	ENSMUST00000027517	protein_coding	57	56	120	91
ENSMUSG00000087227	GM16958	ENSMUST00000153827	lincRNA	0	0	0	0
ENSMUSG00000088965	SNOU13	ENSMUST00000158340	snoRNA	0	0	0	0
ENSMUSG00000061410	ZCCHC14	ENSMUST00000139379	protein_coding	2	2	1	2
ENSMUSG00000025650	COL7A1	ENSMUST00000127905	protein_coding	2	0	0	0
ENSMUSG00000079557	2002-03-01	ENSMUST00000167611	protein_coding	27	15	38	32
ENSMUSG00000052572	DLG2	ENSMUST00000165979	protein_coding	0	14	4	15
ENSMUSG00000083724	GM12651	ENSMUST00000121174	pseudogene	0	0	0	0
ENSMUSG00000031010	USP9X	ENSMUST00000169594	protein_coding	42	116	107	132
ENSMUSG00000055116	ARNTL	ENSMUST00000106637	protein_coding	61	39	38	74
ENSMUSG00000031232	MAGT1	ENSMUST00000166742	protein_coding	104	68	208	174
ENSMUSG00000043087	OLFR855	ENSMUST00000061693	protein_coding	0	0	0	0
ENSMUSG00000031221	IGBP1	ENSMUST00000144881	protein_coding	33	58	50	46
ENSMUSG00000089525	7SK	ENSMUST00000158900	misc_RNA	0	9	0	0
ENSMUSG00000039990	2700050L05RIK	ENSMUST00000138370	protein_coding	12	8	24	3
ENSMUSG00000036879	PHKB	ENSMUST00000160611	protein_coding	6	8	38	1
ENSMUSG00000025316	BANP	ENSMUST00000026354	protein_coding	16	11	22	29
ENSMUSG00000031166	WDR13	ENSMUST00000153839	protein_coding	0	1	18	6
ENSMUSG00000034218	ATM	ENSMUST00000150244	protein_coding	0	0	0	5
ENSMUSG00000081811	GM12713	ENSMUST00000118404	pseudogene	0	6	0	2
ENSMUSG00000029390	TMED2	ENSMUST00000124529	protein_coding	0	3	0	0
ENSMUSG00000000827	TPD52L2	ENSMUST00000141825	protein_coding	37	28	26	29
ENSMUSG00000004665	CNN2	ENSMUST00000004784	protein_coding	113	170	111	203
ENSMUSG00000047417	REXO1	ENSMUST00000057910	protein_coding	30	16	26	26
ENSMUSG00000055320	TEAD1	ENSMUST00000164363	protein_coding	20	70	66	51
ENSMUSG00000027168	PAX6	ENSMUST00000123000	protein_coding	0	0	0	0
ENSMUSG00000036860	MRPL55	ENSMUST00000108785	protein_coding	5	8	4	7
ENSMUSG00000022498	TXNDC11	ENSMUST00000147884	protein_coding	10	4	12	15
ENSMUSG00000003458	NCSTN	ENSMUST00000165639	protein_coding	111	127	214	162
ENSMUSG00000085084	4930570G19RIK	ENSMUST00000140941	lincRNA	0	0	0	0
ENSMUSG00000080864	RPS12-PS6	ENSMUST00000119918	pseudogene	0	0	0	0
ENSMUSG00000040606	9030409G11RIK	ENSMUST00000135922	protein_coding	0	0	0	0
ENSMUSG00000050908	FAM18A	ENSMUST00000135315	protein_coding	3	0	4	6
ENSMUSG00000042961	EGFLAM	ENSMUST00000160273	protein_coding	0	8	1	6
ENSMUSG00000030166	RAD52	ENSMUST00000162205	protein_coding	5	2	11	4
ENSMUSG00000032946	RASGRP2	ENSMUST00000149205	protein_coding	4	2	3	1
ENSMUSG00000033055	ANKRD54	ENSMUST00000125523	protein_coding	1	2	1	6
ENSMUSG00000041229	PHF8	ENSMUST00000148622	protein_coding	0	4	0	4
ENSMUSG00000082460	GM13685	ENSMUST00000122462	pseudogene	0	0	0	0
ENSMUSG00000020849	YWHAE	ENSMUST00000067664	protein_coding	3051	3190	3129	3292
ENSMUSG00000068206	PICK1	ENSMUST00000163571	protein_coding	8	2	18	11
ENSMUSG00000015314	SLAMF6	ENSMUST00000015458	protein_coding	3	6	9	11
ENSMUSG00000071253	SLC25A16	ENSMUST00000044977	protein_coding	33	10	45	36
ENSMUSG00000073722	4931408C20RIK	ENSMUST00000097801	protein_coding	0	0	0	0
ENSMUSG00000054966	IFLTD1	ENSMUST00000111706	protein_coding	0	1	0	1
ENSMUSG00000006403	ADAMTS4	ENSMUST00000006570	protein_coding	185	132	179	271
ENSMUSG00000028300	3110043O21RIK	ENSMUST00000156472	protein_coding	3	0	11	8
ENSMUSG00000039860	SRRM3	ENSMUST00000013615	protein_coding	0	0	0	0
ENSMUSG00000025326	UBE3A	ENSMUST00000107537	protein_coding	384	280	320	307
ENSMUSG00000032109	NLRX1	ENSMUST00000168499	protein_coding	22	15	44	34
ENSMUSG00000036327	QSOX2	ENSMUST00000036187	protein_coding	20	10	22	26
ENSMUSG00000046404	YOD1	ENSMUST00000049813	protein_coding	9	25	11	17
ENSMUSG00000053841	TXLNA	ENSMUST00000142577	protein_coding	72	114	132	122
ENSMUSG00000020886	DLG4	ENSMUST00000108589	protein_coding	81	61	41	36
ENSMUSG00000038383	PIGU	ENSMUST00000099167	protein_coding	21	29	64	65
ENSMUSG00000010755	CARS	ENSMUST00000171198	protein_coding	31	17	35	23
ENSMUSG00000025369	SMARCC2	ENSMUST00000099131	protein_coding	117	102	134	121
ENSMUSG00000022762	NCAM2	ENSMUST00000168859	protein_coding	0	1	0	0
ENSMUSG00000074622	MAFB	ENSMUST00000099126	protein_coding	188	213	177	198
ENSMUSG00000055692	TMEM191C	ENSMUST00000162344	protein_coding	0	0	0	0
ENSMUSG00000085094	GM15692	ENSMUST00000152173	pseudogene	0	0	0	0
ENSMUSG00000003038	HMGN2	ENSMUST00000136327	protein_coding	0	0	0	3
ENSMUSG00000040726	HESX1	ENSMUST00000035433	protein_coding	0	0	0	0
ENSMUSG00000026657	FRMD4A	ENSMUST00000115039	protein_coding	4	11	4	5
ENSMUSG00000030216	WBP11	ENSMUST00000032340	protein_coding	42	57	56	102
ENSMUSG00000000686	ABHD15	ENSMUST00000145676	protein_coding	0	0	0	0
ENSMUSG00000027381	BCL2L11	ENSMUST00000103210	protein_coding	9	33	29	26
ENSMUSG00000080808	GM12608	ENSMUST00000122013	pseudogene	103	196	155	123
ENSMUSG00000055003	LRTM2	ENSMUST00000124192	protein_coding	0	0	0	0
ENSMUSG00000048874	PHF3	ENSMUST00000166261	protein_coding	56	86	110	102
ENSMUSG00000058833	2810428I15RIK	ENSMUST00000133683	protein_coding	13	11	15	28
ENSMUSG00000029221	SLC30A9	ENSMUST00000113676	protein_coding	110	135	153	123
ENSMUSG00000022792	YARS2	ENSMUST00000162734	protein_coding	1	0	4	2
ENSMUSG00000022770	DLG1	ENSMUST00000131136	protein_coding	17	39	40	30
ENSMUSG00000063386	OLFR1387	ENSMUST00000073824	protein_coding	0	0	0	0
ENSMUSG00000042757	TMEM108	ENSMUST00000049452	protein_coding	2	0	0	0
ENSMUSG00000086473	GM16265	ENSMUST00000134558	pseudogene	0	0	0	0
ENSMUSG00000032900	1700065I17RIK	ENSMUST00000127591	protein_coding	0	0	0	0
ENSMUSG00000033149	PHLDB2	ENSMUST00000077934	protein_coding	148	212	250	365
ENSMUSG00000028010	GAR1	ENSMUST00000143545	protein_coding	5	1	7	9
ENSMUSG00000079470	UTP14B	ENSMUST00000151622	protein_coding	2	18	13	1
ENSMUSG00000014074	RNF168	ENSMUST00000171474	protein_coding	45	61	65	73
ENSMUSG00000021697	DEPDC1B	ENSMUST00000051594	protein_coding	0	0	5	2
ENSMUSG00000035967	DDX26B	ENSMUST00000101553	protein_coding	8	7	63	29
ENSMUSG00000087429	GM16235	ENSMUST00000146132	processed_transcript	0	0	0	0
ENSMUSG00000087424	5730405O15RIK	ENSMUST00000130099	lincRNA	0	0	5	0
ENSMUSG00000088946	U6	ENSMUST00000158321	snRNA	0	0	0	1
ENSMUSG00000059256	GZMD	ENSMUST00000082093	protein_coding	144	141	115	164
ENSMUSG00000071550	WDR52	ENSMUST00000099742	protein_coding	0	0	0	0
ENSMUSG00000010755	CARS	ENSMUST00000105909	protein_coding	51	66	55	52
ENSMUSG00000000148	BAAT1	ENSMUST00000110807	protein_coding	13	13	27	31
ENSMUSG00000022194	PABPN1	ENSMUST00000140691	protein_coding	140	128	101	106
ENSMUSG00000089771	GM16311	ENSMUST00000161939	processed_transcript	0	0	0	0
ENSMUSG00000085091	E230015J15RIK	ENSMUST00000150329	processed_transcript	0	5	0	0
ENSMUSG00000020232	HMG20B	ENSMUST00000122993	protein_coding	12	36	26	40
ENSMUSG00000080664	U3	ENSMUST00000117014	snoRNA	0	0	0	0
ENSMUSG00000029587	ZFP12	ENSMUST00000075916	protein_coding	48	46	36	66
ENSMUSG00000066500	IZUMO2	ENSMUST00000085422	protein_coding	0	0	0	0
ENSMUSG00000003476	CRHR2	ENSMUST00000114374	protein_coding	8	4	21	14
ENSMUSG00000056724	NBEAL2	ENSMUST00000123996	protein_coding	4	0	0	1
ENSMUSG00000028463	CAR9	ENSMUST00000138073	protein_coding	4	0	3	0
ENSMUSG00000025825	ISCU	ENSMUST00000123616	protein_coding	1	1	2	2
ENSMUSG00000039176	POLG	ENSMUST00000149444	protein_coding	119	78	97	116
ENSMUSG00000033565	RBFOX2	ENSMUST00000111581	protein_coding	234	289	257	237
ENSMUSG00000007617	HOMER1	ENSMUST00000109495	protein_coding	5	12	12	12
ENSMUSG00000024109	NRXN1	ENSMUST00000054059	protein_coding	0	0	0	0
ENSMUSG00000029595	LHX5	ENSMUST00000031591	protein_coding	0	0	0	0
ENSMUSG00000079010	GM11032	ENSMUST00000109941	protein_coding	0	0	0	0
ENSMUSG00000028760	EIF4G3	ENSMUST00000155142	protein_coding	30	34	34	18
ENSMUSG00000023072	CCDC123	ENSMUST00000152020	protein_coding	0	1	1	1
ENSMUSG00000038080	KDM1B	ENSMUST00000037025	protein_coding	20	17	26	50
ENSMUSG00000084364	GM15801	ENSMUST00000120920	pseudogene	3	0	0	0
ENSMUSG00000090906	MCART1	ENSMUST00000168868	protein_coding	0	1	3	4
ENSMUSG00000029700	SLC13A1	ENSMUST00000115350	protein_coding	0	0	0	0
ENSMUSG00000079630	RHOX4F	ENSMUST00000115170	protein_coding	0	0	0	0
ENSMUSG00000083486	GM14521	ENSMUST00000119545	pseudogene	0	0	0	0
ENSMUSG00000083957	GM12742	ENSMUST00000117326	pseudogene	0	0	0	0
ENSMUSG00000027170	EIF3M	ENSMUST00000131266	protein_coding	70	90	99	102
ENSMUSG00000079398	GM3033	ENSMUST00000112792	protein_coding	0	0	0	0
ENSMUSG00000089445	SNORA17	ENSMUST00000158820	snoRNA	0	0	0	0
ENSMUSG00000030123	PLXND1	ENSMUST00000123165	protein_coding	4	10	10	5
ENSMUSG00000027487	CDK5RAP1	ENSMUST00000109731	protein_coding	3	2	18	23
ENSMUSG00000039958	4833442J19RIK	ENSMUST00000111551	protein_coding	17	17	24	31
ENSMUSG00000025261	HUWE1	ENSMUST00000137816	protein_coding	20	47	35	19
ENSMUSG00000038227	HOXA9	ENSMUST00000156540	protein_coding	1	0	1	3
ENSMUSG00000002103	ACP2	ENSMUST00000150403	protein_coding	32	20	58	46
ENSMUSG00000032517	MOBP	ENSMUST00000111627	protein_coding	0	0	0	0
ENSMUSG00000011463	CPB1	ENSMUST00000137855	protein_coding	117	144	114	76
ENSMUSG00000027257	PACSIN3	ENSMUST00000111349	protein_coding	18	12	70	11
ENSMUSG00000082610	GM13829	ENSMUST00000119600	pseudogene	0	0	0	0
ENSMUSG00000052974	CYP2F2	ENSMUST00000003100	protein_coding	5	39	15	9
ENSMUSG00000030167	KLRC1	ENSMUST00000032271	protein_coding	0	0	0	0
ENSMUSG00000040936	ULK4	ENSMUST00000098283	protein_coding	0	0	3	2
ENSMUSG00000075870	SNORD115	ENSMUST00000101921	snoRNA	0	0	0	0
ENSMUSG00000065201	U6	ENSMUST00000083267	snRNA	0	0	0	0
ENSMUSG00000069631	STRADA	ENSMUST00000103072	protein_coding	18	20	48	13
ENSMUSG00000024970	AI846148	ENSMUST00000025924	protein_coding	28	3	36	48
ENSMUSG00000036598	CCDC113	ENSMUST00000041569	protein_coding	0	0	0	0
ENSMUSG00000074677	SIRPB1C	ENSMUST00000148194	protein_coding	0	1	4	0
ENSMUSG00000063316	RPL27	ENSMUST00000139939	protein_coding	1	1	0	0
ENSMUSG00000032327	STRA6	ENSMUST00000136154	protein_coding	0	0	0	0
ENSMUSG00000074643	CPNE1	ENSMUST00000140109	protein_coding	7	2	1	9
ENSMUSG00000022756	SLC7A4	ENSMUST00000164623	protein_coding	0	0	0	0
ENSMUSG00000082873	GM15367	ENSMUST00000122398	pseudogene	0	0	0	0
ENSMUSG00000045471	HCRT	ENSMUST00000055083	protein_coding	0	0	0	0
ENSMUSG00000027996	SFRP2	ENSMUST00000140261	protein_coding	36	190	98	283
ENSMUSG00000020080	HKDC1	ENSMUST00000159454	protein_coding	0	0	0	0
ENSMUSG00000000901	MMP11	ENSMUST00000000924	protein_coding	37	13	40	53
ENSMUSG00000052139	BRE	ENSMUST00000080598	protein_coding	35	28	51	30
ENSMUSG00000030471	ZDHHC13	ENSMUST00000139125	protein_coding	0	0	0	9
ENSMUSG00000028248	SFRS18	ENSMUST00000150368	protein_coding	19	24	19	17
ENSMUSG00000024335	BRD2	ENSMUST00000148143	protein_coding	38	23	40	44
ENSMUSG00000044562	RASIP1	ENSMUST00000057927	protein_coding	22	15	43	48
ENSMUSG00000038291	SNX25	ENSMUST00000110377	protein_coding	1	9	0	2
ENSMUSG00000066191	ANKS6	ENSMUST00000098085	protein_coding	1	16	2	3
ENSMUSG00000025716	MYO3A	ENSMUST00000138863	protein_coding	0	0	0	0
ENSMUSG00000059585	UBE2NL	ENSMUST00000085228	protein_coding	0	0	2	1
ENSMUSG00000070357	E030019B06RIK	ENSMUST00000166503	protein_coding	0	0	0	0
ENSMUSG00000001211	AGPAT3	ENSMUST00000166360	protein_coding	20	29	58	45
ENSMUSG00000024906	MUS81	ENSMUST00000025841	protein_coding	7	4	6	1
ENSMUSG00000077951	AL772290.1	ENSMUST00000104758	miRNA	0	0	0	0
ENSMUSG00000026825	DNM1	ENSMUST00000139624	protein_coding	105	160	84	171
ENSMUSG00000036591	ARHGAP21	ENSMUST00000154657	protein_coding	24	9	23	22
ENSMUSG00000020846	FAM101B	ENSMUST00000021207	protein_coding	81	90	75	108
ENSMUSG00000077407	SNORA17	ENSMUST00000104219	snoRNA	0	0	0	0
ENSMUSG00000027993	TRIM2	ENSMUST00000136805	protein_coding	0	0	0	0
ENSMUSG00000087023	1110020A21RIK	ENSMUST00000135965	lincRNA	0	0	0	0
ENSMUSG00000033715	AKR1C14	ENSMUST00000118717	protein_coding	6	13	20	6
ENSMUSG00000034818	CELF5	ENSMUST00000119060	protein_coding	0	0	0	2
ENSMUSG00000028492	FAM154A	ENSMUST00000151481	protein_coding	0	0	0	0
ENSMUSG00000078410	VMN1R124	ENSMUST00000105200	protein_coding	0	0	0	0
ENSMUSG00000081275	GM13875	ENSMUST00000120162	pseudogene	1	3	2	0
ENSMUSG00000019763	RMND1	ENSMUST00000148566	protein_coding	0	0	0	0
ENSMUSG00000006262	MOBKL1A	ENSMUST00000006424	protein_coding	39	20	47	42
ENSMUSG00000041696	RASL12	ENSMUST00000085453	protein_coding	32	31	19	37
ENSMUSG00000025432	AVIL	ENSMUST00000026500	protein_coding	1	7	8	9
ENSMUSG00000034274	THOC5	ENSMUST00000155872	protein_coding	13	5	19	2
ENSMUSG00000009687	FXYD5	ENSMUST00000161805	protein_coding	303	367	300	406
ENSMUSG00000051726	KCNF1	ENSMUST00000170580	protein_coding	1	0	0	0
ENSMUSG00000030521	MPHOSPH10	ENSMUST00000098394	protein_coding	40	34	56	29
ENSMUSG00000026047	KDELC1	ENSMUST00000152643	protein_coding	5	17	20	21
ENSMUSG00000003099	PPP5C	ENSMUST00000146920	protein_coding	11	13	13	15
ENSMUSG00000020329	POLRMT	ENSMUST00000161375	protein_coding	0	1	0	0
ENSMUSG00000004865	SRPK1	ENSMUST00000114767	protein_coding	0	0	4	0
ENSMUSG00000013353	4931406B18RIK	ENSMUST00000168883	protein_coding	0	0	0	0
ENSMUSG00000077401	N-R5S82	ENSMUST00000104213	rRNA	0	0	0	0
ENSMUSG00000087186	GM16936	ENSMUST00000152530	lincRNA	0	0	0	0
ENSMUSG00000091042	GM3727	ENSMUST00000168458	protein_coding	0	0	0	0
ENSMUSG00000028341	NR4A3	ENSMUST00000133539	protein_coding	0	4	2	0
ENSMUSG00000032386	TRIP4	ENSMUST00000119245	protein_coding	49	72	59	63
ENSMUSG00000027171	PRRG4	ENSMUST00000126824	protein_coding	1	0	0	0
ENSMUSG00000057897	CAMK2B	ENSMUST00000002817	protein_coding	31	15	35	1
ENSMUSG00000045636	MTUS1	ENSMUST00000135194	protein_coding	10	6	4	9
ENSMUSG00000031826	USP10	ENSMUST00000139648	protein_coding	8	5	10	6
ENSMUSG00000037239	SPRED3	ENSMUST00000048923	protein_coding	25	37	19	34
ENSMUSG00000086860	GM1720	ENSMUST00000135086	processed_transcript	0	0	0	0
ENSMUSG00000044453	FFAR1	ENSMUST00000052700	protein_coding	0	0	0	0
ENSMUSG00000085749	GM12843	ENSMUST00000137607	processed_transcript	0	2	2	0
ENSMUSG00000026035	PPIL3	ENSMUST00000124550	protein_coding	3	8	8	12
ENSMUSG00000023966	RSPH9	ENSMUST00000152354	protein_coding	0	0	0	1
ENSMUSG00000027513	PCK1	ENSMUST00000150629	protein_coding	2	1	0	0
ENSMUSG00000026389	STEAP3	ENSMUST00000112639	protein_coding	55	115	99	138
ENSMUSG00000071629	OLFR1477	ENSMUST00000096201	protein_coding	1	0	0	0
ENSMUSG00000039419	CNTNAP2	ENSMUST00000060839	protein_coding	0	0	0	0
ENSMUSG00000022698	NAA50	ENSMUST00000063520	protein_coding	208	221	560	270
ENSMUSG00000020743	MIF4GD	ENSMUST00000106506	protein_coding	15	34	15	22
ENSMUSG00000029097	2310079F23RIK	ENSMUST00000030980	protein_coding	2	3	7	9
ENSMUSG00000083823	AMD-PS1	ENSMUST00000120127	pseudogene	0	0	0	0
ENSMUSG00000039737	PRKRIP1	ENSMUST00000151786	protein_coding	14	2	25	11
ENSMUSG00000018654	IKZF1	ENSMUST00000048122	protein_coding	2	3	2	7
ENSMUSG00000030374	STRN4	ENSMUST00000108495	protein_coding	72	53	71	77
ENSMUSG00000020289	NPRL3	ENSMUST00000146890	protein_coding	1	15	9	8
ENSMUSG00000082360	GM8814	ENSMUST00000119072	pseudogene	0	0	2	0
ENSMUSG00000081072	GM14977	ENSMUST00000121626	pseudogene	0	0	0	0
ENSMUSG00000055373	FUT9	ENSMUST00000084770	protein_coding	0	1	0	1
ENSMUSG00000045031	CETN4	ENSMUST00000102955	protein_coding	0	20	7	12
ENSMUSG00000063972	NR6A1	ENSMUST00000168098	protein_coding	17	24	12	27
ENSMUSG00000028405	ACO1	ENSMUST00000135787	protein_coding	7	7	7	14
ENSMUSG00000070084	MIR486	ENSMUST00000093576	miRNA	0	0	2	4
ENSMUSG00000044229	FAM55D	ENSMUST00000093853	protein_coding	6	9	6	10
ENSMUSG00000080536	SNORA3	ENSMUST00000116886	snoRNA	0	0	0	0
ENSMUSG00000042184	1700069L16RIK	ENSMUST00000162388	protein_coding	0	0	1	0
ENSMUSG00000088781	SNORA17	ENSMUST00000158156	snoRNA	0	0	0	0
ENSMUSG00000062421	ARF2	ENSMUST00000154089	protein_coding	6	2	8	3
ENSMUSG00000089349	SNORA17	ENSMUST00000158724	snoRNA	0	0	0	0
ENSMUSG00000029103	LRPAP1	ENSMUST00000147028	protein_coding	16	3	6	23
ENSMUSG00000001946	ESAM	ENSMUST00000002011	protein_coding	49	37	89	132
ENSMUSG00000076477	TRBV21	ENSMUST00000103278	IG_V_gene	0	0	0	0
ENSMUSG00000006311	ETV2	ENSMUST00000006474	protein_coding	0	0	0	0
ENSMUSG00000018574	ACADVL	ENSMUST00000146129	protein_coding	28	26	39	31
ENSMUSG00000087567	GM4755	ENSMUST00000151902	lincRNA	0	0	0	0
ENSMUSG00000075137	OLFR1163	ENSMUST00000099835	protein_coding	0	0	0	0
ENSMUSG00000031802	PHXR4	ENSMUST00000071254	protein_coding	0	2	5	0
ENSMUSG00000091311	GM4934	ENSMUST00000165133	protein_coding	0	0	0	0
ENSMUSG00000074596	SPINT3	ENSMUST00000099097	protein_coding	0	0	0	0
ENSMUSG00000027078	UBE2L6	ENSMUST00000028473	protein_coding	56	51	82	111
ENSMUSG00000026979	PSD4	ENSMUST00000133730	protein_coding	3	0	2	0
ENSMUSG00000074578	1500012F01RIK	ENSMUST00000143587	protein_coding	33	8	16	30
ENSMUSG00000030720	CLN3	ENSMUST00000128225	protein_coding	4	11	11	19
ENSMUSG00000032531	AMOTL2	ENSMUST00000153965	protein_coding	131	158	126	163
ENSMUSG00000026113	INPP4A	ENSMUST00000140264	protein_coding	10	27	14	22
ENSMUSG00000048895	CDK5R1	ENSMUST00000147694	protein_coding	0	0	0	0
ENSMUSG00000021500	DDX46	ENSMUST00000099479	protein_coding	87	134	191	163
ENSMUSG00000064780	SNORD95	ENSMUST00000082846	snoRNA	0	6	0	4
ENSMUSG00000029086	PROM1	ENSMUST00000087442	protein_coding	0	0	10	8
ENSMUSG00000024911	FIBP	ENSMUST00000025847	protein_coding	35	38	19	36
ENSMUSG00000083412	GM12268	ENSMUST00000118398	pseudogene	0	0	0	0
ENSMUSG00000038371	SBF2	ENSMUST00000167880	protein_coding	19	38	31	32
ENSMUSG00000074579	LEKR1	ENSMUST00000161794	protein_coding	0	16	0	2
ENSMUSG00000084858	GM1980	ENSMUST00000123131	pseudogene	0	0	0	0
ENSMUSG00000031782	COQ9	ENSMUST00000159871	protein_coding	20	15	40	25
ENSMUSG00000087171	GM12962	ENSMUST00000138697	processed_transcript	0	0	0	0
ENSMUSG00000047592	BC055004	ENSMUST00000159798	protein_coding	45	22	27	32
ENSMUSG00000029314	AGPAT9	ENSMUST00000145612	protein_coding	0	0	0	0
ENSMUSG00000008540	MGST1	ENSMUST00000120939	protein_coding	100	189	121	144
ENSMUSG00000036833	PNPLA7	ENSMUST00000137913	protein_coding	27	28	42	49
ENSMUSG00000057335	CEP170	ENSMUST00000164840	protein_coding	99	119	108	96
ENSMUSG00000050944	EFCAB5	ENSMUST00000155085	protein_coding	0	0	0	0
ENSMUSG00000024935	SLC1A1	ENSMUST00000161340	protein_coding	0	0	0	0
ENSMUSG00000026110	MGAT4A	ENSMUST00000151952	protein_coding	50	46	89	120
ENSMUSG00000029602	RASAL1	ENSMUST00000154759	protein_coding	0	0	0	1
ENSMUSG00000086153	GM12923	ENSMUST00000127060	processed_transcript	0	0	0	0
ENSMUSG00000057967	FGF18	ENSMUST00000020507	protein_coding	3	10	1	2
ENSMUSG00000028042	ZBTB7B	ENSMUST00000107435	protein_coding	47	32	33	47
ENSMUSG00000005672	KIT	ENSMUST00000136002	protein_coding	5	2	0	11
ENSMUSG00000036553	SH3TC1	ENSMUST00000037959	protein_coding	23	12	11	6
ENSMUSG00000021770	SAMD8	ENSMUST00000022292	protein_coding	11	17	78	14
ENSMUSG00000063359	OLFR969	ENSMUST00000074566	protein_coding	0	0	0	0
ENSMUSG00000002664	PSPN	ENSMUST00000002740	protein_coding	0	0	0	0
ENSMUSG00000029437	IL31	ENSMUST00000172143	protein_coding	0	0	0	0
ENSMUSG00000028245	NSMAF	ENSMUST00000156078	protein_coding	31	18	29	23
ENSMUSG00000012350	EHF	ENSMUST00000090475	protein_coding	0	0	0	1
ENSMUSG00000034613	PPM1H	ENSMUST00000162969	protein_coding	0	4	4	3
ENSMUSG00000065000	U6	ENSMUST00000083066	snRNA	0	0	0	0
ENSMUSG00000054814	USP46	ENSMUST00000152408	protein_coding	2	2	10	5
ENSMUSG00000087562	GM16754	ENSMUST00000149192	lincRNA	0	8	0	3
ENSMUSG00000024222	FKBP5	ENSMUST00000114792	protein_coding	63	127	119	97
ENSMUSG00000085891	GM14634	ENSMUST00000139163	lincRNA	0	0	0	0
ENSMUSG00000075880	N-R5S123	ENSMUST00000101931	rRNA	0	0	0	0
ENSMUSG00000038173	ENPP6	ENSMUST00000140149	protein_coding	0	0	0	0
ENSMUSG00000040952	RPS19	ENSMUST00000138662	protein_coding	2	3	10	2
ENSMUSG00000020368	CANX	ENSMUST00000155801	protein_coding	60	48	97	64
ENSMUSG00000090850	ORAI2-PS	ENSMUST00000168732	protein_coding	0	0	0	0
ENSMUSG00000019055	PLOD1	ENSMUST00000097790	protein_coding	52	10	35	28
ENSMUSG00000041845	RHOD	ENSMUST00000048197	protein_coding	2	10	19	8
ENSMUSG00000023027	ATF1	ENSMUST00000166435	protein_coding	4	1	4	5
ENSMUSG00000022656	PVRL3	ENSMUST00000133935	protein_coding	6	21	33	22
ENSMUSG00000083171	GM12321	ENSMUST00000121485	pseudogene	0	0	0	0
ENSMUSG00000087055	GM11948	ENSMUST00000142322	processed_transcript	0	0	0	6
ENSMUSG00000084983	GM11789	ENSMUST00000148579	processed_transcript	0	0	0	0
ENSMUSG00000025512	CHID1	ENSMUST00000026586	protein_coding	7	11	37	26
ENSMUSG00000025576	RBFOX3	ENSMUST00000017576	protein_coding	0	0	0	0
ENSMUSG00000085476	GM12162	ENSMUST00000129432	processed_transcript	0	0	0	0
ENSMUSG00000005043	SGSH	ENSMUST00000100172	protein_coding	22	16	19	27
ENSMUSG00000005610	EIF4G2	ENSMUST00000161051	protein_coding	1960	2121	2951	2580
ENSMUSG00000040652	OAZ2-PS	ENSMUST00000128664	processed_transcript	1	5	5	3
ENSMUSG00000026799	MED27	ENSMUST00000123522	protein_coding	14	6	6	1
ENSMUSG00000078875	GM14419	ENSMUST00000126358	protein_coding	0	0	0	0
ENSMUSG00000076834	TRAV10	ENSMUST00000103646	IG_V_gene	0	0	0	0
ENSMUSG00000063229	LDHA	ENSMUST00000092621	protein_coding	112	91	185	104
ENSMUSG00000048410	ZFP407	ENSMUST00000156181	protein_coding	0	1	0	0
ENSMUSG00000024426	ATAT1	ENSMUST00000151009	protein_coding	2	1	3	8
ENSMUSG00000088271	SNORA5	ENSMUST00000157646	snoRNA	0	0	0	0
ENSMUSG00000002059	RAB34	ENSMUST00000150941	protein_coding	52	37	63	63
ENSMUSG00000032773	CHRM1	ENSMUST00000035444	protein_coding	0	0	1	0
ENSMUSG00000042804	GPR153	ENSMUST00000105651	protein_coding	45	102	82	140
ENSMUSG00000024691	FAM111A	ENSMUST00000151307	protein_coding	27	122	115	113
ENSMUSG00000085604	GM11547	ENSMUST00000137154	processed_transcript	0	2	1	4
ENSMUSG00000000486	2001-09-01	ENSMUST00000133733	protein_coding	0	0	0	2
ENSMUSG00000020262	ADARB1	ENSMUST00000156583	protein_coding	2	18	14	5
ENSMUSG00000032754	SLC24A6	ENSMUST00000111889	protein_coding	7	16	2	19
ENSMUSG00000027953	SLC50A1	ENSMUST00000144777	protein_coding	22	26	44	23
ENSMUSG00000039262	PRRC2B	ENSMUST00000123270	protein_coding	8	22	16	23
ENSMUSG00000027894	SLC6A17	ENSMUST00000167975	protein_coding	0	8	0	0
ENSMUSG00000060887	GM12960	ENSMUST00000120017	pseudogene	0	0	0	0
ENSMUSG00000033083	TBC1D4	ENSMUST00000161304	protein_coding	71	87	140	87
ENSMUSG00000032235	NARG2	ENSMUST00000147558	protein_coding	2	0	4	17
ENSMUSG00000015790	SURF1	ENSMUST00000128665	protein_coding	4	4	2	6
ENSMUSG00000052926	RNASEH2A	ENSMUST00000109738	protein_coding	17	6	4	7
ENSMUSG00000032480	DHX30	ENSMUST00000127744	protein_coding	26	61	57	55
ENSMUSG00000085691	GM14216	ENSMUST00000136046	processed_transcript	0	0	0	0
ENSMUSG00000038244	MICAL2	ENSMUST00000106648	protein_coding	106	213	113	157
ENSMUSG00000061859	INADL	ENSMUST00000107030	protein_coding	0	0	0	0
ENSMUSG00000017309	CD300LG	ENSMUST00000017453	protein_coding	4	3	31	24
ENSMUSG00000052031	TAGAP1	ENSMUST00000063683	protein_coding	3	1	5	1
ENSMUSG00000038524	FCHSD1	ENSMUST00000171253	protein_coding	1	0	0	4
ENSMUSG00000047003	ZFP41	ENSMUST00000161785	protein_coding	6	4	13	17
ENSMUSG00000037174	ELF2	ENSMUST00000062009	protein_coding	64	111	70	95
ENSMUSG00000024163	MAPK8IP3	ENSMUST00000145357	protein_coding	12	12	15	7
ENSMUSG00000036529	SBF1	ENSMUST00000124576	protein_coding	105	112	127	123
ENSMUSG00000021271	ZFP839	ENSMUST00000021699	protein_coding	3	8	11	10
ENSMUSG00000031634	UFSP2	ENSMUST00000034051	protein_coding	47	41	79	106
ENSMUSG00000024121	ATP6V0C	ENSMUST00000148541	protein_coding	0	1	0	1
ENSMUSG00000020716	NF1	ENSMUST00000097941	protein_coding	115	220	234	249
ENSMUSG00000009863	SDHB	ENSMUST00000129181	protein_coding	32	59	99	55
ENSMUSG00000024459	H2-M5	ENSMUST00000165106	protein_coding	0	0	0	0
ENSMUSG00000048747	E130114P18RIK	ENSMUST00000148653	protein_coding	0	0	0	0
ENSMUSG00000062260	AA415398	ENSMUST00000079611	protein_coding	10	1	9	8
ENSMUSG00000037034	PAX1	ENSMUST00000126068	protein_coding	0	0	0	0
ENSMUSG00000055746	MAGEA2	ENSMUST00000069477	protein_coding	0	0	0	0
ENSMUSG00000033027	KLRC3	ENSMUST00000170148	protein_coding	0	0	0	0
ENSMUSG00000022022	MTRF1	ENSMUST00000022600	protein_coding	3	13	14	8
ENSMUSG00000041798	GCK	ENSMUST00000109823	protein_coding	4	0	6	0
ENSMUSG00000053768	CHCHD3	ENSMUST00000124436	protein_coding	66	76	203	105
ENSMUSG00000015451	C4A	ENSMUST00000160309	processed_transcript	0	4	0	4
ENSMUSG00000038241	CEP250	ENSMUST00000128683	protein_coding	2	15	4	5
ENSMUSG00000084423	AC123043.1	ENSMUST00000122474	miRNA	0	7	3	0
ENSMUSG00000087462	GM2200	ENSMUST00000124814	processed_transcript	0	0	0	0
ENSMUSG00000037266	D4WSU53E	ENSMUST00000154837	protein_coding	238	244	371	249
ENSMUSG00000035762	TMEM161B	ENSMUST00000057495	protein_coding	4	16	36	26
ENSMUSG00000070814	6330408A02RIK	ENSMUST00000137574	protein_coding	2	12	6	17
ENSMUSG00000040327	CUL9	ENSMUST00000113441	protein_coding	6	9	21	23
ENSMUSG00000027016	ZFP385B	ENSMUST00000171063	protein_coding	8	7	19	11
ENSMUSG00000053129	GSX1	ENSMUST00000065382	protein_coding	0	0	0	0
ENSMUSG00000036523	GREB1	ENSMUST00000159573	protein_coding	4	3	0	8
ENSMUSG00000028545	BEND5	ENSMUST00000123667	protein_coding	0	0	0	0
ENSMUSG00000034518	HMGXB4	ENSMUST00000134126	protein_coding	0	0	0	0
ENSMUSG00000032306	MPI	ENSMUST00000140671	protein_coding	13	20	12	4
ENSMUSG00000088566	U6	ENSMUST00000157941	snRNA	0	0	0	0
ENSMUSG00000001018	SNAPIN	ENSMUST00000001044	protein_coding	55	89	49	46
ENSMUSG00000092128	GM17577	ENSMUST00000168197	protein_coding	0	0	0	0
ENSMUSG00000025533	ASL	ENSMUST00000161094	protein_coding	16	6	7	22
ENSMUSG00000035268	PKIG	ENSMUST00000131228	protein_coding	3	2	4	2
ENSMUSG00000000787	DDX3X	ENSMUST00000153851	protein_coding	103	148	153	180
ENSMUSG00000025555	FARP1	ENSMUST00000137971	protein_coding	6	2	17	8
ENSMUSG00000028789	ADC	ENSMUST00000106068	protein_coding	29	33	11	47
ENSMUSG00000022680	PDXDC1	ENSMUST00000023361	protein_coding	156	239	276	249
ENSMUSG00000019579	D17WSU104E	ENSMUST00000151093	protein_coding	15	0	5	0
ENSMUSG00000075605	2300005B03RIK	ENSMUST00000057932	protein_coding	1	0	0	0
ENSMUSG00000033400	AGL	ENSMUST00000159995	protein_coding	2	15	58	29
ENSMUSG00000029437	IL31	ENSMUST00000031389	protein_coding	0	0	0	0
ENSMUSG00000025089	GFRA1	ENSMUST00000169850	protein_coding	48	94	29	64
ENSMUSG00000083609	GM16007	ENSMUST00000117837	pseudogene	0	0	0	0
ENSMUSG00000047613	A430005L14RIK	ENSMUST00000105645	protein_coding	9	0	11	9
ENSMUSG00000004221	IKBKG	ENSMUST00000156707	protein_coding	4	3	2	3
ENSMUSG00000084230	GM14388	ENSMUST00000118119	pseudogene	0	0	0	0
ENSMUSG00000030269	MTMR14	ENSMUST00000113146	protein_coding	20	35	24	23
ENSMUSG00000029151	SLC30A3	ENSMUST00000031037	protein_coding	0	0	0	0
ENSMUSG00000001507	ITGA3	ENSMUST00000145671	protein_coding	0	0	2	1
ENSMUSG00000024989	CEP55	ENSMUST00000096096	protein_coding	4	0	14	13
ENSMUSG00000091534	GM17195	ENSMUST00000167532	pseudogene	8	16	17	17
ENSMUSG00000021699	PDE4D	ENSMUST00000133929	protein_coding	6	0	2	0
ENSMUSG00000024948	MAP4K2	ENSMUST00000137095	protein_coding	3	2	12	15
ENSMUSG00000028655	MFSD2A	ENSMUST00000138964	protein_coding	0	0	0	0
ENSMUSG00000031445	PROZ	ENSMUST00000166862	protein_coding	0	0	1	0
ENSMUSG00000034164	EMID1	ENSMUST00000036246	protein_coding	10	1	5	10
ENSMUSG00000039220	PPP1R10	ENSMUST00000133641	protein_coding	5	27	3	8
ENSMUSG00000026491	AHCTF1	ENSMUST00000151734	protein_coding	35	50	63	63
ENSMUSG00000018362	KPNA2	ENSMUST00000156495	protein_coding	0	0	0	0
ENSMUSG00000020910	2310004I24RIK	ENSMUST00000146648	protein_coding	1	0	2	3
ENSMUSG00000031441	ATP11A	ENSMUST00000131804	protein_coding	12	4	3	3
ENSMUSG00000087000	GM13395	ENSMUST00000148785	processed_transcript	0	0	0	0
ENSMUSG00000058835	ABI1	ENSMUST00000135308	protein_coding	11	16	34	21
ENSMUSG00000046295	ANKLE1	ENSMUST00000124520	protein_coding	1	0	5	0
ENSMUSG00000027210	MEIS2	ENSMUST00000028639	protein_coding	26	41	40	29
ENSMUSG00000024231	CUL2	ENSMUST00000159443	protein_coding	5	3	5	7
ENSMUSG00000005087	CD44	ENSMUST00000130961	protein_coding	8	12	4	8
ENSMUSG00000021460	AUH	ENSMUST00000128544	protein_coding	0	7	4	4
ENSMUSG00000032657	FAM189B	ENSMUST00000136209	protein_coding	14	7	6	0
ENSMUSG00000087138	GM15545	ENSMUST00000123517	lincRNA	0	0	0	1
ENSMUSG00000056829	FOXB2	ENSMUST00000170648	protein_coding	0	0	0	0
ENSMUSG00000027331	D2ERTD750E	ENSMUST00000110842	protein_coding	1	4	6	16
ENSMUSG00000009549	SRP14	ENSMUST00000149615	protein_coding	78	72	137	102
ENSMUSG00000021747	4930452B06RIK	ENSMUST00000102996	protein_coding	0	0	0	0
ENSMUSG00000029528	PXN	ENSMUST00000137716	protein_coding	8	13	11	16
ENSMUSG00000067825	PEX26	ENSMUST00000120066	protein_coding	9	8	8	7
ENSMUSG00000079685	ULBP1	ENSMUST00000169796	protein_coding	0	0	0	0
ENSMUSG00000028391	WDR31	ENSMUST00000155522	protein_coding	0	0	0	0
ENSMUSG00000088912	AC107678.1	ENSMUST00000158287	miRNA	0	0	0	0
ENSMUSG00000021557	AGTPBP1	ENSMUST00000163149	protein_coding	28	49	65	38
ENSMUSG00000020019	NTN4	ENSMUST00000147080	protein_coding	2	19	28	14
ENSMUSG00000034192	LSM3	ENSMUST00000123569	processed_transcript	6	23	12	14
ENSMUSG00000027750	POSTN	ENSMUST00000107985	protein_coding	7975	8195	5754	5961
ENSMUSG00000021287	XRCC3	ENSMUST00000129258	protein_coding	0	0	0	0
ENSMUSG00000073433	ARHGDIG	ENSMUST00000155556	protein_coding	9	1	3	4
ENSMUSG00000090294	GM17298	ENSMUST00000164581	lincRNA	0	0	0	0
ENSMUSG00000058022	9530008L14RIK	ENSMUST00000137905	protein_coding	1	0	0	5
ENSMUSG00000002320	TM9SF1	ENSMUST00000121791	protein_coding	57	52	79	113
ENSMUSG00000065444	MIR27A	ENSMUST00000083510	miRNA	0	0	0	0
ENSMUSG00000079282	GM11082	ENSMUST00000112023	protein_coding	0	0	0	0
ENSMUSG00000025968	NDUFS1	ENSMUST00000140612	protein_coding	33	53	112	34
ENSMUSG00000049832	GM9840	ENSMUST00000056786	pseudogene	0	0	0	0
ENSMUSG00000045648	VWC2L	ENSMUST00000113937	protein_coding	0	0	0	0
ENSMUSG00000087362	GM13710	ENSMUST00000139492	processed_transcript	1	0	0	0
ENSMUSG00000030324	RHO	ENSMUST00000032471	protein_coding	0	0	0	0
ENSMUSG00000061755	BOD1L	ENSMUST00000166922	protein_coding	40	98	132	149
ENSMUSG00000020495	1200011M11RIK	ENSMUST00000020801	protein_coding	9	34	22	15
ENSMUSG00000081852	GM12281	ENSMUST00000119536	pseudogene	0	0	0	0
ENSMUSG00000075302	4933404M02RIK	ENSMUST00000123137	protein_coding	0	0	0	0
ENSMUSG00000002416	NDUFB2	ENSMUST00000135671	protein_coding	32	12	61	36
ENSMUSG00000031792	AA960436	ENSMUST00000151223	protein_coding	5	1	4	12
ENSMUSG00000028521	SLC35D1	ENSMUST00000150285	protein_coding	30	32	35	37
ENSMUSG00000031167	RBM3	ENSMUST00000115615	protein_coding	15	27	57	25
ENSMUSG00000029228	LNX1	ENSMUST00000153543	protein_coding	0	3	0	0
ENSMUSG00000071014	NDUFB6	ENSMUST00000095128	protein_coding	41	23	78	39
ENSMUSG00000005268	PRLR	ENSMUST00000124470	protein_coding	19	8	2	4
ENSMUSG00000024594	PRRC1	ENSMUST00000025490	protein_coding	101	163	147	183
ENSMUSG00000088876	SNORA70	ENSMUST00000158251	snoRNA	0	0	0	0
ENSMUSG00000054256	MSI1	ENSMUST00000145005	protein_coding	0	0	4	0
ENSMUSG00000038671	ARFRP1	ENSMUST00000108808	protein_coding	13	11	37	20
ENSMUSG00000053161	WDR69	ENSMUST00000065403	protein_coding	2	0	5	4
ENSMUSG00000029561	OASL2	ENSMUST00000124716	protein_coding	9	10	48	43
ENSMUSG00000039117	TAF4A	ENSMUST00000171963	protein_coding	12	23	32	16
ENSMUSG00000089678	AGXT2	ENSMUST00000110540	protein_coding	0	0	0	0
ENSMUSG00000028782	BAI2	ENSMUST00000106017	protein_coding	0	0	1	0
ENSMUSG00000057729	PRTN3	ENSMUST00000164134	protein_coding	0	0	0	0
ENSMUSG00000044938	KLHL31	ENSMUST00000057781	protein_coding	47	86	258	34
ENSMUSG00000086778	GM2165	ENSMUST00000155337	processed_transcript	0	0	0	0
ENSMUSG00000044442	N6AMT1	ENSMUST00000120284	protein_coding	1	2	19	10
ENSMUSG00000040721	ZFHX2	ENSMUST00000036328	protein_coding	4	6	13	6
ENSMUSG00000001622	CSN3	ENSMUST00000113267	protein_coding	8	0	0	0
ENSMUSG00000042903	FOXO4	ENSMUST00000062000	protein_coding	32	34	98	43
ENSMUSG00000036095	DGKB	ENSMUST00000170871	protein_coding	1	1	0	0
ENSMUSG00000086534	GM16758	ENSMUST00000149552	lincRNA	1	0	0	0
ENSMUSG00000031960	AARS	ENSMUST00000128320	protein_coding	7	6	17	18
ENSMUSG00000025920	STAU2	ENSMUST00000145092	protein_coding	0	0	12	5
ENSMUSG00000032786	ALAS1	ENSMUST00000134053	protein_coding	50	9	96	51
ENSMUSG00000007827	ANKRD26	ENSMUST00000088758	protein_coding	4	14	15	14
ENSMUSG00000028484	PSIP1	ENSMUST00000144349	protein_coding	3	4	13	21
ENSMUSG00000044468	FAM46C	ENSMUST00000139833	protein_coding	0	0	0	1
ENSMUSG00000054453	SYTL5	ENSMUST00000067529	protein_coding	0	0	0	2
ENSMUSG00000025374	OBFC2B	ENSMUST00000026439	protein_coding	13	25	47	18
ENSMUSG00000058659	OLFR58	ENSMUST00000079660	protein_coding	0	0	0	0
ENSMUSG00000027006	DNAJC10	ENSMUST00000153093	protein_coding	58	61	66	87
ENSMUSG00000071226	CECR2	ENSMUST00000129803	protein_coding	0	0	10	0
ENSMUSG00000029406	PITPNM2	ENSMUST00000159010	protein_coding	1	0	0	0
ENSMUSG00000033768	NRXN2	ENSMUST00000137821	protein_coding	0	0	0	0
ENSMUSG00000049866	ARL4C	ENSMUST00000159814	protein_coding	136	250	95	137
ENSMUSG00000035941	IBTK	ENSMUST00000093806	protein_coding	53	61	123	85
ENSMUSG00000028572	HOOK1	ENSMUST00000030306	protein_coding	2	0	19	2
ENSMUSG00000029802	ABCG2	ENSMUST00000143447	protein_coding	1	0	7	1
ENSMUSG00000036815	DPP10	ENSMUST00000140361	protein_coding	0	0	0	0
ENSMUSG00000077174	SNORA17	ENSMUST00000103986	snoRNA	0	0	0	0
ENSMUSG00000029322	PLAC8	ENSMUST00000112910	protein_coding	208	223	251	465
ENSMUSG00000038346	ZFP384	ENSMUST00000144308	protein_coding	34	31	11	33
ENSMUSG00000027452	ACSS1	ENSMUST00000147135	protein_coding	0	4	8	2
ENSMUSG00000030590	FAM98C	ENSMUST00000147561	protein_coding	13	6	5	5
ENSMUSG00000088460	5S_RRNA	ENSMUST00000157835	rRNA	0	0	0	0
ENSMUSG00000087024	B230119M05RIK	ENSMUST00000154072	lincRNA	0	0	0	0
ENSMUSG00000053091	LINS	ENSMUST00000132181	protein_coding	4	0	16	9
ENSMUSG00000080800	GM11582	ENSMUST00000121041	pseudogene	0	0	0	0
ENSMUSG00000000976	HEATR6	ENSMUST00000001002	protein_coding	47	59	81	53
ENSMUSG00000024749	TMC1	ENSMUST00000039500	protein_coding	0	0	1	1
ENSMUSG00000038550	GM129	ENSMUST00000159863	protein_coding	0	6	0	0
ENSMUSG00000090846	LSM3	ENSMUST00000040607	protein_coding	55	54	55	60
ENSMUSG00000081346	GM12030	ENSMUST00000121917	pseudogene	0	0	0	0
ENSMUSG00000029405	G3BP2	ENSMUST00000167918	protein_coding	243	169	265	295
ENSMUSG00000076817	GM10903	ENSMUST00000103628	IG_V_gene	0	0	0	0
ENSMUSG00000010136	1700027A23RIK	ENSMUST00000010280	protein_coding	0	0	0	0
ENSMUSG00000021996	ESD	ENSMUST00000022573	protein_coding	48	94	55	80
ENSMUSG00000038656	CYP3A16	ENSMUST00000031633	protein_coding	0	0	0	0
ENSMUSG00000031505	CARKD	ENSMUST00000033901	protein_coding	28	19	23	42
ENSMUSG00000053930	SHISA6	ENSMUST00000123454	protein_coding	0	0	3	0
ENSMUSG00000027419	PCSK2	ENSMUST00000124751	protein_coding	1	2	0	0
ENSMUSG00000020869	LRRC59	ENSMUST00000021239	protein_coding	199	174	301	337
ENSMUSG00000089703	GM15833	ENSMUST00000161563	pseudogene	1	0	0	0
ENSMUSG00000089198	AC141881.7	ENSMUST00000158573	miRNA	0	0	0	0
ENSMUSG00000042709	ATPAF2	ENSMUST00000156966	protein_coding	0	3	6	0
ENSMUSG00000077243	SNORA17	ENSMUST00000104055	snoRNA	0	0	0	0
ENSMUSG00000027680	FXR1	ENSMUST00000108198	protein_coding	215	208	400	270
ENSMUSG00000050043	TMX2	ENSMUST00000111665	protein_coding	5	18	17	13
ENSMUSG00000055670	ZZEF1	ENSMUST00000172220	protein_coding	55	169	164	138
ENSMUSG00000079608	STARD6	ENSMUST00000166598	protein_coding	0	0	0	0
ENSMUSG00000058748	ZFP958	ENSMUST00000073201	protein_coding	8	0	31	17
ENSMUSG00000049878	RLF	ENSMUST00000142647	protein_coding	0	24	9	0
ENSMUSG00000018217	PMP22	ENSMUST00000140648	protein_coding	19	21	10	17
ENSMUSG00000029134	PLB1	ENSMUST00000101382	protein_coding	0	0	0	0
ENSMUSG00000064461	U6	ENSMUST00000082527	snRNA	0	0	0	0
ENSMUSG00000043522	A430060F13RIK	ENSMUST00000058450	pseudogene	0	0	0	0
ENSMUSG00000039542	NCAM1	ENSMUST00000114483	protein_coding	268	393	378	334
ENSMUSG00000040035	DISP2	ENSMUST00000142072	protein_coding	4	0	3	4
ENSMUSG00000047565	ACOT10	ENSMUST00000052910	protein_coding	0	0	0	0
ENSMUSG00000059132	GM9242	ENSMUST00000078718	pseudogene	0	0	0	0
ENSMUSG00000024597	SLC12A2	ENSMUST00000115366	protein_coding	90	86	280	121
ENSMUSG00000023232	SERINC2	ENSMUST00000120126	protein_coding	7	14	34	28
ENSMUSG00000005947	ITGAE	ENSMUST00000102537	protein_coding	0	1	5	1
ENSMUSG00000028713	CYP4B1	ENSMUST00000102707	protein_coding	15	25	41	25
ENSMUSG00000039364	SECTM1B	ENSMUST00000150577	protein_coding	0	0	0	0
ENSMUSG00000020328	NUDCD2	ENSMUST00000127057	protein_coding	14	1	2	5
ENSMUSG00000083210	GM14869	ENSMUST00000119007	pseudogene	0	0	0	0
ENSMUSG00000020184	MDM2	ENSMUST00000105263	protein_coding	84	147	89	103
ENSMUSG00000013787	EHMT2	ENSMUST00000013931	protein_coding	107	77	125	132
ENSMUSG00000003032	KLF4	ENSMUST00000132746	protein_coding	8	20	9	13
ENSMUSG00000035545	LENG8	ENSMUST00000127723	protein_coding	237	178	211	186
ENSMUSG00000001225	SLC26A3	ENSMUST00000001254	protein_coding	0	0	0	0
ENSMUSG00000077767	SNORA35	ENSMUST00000104579	snoRNA	0	0	0	0
ENSMUSG00000076251	MIR501	ENSMUST00000102296	miRNA	0	0	0	3
ENSMUSG00000036353	P2RY12	ENSMUST00000170388	protein_coding	15	20	37	48
ENSMUSG00000075716	SNORD115	ENSMUST00000097234	snoRNA	0	0	0	0
ENSMUSG00000042502	CD2BP2	ENSMUST00000166791	protein_coding	35	42	66	49
ENSMUSG00000088371	5S_RRNA	ENSMUST00000157746	rRNA	0	0	0	0
ENSMUSG00000047866	LONP2	ENSMUST00000155433	protein_coding	53	47	59	30
ENSMUSG00000029190	D5ERTD579E	ENSMUST00000140063	protein_coding	0	0	0	0
ENSMUSG00000032366	TPM1	ENSMUST00000113705	protein_coding	490	576	1455	633
ENSMUSG00000020684	RASL10B	ENSMUST00000108140	protein_coding	0	0	2	2
ENSMUSG00000001741	IL16	ENSMUST00000156553	protein_coding	0	7	0	0
ENSMUSG00000038046	RNMTL1	ENSMUST00000040577	protein_coding	0	6	10	11
ENSMUSG00000022744	CLDN25	ENSMUST00000159829	protein_coding	104	49	26	58
ENSMUSG00000032122	SLC37A2	ENSMUST00000115068	protein_coding	32	35	51	60
ENSMUSG00000084246	GM15162	ENSMUST00000119325	pseudogene	0	0	0	0
ENSMUSG00000033060	LMO7	ENSMUST00000167600	protein_coding	40	56	120	64
ENSMUSG00000065321	U6	ENSMUST00000083387	snRNA	0	0	0	0
ENSMUSG00000042570	MIER2	ENSMUST00000165028	protein_coding	17	27	19	23
ENSMUSG00000037669	1110057K04RIK	ENSMUST00000169104	protein_coding	21	56	58	31
ENSMUSG00000032006	PDGFD	ENSMUST00000116645	protein_coding	29	23	35	42
ENSMUSG00000030103	BHLHE40	ENSMUST00000166346	protein_coding	4	9	13	13
ENSMUSG00000038145	SNRK	ENSMUST00000139181	protein_coding	2	0	3	4
ENSMUSG00000064080	FBLN2	ENSMUST00000041544	protein_coding	908	1155	903	1587
ENSMUSG00000026070	IL18R1	ENSMUST00000108044	protein_coding	5	0	7	0
ENSMUSG00000026207	SPEG	ENSMUST00000113590	protein_coding	18	19	29	25
ENSMUSG00000045411	2410002F23RIK	ENSMUST00000107950	protein_coding	17	20	39	16
ENSMUSG00000045438	COX19	ENSMUST00000133951	protein_coding	0	5	2	6
ENSMUSG00000040938	SLC16A11	ENSMUST00000094055	protein_coding	0	0	0	0
ENSMUSG00000042498	D330045A20RIK	ENSMUST00000046763	protein_coding	0	0	0	1
ENSMUSG00000062980	A430107O13RIK	ENSMUST00000156621	protein_coding	7	2	8	10
ENSMUSG00000004934	PIAS4	ENSMUST00000147436	protein_coding	7	2	17	2
ENSMUSG00000015127	UNKL	ENSMUST00000115158	protein_coding	2	8	11	2
ENSMUSG00000087665	GM16361	ENSMUST00000147031	pseudogene	0	0	0	0
ENSMUSG00000020950	FOXG1	ENSMUST00000154930	protein_coding	0	0	0	0
ENSMUSG00000035310	LIN54	ENSMUST00000144030	protein_coding	28	36	17	17
ENSMUSG00000029070	MXRA8	ENSMUST00000132142	protein_coding	32	35	43	52
ENSMUSG00000078608	GM9571	ENSMUST00000106773	protein_coding	5	0	0	0
ENSMUSG00000012777	ACPT	ENSMUST00000107945	protein_coding	0	0	0	0
ENSMUSG00000026944	ABCA2	ENSMUST00000095124	protein_coding	25	71	45	43
ENSMUSG00000089411	U3	ENSMUST00000158786	snoRNA	0	0	0	0
ENSMUSG00000049792	BAG5	ENSMUST00000160576	protein_coding	9	3	26	41
ENSMUSG00000077262	N-R5S165	ENSMUST00000104074	rRNA	0	0	0	0
ENSMUSG00000074330	GM10670	ENSMUST00000098744	protein_coding	0	0	0	0
ENSMUSG00000059908	MUG1	ENSMUST00000032228	protein_coding	0	0	0	0
ENSMUSG00000087970	U7	ENSMUST00000157345	snRNA	0	0	0	0
ENSMUSG00000039307	HEXDC	ENSMUST00000151495	protein_coding	14	11	7	26
ENSMUSG00000026307	SCLY	ENSMUST00000147523	protein_coding	3	15	5	4
ENSMUSG00000075764	U6	ENSMUST00000101818	snRNA	0	0	0	0
ENSMUSG00000031391	L1CAM	ENSMUST00000148250	protein_coding	1	0	0	5
ENSMUSG00000088598	SNORA17	ENSMUST00000157973	snoRNA	0	0	0	0
ENSMUSG00000067370	B3GALT4	ENSMUST00000087543	protein_coding	0	0	4	2
ENSMUSG00000003423	PIH1D1	ENSMUST00000107813	protein_coding	23	11	32	26
ENSMUSG00000026305	LRRFIP1	ENSMUST00000169388	protein_coding	31	72	60	60
ENSMUSG00000038528	BC021785	ENSMUST00000164566	protein_coding	0	0	0	0
ENSMUSG00000026222	SP100	ENSMUST00000155094	protein_coding	10	21	88	117
ENSMUSG00000086020	GM12239	ENSMUST00000134285	processed_transcript	0	0	0	0
ENSMUSG00000020354	SGCD	ENSMUST00000020613	protein_coding	5	9	22	2
ENSMUSG00000062400	KRTAP16-8	ENSMUST00000074637	protein_coding	0	0	0	0
ENSMUSG00000063450	SYNE2	ENSMUST00000151286	protein_coding	2	3	7	11
ENSMUSG00000021236	ENTPD5	ENSMUST00000136511	protein_coding	0	4	4	3
ENSMUSG00000021211	AKR1C12	ENSMUST00000021632	protein_coding	0	0	0	0
ENSMUSG00000020894	VAMP2	ENSMUST00000171935	protein_coding	0	11	6	8
ENSMUSG00000067878	MTAP7D3	ENSMUST00000114766	protein_coding	2	4	2	19
ENSMUSG00000073765	GM12863	ENSMUST00000171883	processed_transcript	0	0	0	0
ENSMUSG00000047642	D930020B18RIK	ENSMUST00000169344	protein_coding	0	0	0	0
ENSMUSG00000082140	GM13094	ENSMUST00000117930	pseudogene	1	0	0	3
ENSMUSG00000048445	CCDC57	ENSMUST00000150640	protein_coding	3	2	0	2
ENSMUSG00000025912	MYBL1	ENSMUST00000088658	protein_coding	13	8	20	10
ENSMUSG00000032125	ROBO4	ENSMUST00000115046	protein_coding	36	19	36	88
ENSMUSG00000020628	TTC15	ENSMUST00000170994	protein_coding	8	6	19	23
ENSMUSG00000036853	MCOLN3	ENSMUST00000140214	protein_coding	0	0	0	0
ENSMUSG00000005803	SQRDL	ENSMUST00000124460	protein_coding	0	0	0	1
ENSMUSG00000021884	HACL1	ENSMUST00000139501	protein_coding	5	1	9	3
ENSMUSG00000041506	RRP9	ENSMUST00000127400	protein_coding	0	0	0	1
ENSMUSG00000087004	GM14154	ENSMUST00000142642	processed_transcript	0	0	0	0
ENSMUSG00000028126	PIP5K1A	ENSMUST00000107236	protein_coding	69	89	124	129
ENSMUSG00000049044	RAPGEF4	ENSMUST00000149421	protein_coding	0	0	0	0
ENSMUSG00000001098	KCTD10	ENSMUST00000134532	protein_coding	29	45	41	64
ENSMUSG00000055805	FMNL1	ENSMUST00000126425	protein_coding	9	6	22	19
ENSMUSG00000030889	VWA3A	ENSMUST00000166083	protein_coding	0	0	0	0
ENSMUSG00000083927	GM14749	ENSMUST00000121269	pseudogene	0	0	0	0
ENSMUSG00000081215	GM11446	ENSMUST00000121319	pseudogene	0	0	0	0
ENSMUSG00000024236	SVIL	ENSMUST00000129543	protein_coding	35	65	129	74
ENSMUSG00000088011	SNORA17	ENSMUST00000157386	snoRNA	0	0	0	0
ENSMUSG00000036707	CAB39	ENSMUST00000097666	protein_coding	110	54	134	133
ENSMUSG00000084627	7SK	ENSMUST00000122678	misc_RNA	0	0	0	0
ENSMUSG00000025269	APEX2	ENSMUST00000138958	protein_coding	2	3	3	0
ENSMUSG00000036564	NDRG4	ENSMUST00000159851	protein_coding	4	0	7	4
ENSMUSG00000036817	SUN1	ENSMUST00000146715	protein_coding	0	1	6	4
ENSMUSG00000017781	PITPNA	ENSMUST00000140841	protein_coding	1	5	4	22
ENSMUSG00000032396	DIS3L	ENSMUST00000168844	protein_coding	21	19	62	37
ENSMUSG00000021488	NSD1	ENSMUST00000099490	protein_coding	300	316	395	339
ENSMUSG00000024454	HDAC3	ENSMUST00000143660	protein_coding	80	59	80	92
ENSMUSG00000004085	B230120H23RIK	ENSMUST00000112073	protein_coding	17	35	65	11
ENSMUSG00000029032	ARHGEF16	ENSMUST00000129189	protein_coding	0	0	2	3
ENSMUSG00000024283	WAC	ENSMUST00000167542	protein_coding	32	38	50	38
ENSMUSG00000078261	GM11596	ENSMUST00000105058	protein_coding	0	0	0	0
ENSMUSG00000028701	1520402A15RIK	ENSMUST00000030469	protein_coding	4	17	27	7
ENSMUSG00000020248	NFYB	ENSMUST00000105309	protein_coding	40	56	103	64
ENSMUSG00000035694	CAPS2	ENSMUST00000163115	protein_coding	0	0	0	0
ENSMUSG00000085738	GM12335	ENSMUST00000119738	pseudogene	0	0	0	0
ENSMUSG00000059631	1500035N22RIK	ENSMUST00000075081	protein_coding	0	0	0	0
ENSMUSG00000074331	VMN1R100	ENSMUST00000098745	protein_coding	0	0	0	0
ENSMUSG00000022504	CIITA	ENSMUST00000100187	protein_coding	14	17	6	5
ENSMUSG00000089999	GM6485	ENSMUST00000160676	pseudogene	0	0	0	0
ENSMUSG00000032867	FBXW8	ENSMUST00000049474	protein_coding	102	129	107	108
ENSMUSG00000031897	PSMB10	ENSMUST00000034369	protein_coding	21	16	20	24
ENSMUSG00000037286	STAG1	ENSMUST00000123315	protein_coding	0	0	4	3
ENSMUSG00000090935	SYNJ2BP	ENSMUST00000019829	protein_coding	11	24	6	12
ENSMUSG00000023764	SFI1	ENSMUST00000141422	protein_coding	5	5	1	8
ENSMUSG00000021789	SFTPA1	ENSMUST00000022314	protein_coding	0	0	0	0
ENSMUSG00000088517	U6	ENSMUST00000157892	snRNA	0	0	0	0
ENSMUSG00000041629	D11WSU99E	ENSMUST00000120194	protein_coding	4	6	9	12
ENSMUSG00000030729	PGM2L1	ENSMUST00000084935	protein_coding	23	18	53	66
ENSMUSG00000088739	SNORA17	ENSMUST00000158114	snoRNA	0	0	0	0
ENSMUSG00000034931	DHX8	ENSMUST00000156842	protein_coding	1	5	0	4
ENSMUSG00000029811	ABP1	ENSMUST00000162948	protein_coding	0	0	0	0
ENSMUSG00000026098	PMS1	ENSMUST00000135246	protein_coding	3	3	5	8
ENSMUSG00000068037	MAS1	ENSMUST00000162119	protein_coding	0	0	0	0
ENSMUSG00000030330	ING4	ENSMUST00000140131	protein_coding	19	34	27	27
ENSMUSG00000022702	HIRA	ENSMUST00000120532	protein_coding	14	11	19	16
ENSMUSG00000065543	MIR330	ENSMUST00000083609	miRNA	0	0	0	0
ENSMUSG00000039652	CPEB3	ENSMUST00000136286	protein_coding	17	7	46	13
ENSMUSG00000042451	MYBPH	ENSMUST00000038445	protein_coding	86	38	85	12
ENSMUSG00000068115	NINL	ENSMUST00000149979	protein_coding	0	0	0	0
ENSMUSG00000020458	RTN4	ENSMUST00000078830	protein_coding	595	814	1413	864
ENSMUSG00000085270	9530052E02RIK	ENSMUST00000152821	lincRNA	0	0	4	0
ENSMUSG00000061374	FIZ1	ENSMUST00000165320	protein_coding	12	29	32	19
ENSMUSG00000010505	MYT1	ENSMUST00000129843	protein_coding	1	0	0	0
ENSMUSG00000032366	TPM1	ENSMUST00000156899	protein_coding	124	144	375	143
ENSMUSG00000027425	CSRP2BP	ENSMUST00000148500	protein_coding	13	15	30	18
ENSMUSG00000044442	N6AMT1	ENSMUST00000118115	protein_coding	2	7	15	14
ENSMUSG00000087614	GM12514	ENSMUST00000142782	processed_transcript	0	0	0	0
ENSMUSG00000026646	SUV39H2	ENSMUST00000060618	protein_coding	0	0	10	5
ENSMUSG00000008845	CD163	ENSMUST00000112541	protein_coding	173	343	274	339
ENSMUSG00000027376	PROM2	ENSMUST00000140156	protein_coding	0	0	0	0
ENSMUSG00000027405	NOP56	ENSMUST00000133351	protein_coding	4	5	3	3
ENSMUSG00000025747	TYMS	ENSMUST00000026846	protein_coding	14	4	25	16
ENSMUSG00000040998	NPNT	ENSMUST00000093971	protein_coding	19	15	8	3
ENSMUSG00000076467	TRBV13-1	ENSMUST00000103268	IG_V_gene	0	0	0	0
ENSMUSG00000026766	MMADHC	ENSMUST00000133768	protein_coding	32	35	116	106
ENSMUSG00000018417	MYO1B	ENSMUST00000123299	protein_coding	1	0	0	0
ENSMUSG00000041000	TRIM62	ENSMUST00000147852	protein_coding	3	0	0	0
ENSMUSG00000054435	GIMAP4	ENSMUST00000067506	protein_coding	37	28	123	97
ENSMUSG00000034327	KCTD9	ENSMUST00000156700	protein_coding	147	189	192	171
ENSMUSG00000028959	FASTK	ENSMUST00000030800	protein_coding	34	31	85	59
ENSMUSG00000063253	SCOC	ENSMUST00000167525	protein_coding	13	9	28	24
ENSMUSG00000079580	TMEM217	ENSMUST00000114683	protein_coding	0	0	0	0
ENSMUSG00000018537	PCGF2	ENSMUST00000103148	protein_coding	6	29	25	15
ENSMUSG00000081587	GM14926	ENSMUST00000120650	pseudogene	0	0	2	0
ENSMUSG00000054720	LRRC8C	ENSMUST00000153955	protein_coding	4	1	2	4
ENSMUSG00000062209	ERBB4	ENSMUST00000121473	protein_coding	0	0	0	0
ENSMUSG00000032534	CEP63	ENSMUST00000162960	protein_coding	35	37	26	25
ENSMUSG00000073945	OLFR618	ENSMUST00000098197	protein_coding	0	0	0	0
ENSMUSG00000029165	AGBL5	ENSMUST00000148394	protein_coding	3	17	7	18
ENSMUSG00000071561	BC100530	ENSMUST00000146691	protein_coding	0	0	0	0
ENSMUSG00000065728	SNORA36	ENSMUST00000083794	snoRNA	4	0	0	0
ENSMUSG00000034848	TTC21B	ENSMUST00000102718	protein_coding	19	15	28	29
ENSMUSG00000030726	POLD3	ENSMUST00000149104	protein_coding	7	0	2	3
ENSMUSG00000073633	FBXO36	ENSMUST00000097672	protein_coding	5	10	5	2
ENSMUSG00000023150	IVNS1ABP	ENSMUST00000023918	protein_coding	345	260	475	380
ENSMUSG00000025870	ARL10	ENSMUST00000142246	protein_coding	2	2	4	0
ENSMUSG00000042694	OBFC1	ENSMUST00000086929	protein_coding	12	4	15	8
ENSMUSG00000054455	VAPB	ENSMUST00000067530	protein_coding	152	202	259	213
ENSMUSG00000024231	CUL2	ENSMUST00000115872	protein_coding	54	111	88	82
ENSMUSG00000023088	ABCC1	ENSMUST00000144676	protein_coding	0	9	7	17
ENSMUSG00000037447	ARID5A	ENSMUST00000140218	protein_coding	3	0	0	1
ENSMUSG00000076323	AL603804.1	ENSMUST00000102368	miRNA	0	0	0	0
ENSMUSG00000086792	GM12364	ENSMUST00000144419	processed_transcript	0	0	0	0
ENSMUSG00000081824	BC002163	ENSMUST00000171027	pseudogene	0	0	0	0
ENSMUSG00000084385	GM13873	ENSMUST00000119208	pseudogene	0	0	1	0
ENSMUSG00000079778	AC087559.10	ENSMUST00000115914	protein_coding	0	0	0	0
ENSMUSG00000037652	PHC3	ENSMUST00000152357	protein_coding	5	19	18	35
ENSMUSG00000040511	PVR	ENSMUST00000159413	protein_coding	10	7	11	3
ENSMUSG00000064156	PROL1	ENSMUST00000170832	protein_coding	0	0	0	0
ENSMUSG00000033174	MGLL	ENSMUST00000089449	protein_coding	81	138	78	123
ENSMUSG00000078679	MUP-PS7	ENSMUST00000154934	pseudogene	0	0	0	0
ENSMUSG00000073557	PPP1R12B	ENSMUST00000168381	protein_coding	9	41	78	21
ENSMUSG00000039307	HEXDC	ENSMUST00000128913	protein_coding	8	1	4	6
ENSMUSG00000027378	NPHP1	ENSMUST00000028857	protein_coding	13	13	35	18
ENSMUSG00000072928	GM15127	ENSMUST00000165421	protein_coding	0	0	0	0
ENSMUSG00000041789	2700046A07RIK	ENSMUST00000067450	protein_coding	0	0	2	0
ENSMUSG00000006649	NPHS1	ENSMUST00000149086	protein_coding	0	0	0	0
ENSMUSG00000090193	GM15995	ENSMUST00000159897	processed_transcript	4	4	4	3
ENSMUSG00000030315	VGLL4	ENSMUST00000164670	protein_coding	16	12	19	18
ENSMUSG00000048939	ATP13A5	ENSMUST00000152040	protein_coding	0	0	0	0
ENSMUSG00000050926	DCAF12L2	ENSMUST00000056834	protein_coding	0	0	0	0
ENSMUSG00000019564	ARID3A	ENSMUST00000105377	protein_coding	18	24	17	30
ENSMUSG00000049321	ZFP2	ENSMUST00000109128	protein_coding	4	20	23	2
ENSMUSG00000024176	SOX8	ENSMUST00000025003	protein_coding	1	2	4	4
ENSMUSG00000042410	AGPS	ENSMUST00000111952	protein_coding	22	29	51	57
ENSMUSG00000039903	4931408A02RIK	ENSMUST00000168494	protein_coding	0	1	0	0
ENSMUSG00000029142	MRPL33	ENSMUST00000142394	protein_coding	19	34	28	37
ENSMUSG00000039096	RSAD1	ENSMUST00000040487	protein_coding	27	47	37	36
ENSMUSG00000026202	TUBA4A	ENSMUST00000079464	protein_coding	148	87	457	74
ENSMUSG00000023987	PGC	ENSMUST00000144955	protein_coding	0	0	0	0
ENSMUSG00000038965	UBE2L3	ENSMUST00000122873	protein_coding	0	1	5	3
ENSMUSG00000086648	GM15511	ENSMUST00000152570	processed_transcript	0	0	0	0
ENSMUSG00000025666	TMEM47	ENSMUST00000150052	protein_coding	4	6	4	22
ENSMUSG00000024818	SLC25A45	ENSMUST00000141362	protein_coding	11	2	5	10
ENSMUSG00000038768	9130409I23RIK	ENSMUST00000163908	protein_coding	2	0	0	0
ENSMUSG00000072966	GPRASP2	ENSMUST00000113136	protein_coding	0	0	0	3
ENSMUSG00000038388	MPP6	ENSMUST00000167319	protein_coding	10	22	47	19
ENSMUSG00000026743	MLLT10	ENSMUST00000114680	protein_coding	34	56	47	54
ENSMUSG00000044647	CSRNP3	ENSMUST00000129133	protein_coding	0	0	0	0
ENSMUSG00000024640	PSAT1	ENSMUST00000162233	protein_coding	0	20	5	10
ENSMUSG00000076396	MIR667	ENSMUST00000102441	miRNA	0	0	0	0
ENSMUSG00000037169	MYCN	ENSMUST00000151534	protein_coding	0	0	0	0
ENSMUSG00000085273	4930467D21RIK	ENSMUST00000153647	lincRNA	0	0	0	0
ENSMUSG00000048174	TMEM81	ENSMUST00000058167	protein_coding	6	7	4	5
ENSMUSG00000036281	SNAPC4	ENSMUST00000135171	protein_coding	1	3	3	8
ENSMUSG00000041268	DMXL2	ENSMUST00000128865	protein_coding	6	0	8	1
ENSMUSG00000026171	RNF25	ENSMUST00000027357	protein_coding	30	13	38	20
ENSMUSG00000002718	CSE1L	ENSMUST00000169290	protein_coding	151	149	370	233
ENSMUSG00000020894	VAMP2	ENSMUST00000021273	protein_coding	55	63	48	57
ENSMUSG00000022475	HDAC7	ENSMUST00000121514	protein_coding	45	38	82	68
ENSMUSG00000090565	4930405O22RIK	ENSMUST00000171379	processed_transcript	0	0	0	2
ENSMUSG00000040785	TTC3	ENSMUST00000145432	protein_coding	2	29	70	33
ENSMUSG00000044724	GPR152	ENSMUST00000096338	protein_coding	0	0	0	0
ENSMUSG00000030093	WNT7A	ENSMUST00000032180	protein_coding	0	0	0	0
ENSMUSG00000032625	THSD7A	ENSMUST00000172356	protein_coding	13	29	14	21
ENSMUSG00000039463	SLC9A8	ENSMUST00000139673	protein_coding	24	36	40	43
ENSMUSG00000070469	ADAMTSL3	ENSMUST00000094237	protein_coding	17	10	33	38
ENSMUSG00000020901	PIK3R5	ENSMUST00000021283	protein_coding	36	43	43	33
ENSMUSG00000061086	MYL4	ENSMUST00000136244	protein_coding	8	9	36	0
ENSMUSG00000047045	TMEM164	ENSMUST00000101198	protein_coding	48	53	77	87
ENSMUSG00000038845	PHB	ENSMUST00000125172	protein_coding	5	13	6	7
ENSMUSG00000030888	RRP8	ENSMUST00000148176	protein_coding	7	13	16	20
ENSMUSG00000070594	GM4788	ENSMUST00000027612	protein_coding	0	0	0	2
ENSMUSG00000074273	GM10657	ENSMUST00000098676	protein_coding	0	0	0	0
ENSMUSG00000086525	GM15281	ENSMUST00000125181	pseudogene	0	0	0	0
ENSMUSG00000029130	RNF32	ENSMUST00000160383	protein_coding	0	0	0	0
ENSMUSG00000055341	ZFP457	ENSMUST00000049705	protein_coding	0	0	2	1
ENSMUSG00000065384	U6	ENSMUST00000083450	snRNA	0	0	0	0
ENSMUSG00000037313	TACC3	ENSMUST00000152847	protein_coding	0	6	1	3
ENSMUSG00000067541	A630073D07RIK	ENSMUST00000091791	protein_coding	0	0	0	0
ENSMUSG00000030077	CHL1	ENSMUST00000066905	protein_coding	364	895	541	786
ENSMUSG00000054387	MDM4	ENSMUST00000067398	protein_coding	45	45	45	57
ENSMUSG00000078607	1810010H24RIK	ENSMUST00000106767	processed_transcript	1	0	10	0
ENSMUSG00000057707	RPL29-PS2	ENSMUST00000075962	protein_coding	0	0	0	0
ENSMUSG00000026111	UNC50	ENSMUST00000134184	protein_coding	23	28	34	56
ENSMUSG00000046240	HEPACAM	ENSMUST00000051839	protein_coding	1	0	0	0
ENSMUSG00000070390	NLRP1B	ENSMUST00000168635	protein_coding	0	3	4	12
ENSMUSG00000028936	RPL22	ENSMUST00000150485	protein_coding	91	113	119	133
ENSMUSG00000021266	WARS	ENSMUST00000109848	protein_coding	44	47	66	63
ENSMUSG00000027333	SMOX	ENSMUST00000125253	protein_coding	19	5	2	11
ENSMUSG00000018548	TRIM37	ENSMUST00000041282	protein_coding	38	18	53	42
ENSMUSG00000029469	IFT81	ENSMUST00000144065	protein_coding	2	5	4	0
ENSMUSG00000083789	GM6092	ENSMUST00000121659	pseudogene	0	0	0	2
ENSMUSG00000092140	GM17451	ENSMUST00000170721	lincRNA	0	1	0	0
ENSMUSG00000028457	ATP8B5	ENSMUST00000136262	protein_coding	0	0	0	0
ENSMUSG00000056018	1700008F21RIK	ENSMUST00000167030	protein_coding	0	0	0	0
ENSMUSG00000060128	GM10075	ENSMUST00000073196	pseudogene	0	1	0	0
ENSMUSG00000029122	EVC	ENSMUST00000149890	protein_coding	11	9	17	2
ENSMUSG00000023004	TUBA1B	ENSMUST00000077577	protein_coding	27	44	14	35
ENSMUSG00000029836	CBX3	ENSMUST00000153699	protein_coding	0	0	1	0
ENSMUSG00000009731	KCND1	ENSMUST00000125440	protein_coding	0	0	1	4
ENSMUSG00000083658	GM15798	ENSMUST00000120082	pseudogene	1	2	0	1
ENSMUSG00000020781	TSEN54	ENSMUST00000154304	protein_coding	5	2	9	2
ENSMUSG00000063870	CHD4	ENSMUST00000056889	protein_coding	296	321	404	426
ENSMUSG00000020271	FBXW11	ENSMUST00000109366	protein_coding	83	147	116	149
ENSMUSG00000037536	FBXO34	ENSMUST00000165714	protein_coding	0	6	6	3
ENSMUSG00000021224	NUMB	ENSMUST00000136848	protein_coding	15	1	6	16
ENSMUSG00000023015	RACGAP1	ENSMUST00000109581	protein_coding	0	0	1	5
ENSMUSG00000068329	HTRA2	ENSMUST00000113963	protein_coding	7	10	43	20
ENSMUSG00000048988	ELFN1	ENSMUST00000050519	protein_coding	5	4	14	13
ENSMUSG00000091519	SKOR2	ENSMUST00000166956	protein_coding	0	0	0	0
ENSMUSG00000069893	9930111J21RIK1	ENSMUST00000141200	protein_coding	0	0	0	0
ENSMUSG00000056569	MPZ	ENSMUST00000149352	protein_coding	2	0	0	0
ENSMUSG00000041505	GM3402	ENSMUST00000036715	protein_coding	0	0	0	0
ENSMUSG00000001827	FOLR1	ENSMUST00000106982	protein_coding	0	0	2	0
ENSMUSG00000028618	TMEM59	ENSMUST00000127652	protein_coding	314	324	386	385
ENSMUSG00000083326	RPL38-PS1	ENSMUST00000117723	pseudogene	0	6	2	3
ENSMUSG00000032292	NR2E3	ENSMUST00000144391	protein_coding	0	0	0	0
ENSMUSG00000002871	TPRA1	ENSMUST00000128171	protein_coding	1	5	5	0
ENSMUSG00000039607	RBMS3	ENSMUST00000069095	protein_coding	16	80	28	37
ENSMUSG00000077603	SNORA3	ENSMUST00000104415	snoRNA	0	0	0	0
ENSMUSG00000027219	SLC28A2	ENSMUST00000028652	protein_coding	6	4	8	16
ENSMUSG00000009585	APOBEC3	ENSMUST00000100424	protein_coding	11	29	19	23
ENSMUSG00000020400	TNIP1	ENSMUST00000132224	protein_coding	2	1	8	3
ENSMUSG00000002763	PEX6	ENSMUST00000002840	protein_coding	8	12	13	24
ENSMUSG00000020435	OSBP2	ENSMUST00000101632	protein_coding	0	0	2	12
ENSMUSG00000038524	FCHSD1	ENSMUST00000168816	protein_coding	1	0	0	0
ENSMUSG00000090915	GM17562	ENSMUST00000166401	protein_coding	0	0	0	0
ENSMUSG00000022803	POPDC2	ENSMUST00000146342	protein_coding	0	0	0	0
ENSMUSG00000043557	MDGA1	ENSMUST00000073556	protein_coding	23	24	57	63
ENSMUSG00000047109	CLDN14	ENSMUST00000050962	protein_coding	0	0	0	0
ENSMUSG00000081085	GM13463	ENSMUST00000119020	pseudogene	0	0	0	0
ENSMUSG00000020946	GOSR2	ENSMUST00000145265	protein_coding	67	49	58	58
ENSMUSG00000054079	UTP18	ENSMUST00000066888	protein_coding	53	62	58	69
ENSMUSG00000088564	5S_RRNA	ENSMUST00000157939	rRNA	0	0	0	0
ENSMUSG00000039607	RBMS3	ENSMUST00000164018	protein_coding	24	82	59	43
ENSMUSG00000082307	GM13418	ENSMUST00000119097	pseudogene	5	7	13	2
ENSMUSG00000045045	LRFN4	ENSMUST00000053597	protein_coding	3	3	12	19
ENSMUSG00000020225	TMBIM4	ENSMUST00000141206	protein_coding	57	46	78	53
ENSMUSG00000029710	EPHB4	ENSMUST00000111054	protein_coding	43	72	42	81
ENSMUSG00000006457	ACTN3	ENSMUST00000138811	protein_coding	93	61	607	107
ENSMUSG00000025498	IRF7	ENSMUST00000127161	protein_coding	19	4	45	42
ENSMUSG00000048495	1110034B05RIK	ENSMUST00000162663	protein_coding	13	2	17	10
ENSMUSG00000091884	VMN1R103	ENSMUST00000163461	protein_coding	0	0	0	0
ENSMUSG00000025389	MIP	ENSMUST00000026455	protein_coding	1	1	0	0
ENSMUSG00000065340	U6	ENSMUST00000083406	snRNA	0	0	0	0
ENSMUSG00000081384	GM12752	ENSMUST00000121657	pseudogene	1	0	1	0
ENSMUSG00000074207	ADH1	ENSMUST00000162032	protein_coding	10	37	6	11
ENSMUSG00000028945	RHEB	ENSMUST00000030787	protein_coding	592	604	631	638
ENSMUSG00000026034	CLK1	ENSMUST00000131051	protein_coding	55	68	41	21
ENSMUSG00000031337	MTM1	ENSMUST00000152810	protein_coding	3	3	0	3
ENSMUSG00000020537	DRG2	ENSMUST00000018568	protein_coding	38	38	26	19
ENSMUSG00000027082	TFPI	ENSMUST00000111717	protein_coding	113	105	115	149
ENSMUSG00000001082	MFSD10	ENSMUST00000151247	protein_coding	4	5	6	7
ENSMUSG00000023274	CD4	ENSMUST00000095454	protein_coding	0	2	1	9
ENSMUSG00000018909	ARRB1	ENSMUST00000162404	protein_coding	2	2	3	4
ENSMUSG00000006498	PTBP1	ENSMUST00000168216	protein_coding	2	0	3	9
ENSMUSG00000065607	MIR331	ENSMUST00000083673	miRNA	0	8	3	1
ENSMUSG00000029844	HOXA1	ENSMUST00000000964	protein_coding	7	2	7	8
ENSMUSG00000030268	BCAT1	ENSMUST00000048252	protein_coding	27	23	43	52
ENSMUSG00000002486	TCHP	ENSMUST00000112199	protein_coding	3	0	9	17
ENSMUSG00000053329	D10JHU81E	ENSMUST00000001242	protein_coding	18	21	49	19
ENSMUSG00000080402	AC126690.1	ENSMUST00000116752	miRNA	0	0	0	0
ENSMUSG00000040964	ARHGEF10L	ENSMUST00000039204	protein_coding	35	26	13	39
ENSMUSG00000038172	TTC39B	ENSMUST00000148811	protein_coding	3	4	3	4
ENSMUSG00000077073	AC126798.1	ENSMUST00000103885	miRNA	0	0	0	0
ENSMUSG00000043621	UBXN10	ENSMUST00000105809	protein_coding	0	0	0	0
ENSMUSG00000032332	COL12A1	ENSMUST00000135009	protein_coding	1271	1912	1377	2247
ENSMUSG00000024732	CCDC86	ENSMUST00000025639	protein_coding	9	16	23	13
ENSMUSG00000077791	U6	ENSMUST00000104603	snRNA	0	0	0	0
ENSMUSG00000022706	MRPL40	ENSMUST00000119273	protein_coding	19	25	26	21
ENSMUSG00000084838	GM10241	ENSMUST00000117664	pseudogene	0	0	0	0
ENSMUSG00000006095	TBCB	ENSMUST00000169358	protein_coding	9	27	24	18
ENSMUSG00000025192	ENTPD7	ENSMUST00000152786	protein_coding	0	0	0	0
ENSMUSG00000088047	SNORA17	ENSMUST00000157422	snoRNA	0	0	0	0
ENSMUSG00000022575	GSDMD	ENSMUST00000023238	protein_coding	41	22	28	53
ENSMUSG00000054452	AES	ENSMUST00000105318	protein_coding	142	106	215	142
ENSMUSG00000025002	CYP2C55	ENSMUST00000025966	protein_coding	0	0	0	0
ENSMUSG00000073155	1810058I24RIK	ENSMUST00000169026	lincRNA	70	71	136	77
ENSMUSG00000042747	KRTCAP2	ENSMUST00000168900	protein_coding	81	38	44	70
ENSMUSG00000090654	CAAA01180111.1.44494.2	ENSMUST00000167337	lincRNA	0	0	0	0
ENSMUSG00000057715	A830018L16RIK	ENSMUST00000115412	protein_coding	0	0	0	0
ENSMUSG00000055436	SRSF11	ENSMUST00000140491	protein_coding	28	24	28	37
ENSMUSG00000058740	KCNT1	ENSMUST00000153001	protein_coding	0	0	0	0
ENSMUSG00000034544	RSRC1	ENSMUST00000065047	protein_coding	10	12	6	17
ENSMUSG00000020211	SF3A2	ENSMUST00000151928	protein_coding	4	10	15	21
ENSMUSG00000007207	STX1A	ENSMUST00000133812	protein_coding	14	5	6	6
ENSMUSG00000058325	DOCK1	ENSMUST00000084488	protein_coding	99	149	157	189
ENSMUSG00000002984	TOMM40	ENSMUST00000093552	protein_coding	101	143	98	139
ENSMUSG00000031098	SYT8	ENSMUST00000124963	protein_coding	1	2	0	0
ENSMUSG00000042248	CYP2C37	ENSMUST00000049178	protein_coding	0	0	0	0
ENSMUSG00000085648	GM13173	ENSMUST00000151703	processed_transcript	0	0	0	0
ENSMUSG00000028906	EPB4.1	ENSMUST00000146443	protein_coding	32	12	50	35
ENSMUSG00000021589	RHOBTB3	ENSMUST00000022078	protein_coding	104	170	157	133
ENSMUSG00000026773	PFKFB3	ENSMUST00000028114	protein_coding	131	196	143	111
ENSMUSG00000031604	SC4MOL	ENSMUST00000145216	protein_coding	64	26	31	42
ENSMUSG00000051354	SAMD3	ENSMUST00000164660	protein_coding	0	5	0	1
ENSMUSG00000043857	MGAT5B	ENSMUST00000126757	protein_coding	0	0	0	0
ENSMUSG00000086738	GM12154	ENSMUST00000145584	processed_transcript	0	0	0	0
ENSMUSG00000028042	ZBTB7B	ENSMUST00000107432	protein_coding	47	32	33	46
ENSMUSG00000030098	GRIP2	ENSMUST00000161566	protein_coding	0	1	0	0
ENSMUSG00000026131	DST	ENSMUST00000097789	protein_coding	440	870	1066	668
ENSMUSG00000027966	COL11A1	ENSMUST00000029585	protein_coding	140	186	259	375
ENSMUSG00000084968	GM12743	ENSMUST00000126668	lincRNA	0	13	0	7
ENSMUSG00000071551	AKR1C19	ENSMUST00000081326	protein_coding	0	0	0	0
ENSMUSG00000081613	GM12109	ENSMUST00000121140	pseudogene	1	0	0	0
ENSMUSG00000046516	COX17	ENSMUST00000152868	protein_coding	3	3	10	6
ENSMUSG00000039853	TRIM14	ENSMUST00000142502	protein_coding	0	0	0	2
ENSMUSG00000078325	GM2927	ENSMUST00000105118	protein_coding	0	0	0	0
ENSMUSG00000026972	ARRDC1	ENSMUST00000129784	protein_coding	9	3	27	10
ENSMUSG00000041890	GIT2	ENSMUST00000133096	protein_coding	22	34	4	17
ENSMUSG00000029759	PON3	ENSMUST00000031773	protein_coding	59	60	110	144
ENSMUSG00000005667	MTHFD2	ENSMUST00000139802	protein_coding	9	0	6	5
ENSMUSG00000035107	DCBLD2	ENSMUST00000135415	protein_coding	24	76	35	68
ENSMUSG00000031442	MCF2L	ENSMUST00000126905	protein_coding	19	14	15	33
ENSMUSG00000083650	GM13357	ENSMUST00000120528	pseudogene	3	19	3	1
ENSMUSG00000019734	TMC4	ENSMUST00000121743	protein_coding	16	12	6	15
ENSMUSG00000049477	GM8508	ENSMUST00000061226	pseudogene	0	0	0	0
ENSMUSG00000044876	ZFP444	ENSMUST00000108565	protein_coding	1	2	0	0
ENSMUSG00000073966	OLFR561	ENSMUST00000098217	protein_coding	1	0	0	0
ENSMUSG00000081434	GM14165	ENSMUST00000121456	pseudogene	1	2	1	3
ENSMUSG00000021728	EMB	ENSMUST00000022242	protein_coding	216	303	330	315
ENSMUSG00000029994	ANXA4	ENSMUST00000129772	protein_coding	34	23	45	38
ENSMUSG00000047150	1700001C19RIK	ENSMUST00000125507	protein_coding	0	0	0	0
ENSMUSG00000036093	ARL5A	ENSMUST00000130357	protein_coding	19	25	30	41
ENSMUSG00000039275	FOXK2	ENSMUST00000106114	protein_coding	39	30	54	56
ENSMUSG00000085548	GM11753	ENSMUST00000151091	processed_transcript	0	0	0	0
ENSMUSG00000086037	GM16085	ENSMUST00000144575	processed_transcript	0	0	0	0
ENSMUSG00000021913	OGDHL	ENSMUST00000022480	protein_coding	3	4	4	3
ENSMUSG00000026083	EIF5B	ENSMUST00000027252	protein_coding	265	352	428	320
ENSMUSG00000028069	GPATCH4	ENSMUST00000166021	protein_coding	1	14	12	7
ENSMUSG00000079354	GM2237	ENSMUST00000112595	protein_coding	0	0	0	0
ENSMUSG00000043259	FAM13C	ENSMUST00000105436	protein_coding	13	84	36	32
ENSMUSG00000006342	SUSD2	ENSMUST00000077610	protein_coding	21	37	41	54
ENSMUSG00000083970	GM15081	ENSMUST00000119794	pseudogene	0	0	0	0
ENSMUSG00000034853	ACOT11	ENSMUST00000102762	protein_coding	19	36	41	62
ENSMUSG00000035183	SLC24A5	ENSMUST00000149963	protein_coding	0	0	0	0
ENSMUSG00000065684	U6	ENSMUST00000083750	snRNA	0	0	0	0
ENSMUSG00000023764	SFI1	ENSMUST00000101655	protein_coding	51	73	43	68
ENSMUSG00000059411	OLFR434	ENSMUST00000076752	protein_coding	0	0	0	0
ENSMUSG00000020877	SCRN2	ENSMUST00000126874	protein_coding	0	0	1	9
ENSMUSG00000022770	DLG1	ENSMUST00000064477	protein_coding	117	114	117	123
ENSMUSG00000035121	NEIL2	ENSMUST00000166564	protein_coding	0	6	0	1
ENSMUSG00000086415	GM4487	ENSMUST00000150617	pseudogene	0	0	0	0
ENSMUSG00000088476	SNORA17	ENSMUST00000157851	snoRNA	0	0	0	0
ENSMUSG00000035247	HECTD1	ENSMUST00000042052	protein_coding	241	269	432	323
ENSMUSG00000081406	GM13654	ENSMUST00000059249	pseudogene	0	0	0	0
ENSMUSG00000071324	ARMC2	ENSMUST00000162405	protein_coding	1	0	3	0
ENSMUSG00000089389	SCARNA20	ENSMUST00000158764	snoRNA	0	0	0	0
ENSMUSG00000083260	GM13460	ENSMUST00000121274	pseudogene	0	0	1	0
ENSMUSG00000075135	OLFR1166	ENSMUST00000099833	protein_coding	0	0	0	0
ENSMUSG00000060089	OLFR805	ENSMUST00000078876	protein_coding	0	0	0	0
ENSMUSG00000031700	GPT2	ENSMUST00000143659	protein_coding	0	0	0	0
ENSMUSG00000032998	FOXJ3	ENSMUST00000137560	protein_coding	0	3	4	5
ENSMUSG00000028415	SPINK4	ENSMUST00000030122	protein_coding	0	0	0	0
ENSMUSG00000042096	DAO	ENSMUST00000161610	protein_coding	0	0	0	0
ENSMUSG00000028923	NECAP2	ENSMUST00000145621	protein_coding	0	10	7	13
ENSMUSG00000075265	GM10818	ENSMUST00000141256	processed_transcript	0	0	0	0
ENSMUSG00000026828	GALNT5	ENSMUST00000112616	protein_coding	0	14	9	11
ENSMUSG00000082404	GM14799	ENSMUST00000117502	pseudogene	0	0	0	0
ENSMUSG00000076869	TRDD2	ENSMUST00000103681	IG_D_gene	0	0	0	0
ENSMUSG00000087165	2010001A14RIK	ENSMUST00000152790	lincRNA	1	0	0	0
ENSMUSG00000041769	PPP2R2D	ENSMUST00000152104	protein_coding	5	10	4	10
ENSMUSG00000024236	SVIL	ENSMUST00000126977	protein_coding	99	166	326	164
ENSMUSG00000091395	GM6297	ENSMUST00000164153	lincRNA	0	2	0	0
ENSMUSG00000004677	MYO9B	ENSMUST00000098648	protein_coding	130	239	249	314
ENSMUSG00000033653	VPS8	ENSMUST00000096192	protein_coding	62	67	87	109
ENSMUSG00000020873	SLC35B1	ENSMUST00000131193	protein_coding	64	67	105	80
ENSMUSG00000038271	IFFO1	ENSMUST00000153006	protein_coding	6	1	1	4
ENSMUSG00000088684	SNORA17	ENSMUST00000158059	snoRNA	0	0	0	0
ENSMUSG00000029552	TES	ENSMUST00000154266	protein_coding	16	6	5	23
ENSMUSG00000027624	EPB4.1L1	ENSMUST00000109574	protein_coding	30	50	44	62
ENSMUSG00000050640	TMEM150C	ENSMUST00000139520	protein_coding	0	0	6	0
ENSMUSG00000028999	RINT1	ENSMUST00000124680	protein_coding	28	49	50	53
ENSMUSG00000000131	XPO6	ENSMUST00000166538	protein_coding	18	7	17	17
ENSMUSG00000091921	B930041F14RIK	ENSMUST00000168393	pseudogene	6	5	6	11
ENSMUSG00000068922	MSTO1	ENSMUST00000087075	protein_coding	7	4	6	19
ENSMUSG00000048355	ARXES1	ENSMUST00000057625	protein_coding	0	0	6	11
ENSMUSG00000086477	GM15506	ENSMUST00000148776	lincRNA	1	0	0	0
ENSMUSG00000079363	GBP4	ENSMUST00000072396	protein_coding	5	11	40	19
ENSMUSG00000088432	U6	ENSMUST00000157807	snRNA	0	0	0	0
ENSMUSG00000078080	OLFR585	ENSMUST00000104881	protein_coding	0	0	0	0
ENSMUSG00000088643	U6	ENSMUST00000158018	snRNA	0	0	0	0
ENSMUSG00000088185	SCARNA2	ENSMUST00000157560	snoRNA	0	0	0	0
ENSMUSG00000018569	CLDN7	ENSMUST00000060651	protein_coding	0	0	0	0
ENSMUSG00000074166	AW146154	ENSMUST00000098509	protein_coding	9	3	19	13
ENSMUSG00000074805	GM14047	ENSMUST00000156601	processed_transcript	0	0	0	1
ENSMUSG00000004127	RG9MTD2	ENSMUST00000161791	protein_coding	0	0	0	4
ENSMUSG00000071369	MAP3K5	ENSMUST00000095806	protein_coding	5	37	53	43
ENSMUSG00000027165	B230118H07RIK	ENSMUST00000111231	protein_coding	36	14	34	15
ENSMUSG00000040390	MAP3K10	ENSMUST00000108341	protein_coding	11	6	11	12
ENSMUSG00000009418	NAV1	ENSMUST00000067414	protein_coding	367	465	407	548
ENSMUSG00000040473	A330021E22RIK	ENSMUST00000132510	protein_coding	11	12	5	16
ENSMUSG00000000938	HOXA10	ENSMUST00000121043	protein_coding	0	1	1	2
ENSMUSG00000082319	GM8822	ENSMUST00000166106	pseudogene	2	4	0	2
ENSMUSG00000029475	KDM2B	ENSMUST00000123479	protein_coding	2	8	7	2
ENSMUSG00000050751	PGBD5	ENSMUST00000136892	protein_coding	0	0	0	0
ENSMUSG00000079604	GM13219	ENSMUST00000152599	processed_transcript	0	0	0	0
ENSMUSG00000091951	AC175056.2	ENSMUST00000167519	protein_coding	0	0	0	0
ENSMUSG00000026925	INPP5E	ENSMUST00000146061	protein_coding	17	22	20	20
ENSMUSG00000089862	GM16039	ENSMUST00000159378	protein_coding	2	0	5	3
ENSMUSG00000022227	MCPT1	ENSMUST00000022836	protein_coding	716	497	504	914
ENSMUSG00000001910	NACC1	ENSMUST00000001975	protein_coding	39	23	45	52
ENSMUSG00000090373	GM17435	ENSMUST00000167312	lincRNA	0	1	4	1
ENSMUSG00000079444	PRICKLE4	ENSMUST00000143789	protein_coding	44	50	62	69
ENSMUSG00000062196	FABP5L2	ENSMUST00000072582	pseudogene	0	0	0	1
ENSMUSG00000088364	U7	ENSMUST00000157739	snRNA	0	0	0	0
ENSMUSG00000083061	GM12191	ENSMUST00000118307	pseudogene	8	1	2	6
ENSMUSG00000026312	CDH7	ENSMUST00000137092	protein_coding	0	0	0	0
ENSMUSG00000025724	SEC11A	ENSMUST00000153053	protein_coding	41	35	73	53
ENSMUSG00000089112	U3	ENSMUST00000158487	snoRNA	0	0	0	0
ENSMUSG00000064822	U6	ENSMUST00000082888	snRNA	0	0	0	0
ENSMUSG00000024524	GNAL	ENSMUST00000171457	protein_coding	0	0	0	0
ENSMUSG00000041977	ARHGEF11	ENSMUST00000142799	protein_coding	24	51	34	27
ENSMUSG00000021595	NSUN2	ENSMUST00000148115	protein_coding	0	0	0	0
ENSMUSG00000019923	ZWINT	ENSMUST00000163046	protein_coding	3	12	20	16
ENSMUSG00000056947	MAB21L1	ENSMUST00000075422	protein_coding	0	0	4	0
ENSMUSG00000031781	CIAPIN1	ENSMUST00000160898	protein_coding	3	3	4	9
ENSMUSG00000022906	PARP9	ENSMUST00000114880	protein_coding	74	87	102	120
ENSMUSG00000061111	FAM195B	ENSMUST00000075027	protein_coding	40	32	39	59
ENSMUSG00000048978	NRSN1	ENSMUST00000156448	protein_coding	0	0	0	0
ENSMUSG00000025812	PARD3	ENSMUST00000159818	protein_coding	5	11	15	4
ENSMUSG00000026463	ATP2B4	ENSMUST00000128692	protein_coding	0	0	1	2
ENSMUSG00000088200	U1	ENSMUST00000157575	snRNA	0	0	0	4
ENSMUSG00000046997	SPSB4	ENSMUST00000055433	protein_coding	2	1	0	0
ENSMUSG00000056427	SLIT3	ENSMUST00000124438	protein_coding	45	164	113	154
ENSMUSG00000088660	7SK	ENSMUST00000158035	misc_RNA	0	0	0	0
ENSMUSG00000022191	DROSHA	ENSMUST00000150211	protein_coding	36	57	63	46
ENSMUSG00000084803	5830444B04RIK	ENSMUST00000166921	lincRNA	0	0	0	0
ENSMUSG00000018820	ZFYVE27	ENSMUST00000168130	protein_coding	9	16	3	12
ENSMUSG00000065882	N-R5S168	ENSMUST00000083948	rRNA	0	0	0	0
ENSMUSG00000075515	RPS2-PS6	ENSMUST00000095471	protein_coding	0	0	0	1
ENSMUSG00000021809	NUDT13	ENSMUST00000022343	protein_coding	6	6	22	17
ENSMUSG00000031169	PORCN	ENSMUST00000077595	protein_coding	14	26	28	22
ENSMUSG00000022779	TOP3B	ENSMUST00000128407	protein_coding	22	7	24	18
ENSMUSG00000018209	STK4	ENSMUST00000134078	protein_coding	0	17	0	8
ENSMUSG00000048482	BDNF	ENSMUST00000053317	protein_coding	12	11	40	15
ENSMUSG00000029093	SORCS2	ENSMUST00000037370	protein_coding	104	121	83	154
ENSMUSG00000024457	TRIM26	ENSMUST00000156872	protein_coding	37	53	61	40
ENSMUSG00000032754	SLC24A6	ENSMUST00000147496	protein_coding	0	0	0	0
[truncated: 91,806 more rows]
