# Supplementary material for: RNA-Seq Differentiates Tumour and Host mRNA Expression Changes Induced by Treatment of Human Tumour Xenografts with the VEGFR Tyrosine Kinase Inhibitor Cediranib
Source: PLoS One. 2013 Jun 19;8(6):e66003. doi: 10.1371/journal.pone.0066003 (PMC3686868; doi:10.1371/journal.pone.0066003)
Supplement: Table S12 — Fold changes and significance across human transcripts between control and treated calu6 xenograft samples. (XLSX) [file pone.0066003.s016.xlsx]

## Sheet: Table_S12
Ensembl Gene ID	Ensembl Transcript ID	HUGO Gene Symbol	Transcript Type	Mean normalised counts		log2FC	p-value	Included in IPA analysis
				Treated	Control
ENSG00000229267	ENST00000420134	AC072062.1	lincRNA	0	8.05104	-inf	0.0374028	YES
ENSG00000226637	ENST00000442423	BX284650.3	lincRNA	0	6.55425	-inf	0.0750628	YES
ENSG00000228203	ENST00000439208	AC017076.4	lincRNA	0	6.11834	-inf	0.0934677	YES
ENSG00000234978	ENST00000423385	RP11-423O2.5	lincRNA	8.8629	0	inf	0.0370906	YES
ENSG00000228340	ENST00000427820	RP5-1043L13.1	lincRNA	8.94501	0.530434	4.07584	0.08513	YES
ENSG00000251432	ENST00000504984	RP11-420A23.1	lincRNA	12.6064	1.06087	3.57083	0.0719864	YES
ENSG00000250780	ENST00000512054	AL356423.1	lincRNA	42.8138	4.89994	3.12724	0.000293664	YES
ENSG00000244848	ENST00000499512	AL354696.2	lincRNA	14.0645	1.62281	3.11549	0.0513047	YES
ENSG00000170919	ENST00000412946	XXYAC-R12DG2.2	lincRNA	31.5242	4.83692	2.7043	0.00502642	YES
ENSG00000237298	ENST00000415561	AC009948.3	lincRNA	18.9376	3.90208	2.27894	0.0590778	YES
ENSG00000237298	ENST00000450692	AC009948.3	lincRNA	18.9376	4.46402	2.08484	0.0768382	YES
ENSG00000177640	ENST00000414722	CASC2	lincRNA	20.5433	5.36736	1.93638	0.0783438	YES
ENSG00000177640	ENST00000454857	CASC2	lincRNA	20.5433	5.36736	1.93638	0.0783438	YES
ENSG00000224959	ENST00000432268	AC017002.2	lincRNA	26.2603	7.08469	1.89011	0.045881	YES
ENSG00000229989	ENST00000436880	RP11-31E23.1	lincRNA	39.8519	11.9846	1.73346	0.0228143	YES
ENSG00000250002	ENST00000507144	AC103705.1	lincRNA	42.8959	15.7922	1.44163	0.0405433	YES
ENSG00000235244	ENST00000430756	RP11-761E20.1	lincRNA	109.484	41.4473	1.40137	0.052154	YES
ENSG00000177640	ENST00000426021	CASC2	lincRNA	45.7529	19.4422	1.23467	0.0703277	YES
ENSG00000231889	ENST00000438298	TRAF3IP2-AS1	lincRNA	67.6295	30.3975	1.1537	0.0447595	YES
ENSG00000228709	ENST00000449713	AP001065.15	lincRNA	69.337	31.6159	1.13298	0.0430519	YES
ENSG00000251562	ENST00000544868	MALAT1	lincRNA	117122	57391.1	1.02912	0.0615179	YES
ENSG00000247271	ENST00000501079	CTD-2003C8.1	lincRNA	31.8724	65.8209	-1.04624	0.0560793	YES
ENSG00000233184	ENST00000416329	RP11-421L21.3	lincRNA	23.8731	50.3753	-1.07733	0.0827021	YES
ENSG00000177853	ENST00000488700	ZNF518A	lincRNA	31.8921	72.6954	-1.18866	0.0825686	YES
ENSG00000224189	ENST00000417086	AC009336.23	lincRNA	21.9619	51.3416	-1.22513	0.056714	YES
ENSG00000177853	ENST00000539666	ZNF518A	lincRNA	23.7089	56.7457	-1.25908	0.0761942	YES
ENSG00000246273	ENST00000534671	RP11-540A21.3	lincRNA	15.4436	37.4507	-1.27798	0.0898203	YES
ENSG00000247445	ENST00000499602	AP001318.3	lincRNA	24.5528	61.9818	-1.33596	0.02406	YES
ENSG00000234665	ENST00000415872	RP11-262H14.3	lincRNA	11.9464	30.8334	-1.36791	0.0833313	YES
ENSG00000233184	ENST00000453011	RP11-421L21.3	lincRNA	17.9098	47.1927	-1.39782	0.0352738	YES
ENSG00000234665	ENST00000445604	RP11-262H14.3	lincRNA	11.9464	31.9888	-1.42099	0.0698145	YES
ENSG00000177853	ENST00000484770	ZNF518A	lincRNA	13.1187	36.8624	-1.49052	0.0491562	YES
ENSG00000227252	ENST00000418430	AC105760.2	lincRNA	11.2272	32.0518	-1.5134	0.0620118	YES
ENSG00000234899	ENST00000434703	AC005152.2	lincRNA	9.68393	28.3387	-1.54911	0.0608257	YES
ENSG00000248043	ENST00000499173	AL671710.1	lincRNA	8.26532	25.0931	-1.60215	0.0720059	YES
ENSG00000226953	ENST00000432414	AC010890.1	lincRNA	8.55424	29.8092	-1.80105	0.0671444	YES
ENSG00000088970	ENST00000423272	PLK1S1	lincRNA	5.0176	19.5682	-1.96344	0.0822939	YES
ENSG00000237945	ENST00000400353	AP000569.8	lincRNA	9.82839	45.5962	-2.21389	0.00238644	YES
ENSG00000242759	ENST00000484698	RP11-280F2.2	lincRNA	3.92741	19.6943	-2.32613	0.0435017	YES
ENSG00000180769	ENST00000318186	NCRNA00247	lincRNA	3.20823	16.2281	-2.33865	0.0781325	YES
ENSG00000246283	ENST00000500850	AC090510.1	lincRNA	2.5088	14.1379	-2.4945	0.0820966	YES
ENSG00000239594	ENST00000454574	RP11-282D2.3	lincRNA	3.59899	23.1237	-2.68371	0.0900922	YES
ENSG00000224950	ENST00000456414	RP5-1086K13.1	lincRNA	2.34459	15.3563	-2.71142	0.0617713	YES
ENSG00000242759	ENST00000473636	RP11-280F2.2	lincRNA	2.73536	18.3813	-2.74844	0.0351977	YES
ENSG00000229980	ENST00000416263	AC091062.2	lincRNA	2.67301	18.7594	-2.81108	0.0244256	YES
ENSG00000226953	ENST00000454699	AC010890.1	lincRNA	3.51689	25.3452	-2.84934	0.0111959	YES
ENSG00000152931	ENST00000504876	PART1	lincRNA	1.3365	10.2988	-2.94594	0.0971223	YES
ENSG00000229056	ENST00000433933	AC020571.3	lincRNA	2.4267	21.3801	-3.1392	0.0116232	YES
ENSG00000229989	ENST00000412162	RP11-31E23.1	lincRNA	0.390766	8.11405	-4.37605	0.0838962	YES
ENSG00000207582	ENST00000384850	MIR30B	miRNA	11.2272	0.530434	4.40369	0.0397095	YES
ENSG00000216205	ENST00000401386	AC036178.1	miRNA	21.8798	5.49338	1.99383	0.0593047	YES
ENSG00000199122	ENST00000362252	MIR148B	miRNA	0	7.55211	-inf	0.0471697	YES
ENSG00000199172	ENST00000362302	MIR331	miRNA	19.0197	41.4157	-1.12268	0.0916747	YES
ENSG00000221100	ENST00000408173	AL138706.1	miRNA	8.51163	23.4073	-1.45945	0.0971786	YES
ENSG00000223023	ENST00000411091	Y_RNA	misc_RNA	57.4758	27.9028	1.04254	0.070693	YES
ENSG00000222112	ENST00000410180	7SK	misc_RNA	25.0225	51.2156	-1.03336	0.0780793	YES
ENSG00000207092	ENST00000384364	Y_RNA	misc_RNA	27.2258	55.3698	-1.02412	0.091574	YES
ENSG00000243174	ENST00000488379	AC090204.8	Mt_tRNA_pseudogene	0	6.55425	-inf	0.0750628	YES
ENSG00000240683	ENST00000483323	AC090204.3	Mt_tRNA_pseudogene	0	6.55425	-inf	0.0750628	YES
ENSG00000242582	ENST00000487041	AC090204.6	Mt_tRNA_pseudogene	0	6.55425	-inf	0.0750628	YES
ENSG00000242946	ENST00000473193	AC090204.7	Mt_tRNA_pseudogene	0	6.55425	-inf	0.0750628	YES
ENSG00000240346	ENST00000468745	AC090204.2	Mt_tRNA_pseudogene	0	6.55425	-inf	0.0750628	YES
ENSG00000180747	ENST00000437413	CTD-2547E10.2	processed_transcript	85.0103	13.765	2.62664	8.62e-06	YES
ENSG00000180747	ENST00000435197	CTD-2547E10.2	processed_transcript	66.4208	8.27158	3.0054	1.25e-05	YES
ENSG00000088340	ENST00000426404	FER1L4	processed_transcript	334.19	149.246	1.16298	0.00025561	YES
ENSG00000172965	ENST00000439494	AC068491.1	processed_transcript	59.3673	10.8922	2.44637	0.00034505	YES
ENSG00000088340	ENST00000454463	FER1L4	processed_transcript	317.43	142.818	1.15226	0.000355495	YES
ENSG00000088340	ENST00000454891	FER1L4	processed_transcript	291.337	130.303	1.16082	0.000427316	YES
ENSG00000088340	ENST00000431615	FER1L4	processed_transcript	290.309	130.865	1.14952	0.000481294	YES
ENSG00000180747	ENST00000522841	CTD-2547E10.2	processed_transcript	53.0132	9.89439	2.42167	0.000707554	YES
ENSG00000180747	ENST00000330588	CTD-2547E10.2	processed_transcript	50.9773	9.33245	2.44953	0.000816459	YES
ENSG00000180747	ENST00000522480	CTD-2547E10.2	processed_transcript	51.368	9.86289	2.38079	0.00100259	YES
ENSG00000088340	ENST00000400461	FER1L4	processed_transcript	205.647	89.2597	1.20409	0.00120981	YES
ENSG00000088340	ENST00000262870	FER1L4	processed_transcript	182.884	77.774	1.23357	0.00149409	YES
ENSG00000088340	ENST00000411519	FER1L4	processed_transcript	199.046	87.5109	1.18557	0.0016074	YES
ENSG00000172965	ENST00000424617	AC068491.1	processed_transcript	46.3504	8.7075	2.41225	0.00163436	YES
ENSG00000088340	ENST00000300494	FER1L4	processed_transcript	179.12	77.2436	1.21344	0.00189908	YES
ENSG00000088340	ENST00000400465	FER1L4	processed_transcript	193.559	87.6054	1.14368	0.00223411	YES
ENSG00000179406	ENST00000416366	NCRNA00174	processed_transcript	14.8262	0	inf	0.0033646	YES
ENSG00000154874	ENST00000442583	AC107983.3	processed_transcript	80.8563	27.9028	1.53495	0.00393944	YES
ENSG00000154874	ENST00000425214	AC107983.3	processed_transcript	80.8563	27.9028	1.53495	0.00393944	YES
ENSG00000225820	ENST00000423628	CTA-215D11.3	processed_transcript	33.6817	5.96081	2.49839	0.0065288	YES
ENSG00000154874	ENST00000457330	AC107983.3	processed_transcript	159.614	76.5345	1.06041	0.00812418	YES
ENSG00000255520	ENST00000532022	RP11-390K5.3	processed_transcript	14.4157	0.530434	4.76433	0.011861	YES
ENSG00000088340	ENST00000434828	FER1L4	processed_transcript	103.367	45.0028	1.19969	0.0130646	YES
ENSG00000172965	ENST00000441075	AC068491.1	processed_transcript	50.6686	17.415	1.54076	0.0198389	YES
ENSG00000242795	ENST00000469794	RP11-3K16.2	processed_transcript	27.3276	5.52489	2.30634	0.0200918	YES
ENSG00000172965	ENST00000419736	AC068491.1	processed_transcript	69.6291	28.6486	1.28122	0.0209844	YES
ENSG00000154874	ENST00000285176	AC107983.3	processed_transcript	176.765	88.0832	1.0049	0.024315	YES
ENSG00000088340	ENST00000426117	FER1L4	processed_transcript	36.4795	10.7662	1.76057	0.0288424	YES
ENSG00000088340	ENST00000434843	FER1L4	processed_transcript	37.5894	11.2967	1.73443	0.0292908	YES
ENSG00000172965	ENST00000424851	AC068491.1	processed_transcript	73.2281	29.1476	1.32902	0.0297938	YES
ENSG00000088340	ENST00000440443	FER1L4	processed_transcript	42.7515	14.7313	1.53709	0.0318902	YES
ENSG00000255036	ENST00000532526	RP11-23J9.4	processed_transcript	44.9485	14.6053	1.62178	0.037462	YES
ENSG00000088340	ENST00000452272	FER1L4	processed_transcript	14.4355	1.68582	3.09809	0.042673	YES
ENSG00000253616	ENST00000523806	RP11-875O11.3	processed_transcript	8.55424	0	inf	0.0427592	YES
ENSG00000239644	ENST00000429207	RP1-163M9.6	processed_transcript	79.7828	38.7321	1.04255	0.0458696	YES
ENSG00000255036	ENST00000534123	RP11-23J9.4	processed_transcript	50.2124	20.1617	1.31643	0.0527297	YES
ENSG00000239218	ENST00000473700	RPS20P22	processed_transcript	66.2535	30.7074	1.10941	0.0533452	YES
ENSG00000242094	ENST00000498714	RP11-154H23.1	processed_transcript	170.23	69.4131	1.29421	0.0545534	YES
ENSG00000176840	ENST00000317292	NCRNA00306	processed_transcript	20.2544	4.30649	2.23365	0.0553618	YES
ENSG00000206573	ENST00000518437	RP11-58B17.1	processed_transcript	59.5315	27.9658	1.08999	0.0576221	YES
ENSG00000172965	ENST00000442293	AC068491.1	processed_transcript	57.003	26.4324	1.10873	0.0635528	YES
ENSG00000248432	ENST00000508010	RP11-269F21.2	processed_transcript	16.4912	3.27713	2.33119	0.0764488	YES
ENSG00000238105	ENST00000266746	GOLGA2B	processed_transcript	28.0271	9.11191	1.621	0.078137	YES
ENSG00000256274	ENST00000534866	TAS2R64P	processed_transcript	54.4349	11.9531	2.18715	0.078976	YES
ENSG00000232160	ENST00000441399	RP5-842K24.2	processed_transcript	42.1934	17.2575	1.2898	0.0826184	YES
ENSG00000206120	ENST00000482245	EGFEM1P	processed_transcript	29.7148	11.0498	1.42717	0.0842972	YES
ENSG00000253882	ENST00000494978	RP11-61L23.2	processed_transcript	6.74487	0	inf	0.0876405	YES
ENSG00000250889	ENST00000503568	RP11-229C3.2	processed_transcript	13.3453	2.12174	2.65301	0.0887897	YES
ENSG00000172965	ENST00000308604	AC068491.1	processed_transcript	53.5484	25.9019	1.04778	0.0924663	YES
ENSG00000230825	ENST00000430266	AC005532.5	processed_transcript	6.76462	0	inf	0.0930839	YES
ENSG00000231113	ENST00000450671	RP3-475N16.1	processed_transcript	29.0154	10.7662	1.43031	0.0971838	YES
ENSG00000226688	ENST00000452942	RP11-429G19.2	processed_transcript	23.6039	75.4054	-1.67564	0.00184678	YES
ENSG00000226688	ENST00000416301	RP11-429G19.2	processed_transcript	4.48238	32.8973	-2.87563	0.00201292	YES
ENSG00000226688	ENST00000452728	RP11-429G19.2	processed_transcript	23.8305	72.7532	-1.6102	0.00319299	YES
ENSG00000226688	ENST00000449419	RP11-429G19.2	processed_transcript	25.3312	73.1892	-1.53071	0.00425465	YES
ENSG00000226688	ENST00000451364	RP11-429G19.2	processed_transcript	5.90098	32.8973	-2.47894	0.00501642	YES
ENSG00000235786	ENST00000412798	CTA-747E2.8	processed_transcript	0	12.389	-inf	0.00546852	YES
ENSG00000240336	ENST00000434871	RP11-405L18.1	processed_transcript	89.3648	179.459	-1.00588	0.00621145	YES
ENSG00000232931	ENST00000412393	AC008268.3	processed_transcript	34.2762	85.4573	-1.318	0.00775222	YES
ENSG00000232485	ENST00000453157	AC098820.3	processed_transcript	1.1723	16.9476	-3.85367	0.0119912	YES
ENSG00000226688	ENST00000414006	RP11-429G19.2	processed_transcript	21.013	57.3655	-1.4489	0.0132818	YES
ENSG00000238287	ENST00000450713	RP11-656D10.3	processed_transcript	2.03593	18.9118	-3.21552	0.0153271	YES
ENSG00000228952	ENST00000440726	RP11-567G11.1	processed_transcript	1.3365	15.9182	-3.57414	0.0167386	YES
ENSG00000236977	ENST00000428191	AC010746.2	processed_transcript	13.1613	44.4093	-1.75456	0.0170341	YES
ENSG00000249237	ENST00000510918	RP11-376N17.4	processed_transcript	1.41861	15.6347	-3.4622	0.0171458	YES
ENSG00000256721	ENST00000542680	RP5-977L1.1	processed_transcript	0	9.83138	-inf	0.0175619	YES
ENSG00000233165	ENST00000440490	RP11-96C23.8	processed_transcript	13.6539	44.257	-1.69659	0.0183074	YES
ENSG00000256893	ENST00000540198	RP11-392P7.6	processed_transcript	12.9743	41.3212	-1.67123	0.0189543	YES
ENSG00000232485	ENST00000431856	AC098820.3	processed_transcript	1.1723	15.2617	-3.70251	0.0206847	YES
ENSG00000177359	ENST00000542490	RP11-551L14.1	processed_transcript	22.1853	54.8972	-1.30713	0.0254173	YES
ENSG00000233355	ENST00000428176	RP11-343J24.1	processed_transcript	0	8.86503	-inf	0.027725	YES
ENSG00000248238	ENST00000505347	RP11-3J1.1	processed_transcript	2.34459	17.8824	-2.93113	0.0299781	YES
ENSG00000249121	ENST00000344312	RP11-81F11.3	processed_transcript	2.81746	18.9748	-2.75162	0.030197	YES
ENSG00000228649	ENST00000432668	AC005682.5	processed_transcript	30.7593	66.0415	-1.10235	0.0353402	YES
ENSG00000251141	ENST00000505637	RP11-53O19.1	processed_transcript	52.6224	114.3	-1.11908	0.0356197	YES
ENSG00000238204	ENST00000432125	AC012354.4	processed_transcript	0.472868	10.3933	-4.45807	0.0357371	YES
ENSG00000257815	ENST00000549651	RP11-611E13.2	processed_transcript	16.038	42.9755	-1.42202	0.0358041	YES
ENSG00000248740	ENST00000510200	RP11-328K4.1	processed_transcript	0	8.14556	-inf	0.0366482	YES
ENSG00000228137	ENST00000444966	AP001469.7	processed_transcript	13.2008	37.9181	-1.52226	0.0380075	YES
ENSG00000180385	ENST00000424904	AC034193.5	processed_transcript	19.8833	49.2514	-1.30861	0.039137	YES
ENSG00000231194	ENST00000432229	RP11-111L24.3	processed_transcript	8.47214	29.7147	-1.81038	0.0434058	YES
ENSG00000257815	ENST00000553135	RP11-611E13.2	processed_transcript	12.728	36.4843	-1.51928	0.0436912	YES
ENSG00000177359	ENST00000542925	RP11-551L14.1	processed_transcript	9.27342	29.867	-1.68738	0.0456941	YES
ENSG00000229320	ENST00000472924	KRT8P12	processed_transcript	23.6891	54.9287	-1.21333	0.0495126	YES
ENSG00000233967	ENST00000452402	RP11-250B2.3	processed_transcript	9.29316	29.7147	-1.67693	0.0570763	YES
ENSG00000255507	ENST00000527219	RP11-535A19.2	processed_transcript	0	7.21071	-inf	0.0575394	YES
ENSG00000255507	ENST00000533945	RP11-535A19.2	processed_transcript	0	7.21071	-inf	0.0575394	YES
ENSG00000255507	ENST00000533590	RP11-535A19.2	processed_transcript	0	7.21071	-inf	0.0575394	YES
ENSG00000257261	ENST00000551503	RP11-96H19.1	processed_transcript	6.04544	23.0344	-1.92987	0.0584015	YES
ENSG00000235944	ENST00000422825	ZNF815	processed_transcript	0	7.08469	-inf	0.0590991	YES
ENSG00000177359	ENST00000391394	RP11-551L14.1	processed_transcript	21.2396	47.345	-1.15646	0.059151	YES
ENSG00000214796	ENST00000449915	RP11-480I12.5	processed_transcript	1.80937	13.1085	-2.85694	0.0600905	YES
ENSG00000237883	ENST00000453103	AC073046.4	processed_transcript	12.0088	33.9897	-1.50101	0.0603669	YES
ENSG00000224817	ENST00000458489	RP11-190J1.3	processed_transcript	0.863634	10.5193	-3.60648	0.0631157	YES
ENSG00000232995	ENST00000427213	RP11-267N12.3	processed_transcript	6.20965	22.2204	-1.8393	0.0656253	YES
ENSG00000006534	ENST00000531459	ALDH3B1	processed_transcript	0.390766	8.83352	-4.49861	0.0665741	YES
ENSG00000186312	ENST00000435806	CA5BP1	processed_transcript	9.48023	29.3366	-1.62971	0.0676378	YES
ENSG00000234222	ENST00000447686	RP11-315I20.1	processed_transcript	4.38053	19.7573	-2.17321	0.0683034	YES
ENSG00000240498	ENST00000421632	CDKN2B-AS1	processed_transcript	30.6803	62.3547	-1.02319	0.0695484	YES
ENSG00000006534	ENST00000530046	ALDH3B1	processed_transcript	1.80937	12.6411	-2.80456	0.0700564	YES
ENSG00000006534	ENST00000433100	ALDH3B1	processed_transcript	1.80937	12.6411	-2.80456	0.0700564	YES
ENSG00000255185	ENST00000529118	RP11-106J23.2	processed_transcript	3.61874	17.1366	-2.24352	0.0703117	YES
ENSG00000248421	ENST00000515319	RP11-325D5.3	processed_transcript	19.7191	44.4408	-1.17229	0.0712754	YES
ENSG00000257489	ENST00000548404	RP11-175P13.3	processed_transcript	8.39003	26.7159	-1.67095	0.0724488	YES
ENSG00000235100	ENST00000449882	RP11-80H5.4	processed_transcript	3.92741	17.667	-2.16941	0.0726998	YES
ENSG00000248275	ENST00000514146	CTC-338M12.3	processed_transcript	22.7205	48.658	-1.09868	0.0729509	YES
ENSG00000230747	ENST00000421534	AC021188.4	processed_transcript	24.9207	52.0926	-1.06374	0.0732782	YES
ENSG00000177359	ENST00000535072	RP11-551L14.1	processed_transcript	19.266	43.0701	-1.16063	0.0735539	YES
ENSG00000232474	ENST00000416437	AC011996.1	processed_transcript	7.19799	25.2822	-1.81245	0.0736994	YES
ENSG00000237852	ENST00000429871	RP4-630A11.3	processed_transcript	0	6.61727	-inf	0.0740673	YES
ENSG00000224985	ENST00000420498	RP11-297K8.2	processed_transcript	0	6.61727	-inf	0.0740673	YES
ENSG00000230513	ENST00000429962	AC002472.9	processed_transcript	0	6.61727	-inf	0.0740673	YES
ENSG00000230063	ENST00000446847	RP11-384C4.6	processed_transcript	29.7315	61.4251	-1.04684	0.0774126	YES
ENSG00000237857	ENST00000433644	RP11-435O5.2	processed_transcript	3.14587	15.2933	-2.28136	0.0785049	YES
ENSG00000232485	ENST00000438978	AC098820.3	processed_transcript	2.98167	15.3248	-2.36167	0.0791255	YES
ENSG00000257489	ENST00000546397	RP11-175P13.3	processed_transcript	4.15397	17.9454	-2.11106	0.0806976	YES
ENSG00000248275	ENST00000509252	CTC-338M12.3	processed_transcript	16.2646	38.1071	-1.22833	0.0824599	YES
ENSG00000242500	ENST00000456553	RP11-24O6.2	processed_transcript	4.31817	18.8488	-2.12598	0.0825969	YES
ENSG00000233981	ENST00000427011	RP3-380E11.2	processed_transcript	0.390766	8.14556	-4.38164	0.0834953	YES
ENSG00000214198	ENST00000388789	RP11-642P15.1	processed_transcript	0.472868	8.05104	-4.08966	0.0836529	YES
ENSG00000257815	ENST00000550216	RP11-611E13.2	processed_transcript	6.76462	21.9105	-1.69554	0.0855111	YES
ENSG00000229065	ENST00000423075	RP11-80I15.4	processed_transcript	1.56306	11.8586	-2.92349	0.0855695	YES
ENSG00000231999	ENST00000443562	RP5-1007M22.2	processed_transcript	0	6.68028	-inf	0.0895233	YES
ENSG00000244365	ENST00000453189	RP11-152N13.12	processed_transcript	26.1158	54.0253	-1.04871	0.0898792	YES
ENSG00000237819	ENST00000424523	AC002454.1	processed_transcript	0.863634	9.30094	-3.42888	0.092558	YES
ENSG00000158427	ENST00000436583	TMSB15B	processed_transcript	0	6.08683	-inf	0.0940866	YES
ENSG00000223764	ENST00000417705	RP11-54O7.3	processed_transcript	0.781532	9.20642	-3.55827	0.0945029	YES
ENSG00000231999	ENST00000415584	RP5-1007M22.2	processed_transcript	0	6.05532	-inf	0.0947119	YES
ENSG00000224939	ENST00000429269	NCRNA00184	processed_transcript	0	5.99231	-inf	0.0959817	YES
ENSG00000175873	ENST00000313156	AC004840.9	processed_transcript	8.80055	24.9986	-1.50618	0.0962969	YES
ENSG00000188002	ENST00000343123	RP11-43F13.1	processed_transcript	11.063	29.5887	-1.4193	0.0966088	YES
ENSG00000232995	ENST00000449680	RP11-267N12.3	processed_transcript	10.8988	29.3681	-1.43008	0.097166	YES
ENSG00000163638	ENST00000467119	ADAMTS9	protein_coding	210.934	83.8924	1.33018	0.000331259	YES
ENSG00000167772	ENST00000301455	ANGPTL4	protein_coding	286.152	126.054	1.18274	0.000419078	YES
ENSG00000067715	ENST00000549671	SYT1	protein_coding	190.685	77.7477	1.29432	0.000525871	YES
ENSG00000198369	ENST00000427238	SPRED2	protein_coding	223.891	96.3444	1.21652	0.000669721	YES
ENSG00000167772	ENST00000541807	ANGPTL4	protein_coding	273.568	124.431	1.13655	0.000762608	YES
ENSG00000067715	ENST00000552074	SYT1	protein_coding	203.167	90.3258	1.16946	0.00119907	YES
ENSG00000117394	ENST00000460369	SLC2A1	protein_coding	77.7271	21.753	1.8372	0.00137065	YES
ENSG00000067715	ENST00000547046	SYT1	protein_coding	171.83	74.0032	1.21532	0.00143452	YES
ENSG00000167772	ENST00000393962	ANGPTL4	protein_coding	241.653	113.696	1.08775	0.00185611	YES
ENSG00000198947	ENST00000378702	DMD	protein_coding	92.5336	31.1118	1.57252	0.00254928	YES
ENSG00000067715	ENST00000552624	SYT1	protein_coding	212.976	103.776	1.03722	0.00318919	YES
ENSG00000067715	ENST00000551304	SYT1	protein_coding	223.096	93.23	1.2588	0.00325122	YES
ENSG00000129521	ENST00000547327	EGLN3	protein_coding	118.301	48.0908	1.29863	0.00402893	YES
ENSG00000183735	ENST00000545392	TBK1	protein_coding	84.1238	29.5256	1.51055	0.00423295	YES
ENSG00000112715	ENST00000523950	VEGFA	protein_coding	220	109.679	1.00422	0.00452342	YES
ENSG00000198947	ENST00000474231	DMD	protein_coding	76.0196	23.5912	1.68812	0.00495224	YES
ENSG00000198947	ENST00000465285	DMD	protein_coding	76.0196	23.5912	1.68812	0.00495224	YES
ENSG00000198947	ENST00000378680	DMD	protein_coding	63.991	19.2532	1.73277	0.00576074	YES
ENSG00000164741	ENST00000510250	DLC1	protein_coding	40.2427	8.739	2.20318	0.00593342	YES
ENSG00000250588	ENST00000488898	IQCJ-SCHIP1	protein_coding	99.9186	38.2595	1.38494	0.00643061	YES
ENSG00000138670	ENST00000504863	RASGEF1B	protein_coding	28.1289	3.77605	2.8971	0.006492	YES
ENSG00000147571	ENST00000276571	CRH	protein_coding	224.913	106.202	1.08255	0.0067864	YES
ENSG00000198947	ENST00000361471	DMD	protein_coding	70.2007	23.0292	1.60802	0.00773105	YES
ENSG00000197647	ENST00000419886	ZNF433	protein_coding	26.569	3.83907	2.79091	0.00783074	YES
ENSG00000197647	ENST00000344980	ZNF433	protein_coding	26.569	3.83907	2.79091	0.00783074	YES
ENSG00000180773	ENST00000527743	SLC36A4	protein_coding	88.1562	35.0505	1.33062	0.00783458	YES
ENSG00000162924	ENST00000295025	REL	protein_coding	132.776	61.6456	1.10693	0.00787235	YES
ENSG00000181722	ENST00000462705	ZBTB20	protein_coding	161.522	78.8664	1.03425	0.0085122	YES
ENSG00000153253	ENST00000453007	SCN3A	protein_coding	26.7103	3.93359	2.76348	0.00896948	YES
ENSG00000250588	ENST00000483486	IQCJ-SCHIP1	protein_coding	98.4377	39.8508	1.3046	0.00923232	YES
ENSG00000250588	ENST00000481715	IQCJ-SCHIP1	protein_coding	93.5022	37.666	1.31174	0.00930387	YES
ENSG00000163848	ENST00000471196	ZNF148	protein_coding	76.4363	27.1834	1.49153	0.0104931	YES
ENSG00000197479	ENST00000536699	PCDHB11	protein_coding	48.1401	14.1379	1.76767	0.0107698	YES
ENSG00000133816	ENST00000533219	MICAL2	protein_coding	41.7236	10.8922	1.93756	0.0108701	YES
ENSG00000080493	ENST00000512686	SLC4A4	protein_coding	14.4978	0.530434	4.77252	0.0116534	YES
ENSG00000080493	ENST00000514331	SLC4A4	protein_coding	14.4978	0.530434	4.77252	0.0116534	YES
ENSG00000170160	ENST00000463809	CCDC144A	protein_coding	41.5397	9.9259	2.06522	0.0127164	YES
ENSG00000214216	ENST00000481796	IQCJ	protein_coding	59.3673	20.4401	1.53827	0.013072	YES
ENSG00000214216	ENST00000397832	IQCJ	protein_coding	187.007	88.1358	1.0853	0.0142198	YES
ENSG00000140403	ENST00000419495	DNAJA4	protein_coding	129.798	64.4502	1.01001	0.014509	YES
ENSG00000181722	ENST00000393785	ZBTB20	protein_coding	130.123	63.6992	1.03053	0.0149951	YES
ENSG00000163512	ENST00000429369	AZI2	protein_coding	81.694	33.4907	1.28647	0.0152209	YES
ENSG00000173110	ENST00000309758	HSPA6	protein_coding	80.8761	33.4225	1.27489	0.0154373	YES
ENSG00000180881	ENST00000548035	CAPS2	protein_coding	16.1004	1.12388	3.84053	0.0157801	YES
ENSG00000135299	ENST00000518253	ANKRD6	protein_coding	53.9361	17.7249	1.60547	0.0159814	YES
ENSG00000173110	ENST00000545155	HSPA6	protein_coding	79.7038	32.8921	1.27691	0.0160388	YES
ENSG00000198947	ENST00000534884	DMD	protein_coding	50.7081	16.0706	1.6578	0.0161167	YES
ENSG00000092068	ENST00000524758	SLC7A8	protein_coding	29.2617	5.96081	2.29544	0.0162054	YES
ENSG00000133816	ENST00000529562	MICAL2	protein_coding	38.2691	10.3618	1.8849	0.0165497	YES
ENSG00000173467	ENST00000402239	AGR3	protein_coding	22.7829	3.30863	2.78364	0.016666	YES
ENSG00000198947	ENST00000378684	DMD	protein_coding	50.2352	16.0706	1.64428	0.0172585	YES
ENSG00000198947	ENST00000378682	DMD	protein_coding	50.2352	16.0706	1.64428	0.0172585	YES
ENSG00000166323	ENST00000525729	C11ORF65	protein_coding	20.7075	2.74669	2.91438	0.0174568	YES
ENSG00000066427	ENST00000454964	ATXN3	protein_coding	30.1253	6.39672	2.23557	0.017749	YES
ENSG00000155621	ENST00000473252	C9ORF85	protein_coding	104.828	48.2484	1.11947	0.0181328	YES
ENSG00000139508	ENST00000380814	SLC46A3	protein_coding	22.31	3.27713	2.76719	0.0187729	YES
ENSG00000162924	ENST00000394479	REL	protein_coding	112.213	55.1544	1.0247	0.0192888	YES
ENSG00000155621	ENST00000356065	C9ORF85	protein_coding	65.1633	24.8411	1.39133	0.0193776	YES
ENSG00000111912	ENST00000487635	NCOA7	protein_coding	38.4333	10.9553	1.81073	0.0198292	YES
ENSG00000150995	ENST00000487016	ITPR1	protein_coding	10.2618	0	inf	0.020171	YES
ENSG00000135299	ENST00000520793	ANKRD6	protein_coding	55.3547	19.3162	1.5189	0.020293	YES
ENSG00000129152	ENST00000250003	MYOD1	protein_coding	20.4186	2.68368	2.9276	0.0205023	YES
ENSG00000118873	ENST00000483278	RAB3GAP2	protein_coding	106.972	52.5285	1.02606	0.0209357	YES
ENSG00000196378	ENST00000534445	ZNF34	protein_coding	35.409	9.11191	1.95829	0.0210529	YES
ENSG00000181722	ENST00000357258	ZBTB20	protein_coding	107.708	51.7461	1.0576	0.0214979	YES
ENSG00000135299	ENST00000479572	ANKRD6	protein_coding	49.5556	14.9152	1.73227	0.0216119	YES
ENSG00000135299	ENST00000447838	ANKRD6	protein_coding	55.8276	19.8466	1.49208	0.0218556	YES
ENSG00000135299	ENST00000339746	ANKRD6	protein_coding	55.8276	19.8466	1.49208	0.0218556	YES
ENSG00000072858	ENST00000463226	SIDT1	protein_coding	71.6421	29.9301	1.25921	0.0224084	YES
ENSG00000162433	ENST00000470888	AK4	protein_coding	10.0352	0	inf	0.0227387	YES
ENSG00000162433	ENST00000497030	AK4	protein_coding	10.0352	0	inf	0.0227387	YES
ENSG00000181722	ENST00000463890	ZBTB20	protein_coding	30.4735	7.11619	2.09838	0.0228561	YES
ENSG00000181929	ENST00000552657	PRKAG1	protein_coding	51.4501	18.7279	1.45798	0.023116	YES
ENSG00000254093	ENST00000520018	PINX1	protein_coding	9.9531	0	inf	0.0232311	YES
ENSG00000164741	ENST00000358919	DLC1	protein_coding	114.988	57.1134	1.00958	0.0232625	YES
ENSG00000176204	ENST00000409088	LRRTM4	protein_coding	43.2669	14.1379	1.6137	0.0233748	YES
ENSG00000145794	ENST00000515002	MEGF10	protein_coding	44.2127	14.7313	1.58557	0.0237361	YES
ENSG00000166377	ENST00000542323	ATP9B	protein_coding	70.6538	29.4311	1.26342	0.0240108	YES
ENSG00000213694	ENST00000375846	S1PR3	protein_coding	10.0549	0	inf	0.0240894	YES
ENSG00000213694	ENST00000358157	S1PR3	protein_coding	10.0549	0	inf	0.0240894	YES
ENSG00000166323	ENST00000529391	C11ORF65	protein_coding	20.7075	3.24562	2.67359	0.0256437	YES
ENSG00000166323	ENST00000527531	C11ORF65	protein_coding	20.7075	3.24562	2.67359	0.0256437	YES
ENSG00000163406	ENST00000542599	SLC15A2	protein_coding	40.9421	13.0455	1.65003	0.0262997	YES
ENSG00000164741	ENST00000520226	DLC1	protein_coding	106.742	52.7754	1.0162	0.0263843	YES
ENSG00000106070	ENST00000483157	GRB10	protein_coding	44.7874	15.3563	1.54426	0.0267107	YES
ENSG00000092068	ENST00000525062	SLC7A8	protein_coding	42.6465	13.4499	1.66483	0.0270683	YES
ENSG00000143437	ENST00000505979	ARNT	protein_coding	54.4287	20.0672	1.43953	0.0270845	YES
ENSG00000162601	ENST00000489282	MYSM1	protein_coding	71.1236	19.2899	1.88249	0.0272594	YES
ENSG00000250588	ENST00000467442	IQCJ-SCHIP1	protein_coding	65.9677	27.4617	1.26434	0.0277035	YES
ENSG00000106415	ENST00000470583	GLCCI1	protein_coding	92.5336	44.3515	1.06099	0.0277936	YES
ENSG00000085276	ENST00000486748	MECOM	protein_coding	39.4383	12.1106	1.70332	0.0279245	YES
ENSG00000213132	ENST00000392468	AC022498.1	protein_coding	33.0052	9.14341	1.85189	0.0288923	YES
ENSG00000146350	ENST00000509492	C6ORF170	protein_coding	86.6721	39.8823	1.11982	0.0291324	YES
ENSG00000135299	ENST00000522441	ANKRD6	protein_coding	53.8737	19.8466	1.44069	0.0291691	YES
ENSG00000198590	ENST00000426078	C3ORF35	protein_coding	19.9883	3.21411	2.63666	0.0296845	YES
ENSG00000162601	ENST00000466774	MYSM1	protein_coding	108.756	54.3352	1.00113	0.0297923	YES
ENSG00000173273	ENST00000517989	TNKS	protein_coding	79.5791	36.7364	1.11518	0.0303953	YES
ENSG00000111912	ENST00000428318	NCOA7	protein_coding	39.3167	12.6411	1.63702	0.0304367	YES
ENSG00000124253	ENST00000540165	PCK1	protein_coding	53.2762	18.6334	1.5156	0.0309291	YES
ENSG00000181722	ENST00000464560	ZBTB20	protein_coding	99.0519	48.9363	1.01728	0.031171	YES
ENSG00000111912	ENST00000453302	NCOA7	protein_coding	44.1077	15.3878	1.51925	0.0314464	YES
ENSG00000112715	ENST00000493786	VEGFA	protein_coding	98.763	49.2199	1.00473	0.0330545	YES
ENSG00000197183	ENST00000375673	C20ORF112	protein_coding	55.4368	21.753	1.34963	0.0334905	YES
ENSG00000114268	ENST00000490404	PFKFB4	protein_coding	75.9603	35.019	1.11711	0.0335085	YES
ENSG00000148204	ENST00000460253	CRB2	protein_coding	30.1056	7.98802	1.91412	0.033703	YES
ENSG00000113494	ENST00000503330	PRLR	protein_coding	11.7427	0	inf	0.0338337	YES
ENSG00000196378	ENST00000534337	ZNF34	protein_coding	67.59	29.3366	1.20411	0.0342872	YES
ENSG00000197183	ENST00000201961	C20ORF112	protein_coding	61.0291	24.9041	1.29312	0.0343226	YES
ENSG00000150672	ENST00000398299	DLG2	protein_coding	22.2508	3.74455	2.57099	0.0350466	YES
ENSG00000134240	ENST00000369406	HMGCS2	protein_coding	53.0953	21.191	1.32513	0.0353437	YES
ENSG00000166323	ENST00000393084	C11ORF65	protein_coding	20.7075	3.80756	2.44321	0.0355015	YES
ENSG00000198947	ENST00000475732	DMD	protein_coding	13.5916	1.06087	3.6794	0.0357413	YES
ENSG00000143195	ENST00000529387	ILDR2	protein_coding	17.8703	2.68368	2.73528	0.0358184	YES
ENSG00000163406	ENST00000489711	SLC15A2	protein_coding	40.9421	14.1694	1.53081	0.0359682	YES
ENSG00000069020	ENST00000450827	MAST4	protein_coding	12.1335	0	inf	0.0363339	YES
ENSG00000168924	ENST00000512189	LETM1	protein_coding	33.0249	9.73686	1.76203	0.0364315	YES
ENSG00000197816	ENST00000460482	C9ORF174	protein_coding	26.3393	3.77605	2.80227	0.0380981	YES
ENSG00000134317	ENST00000497403	GRHL1	protein_coding	28.8086	7.5206	1.93758	0.0384192	YES
ENSG00000088179	ENST00000420482	PTPN4	protein_coding	78.8599	37.4507	1.0743	0.0386431	YES
ENSG00000132437	ENST00000431062	DDC	protein_coding	59.4463	20.813	1.5141	0.0391763	YES
ENSG00000143437	ENST00000497108	ARNT	protein_coding	57.2659	23.4073	1.29072	0.0394121	YES
ENSG00000134240	ENST00000544913	HMGCS2	protein_coding	52.3138	21.191	1.30374	0.039435	YES
ENSG00000164219	ENST00000503638	PGGT1B	protein_coding	42.712	13.5444	1.65694	0.0403286	YES
ENSG00000109458	ENST00000515366	GAB1	protein_coding	22.8453	4.93144	2.21181	0.0403737	YES
ENSG00000106070	ENST00000467386	GRB10	protein_coding	42.4625	15.3563	1.46736	0.0406626	YES
ENSG00000106415	ENST00000430798	GLCCI1	protein_coding	82.3144	40.4809	1.0239	0.0413456	YES
ENSG00000166323	ENST00000533583	C11ORF65	protein_coding	15.9164	2.18475	2.86498	0.0419615	YES
ENSG00000132437	ENST00000430300	DDC	protein_coding	58.7469	20.8445	1.49485	0.0426745	YES
ENSG00000123908	ENST00000519347	EIF2C2	protein_coding	74.9948	35.7648	1.06825	0.0429665	YES
ENSG00000132437	ENST00000357936	DDC	protein_coding	61.9551	23.5282	1.39684	0.0430679	YES
ENSG00000138670	ENST00000509081	RASGEF1B	protein_coding	71.7637	33.3017	1.10766	0.0430867	YES
ENSG00000235531	ENST00000537896	RP11-383H13.1	protein_coding	26.1553	6.42823	2.02461	0.0437646	YES
ENSG00000235531	ENST00000522519	RP11-383H13.1	protein_coding	26.1553	6.42823	2.02461	0.0437646	YES
ENSG00000146005	ENST00000274710	PSD2	protein_coding	27.945	7.74115	1.85197	0.0445487	YES
ENSG00000159197	ENST00000290310	KCNE2	protein_coding	8.39003	0	inf	0.0446106	YES
ENSG00000155621	ENST00000479413	C9ORF85	protein_coding	88.8494	43.4745	1.03119	0.0448542	YES
ENSG00000092421	ENST00000512156	SEMA6A	protein_coding	31.9347	9.67385	1.72296	0.0452565	YES
ENSG00000122674	ENST00000478672	CCZ1	protein_coding	60.3525	27.1885	1.15042	0.0455926	YES
ENSG00000099338	ENST00000467739	CATSPERG	protein_coding	10.7544	0.561941	4.25836	0.0461696	YES
ENSG00000100209	ENST00000485599	HSCB	protein_coding	82.6626	40.6648	1.02346	0.0462544	YES
ENSG00000188559	ENST00000427175	RALGAPA2	protein_coding	57.5974	25.1246	1.1969	0.0463551	YES
ENSG00000069020	ENST00000434115	MAST4	protein_coding	9.70679	0	inf	0.0463674	YES
ENSG00000172264	ENST00000494602	MACROD2	protein_coding	9.70679	0	inf	0.0463674	YES
ENSG00000164604	ENST00000501255	GPR85	protein_coding	10.7544	0.530434	4.34161	0.046461	YES
ENSG00000124785	ENST00000244766	NRN1	protein_coding	47.3554	18.6334	1.34564	0.0475392	YES
ENSG00000077458	ENST00000538316	FAM76B	protein_coding	82.2947	41.1322	1.00053	0.047598	YES
ENSG00000197535	ENST00000399228	MYO5A	protein_coding	64.6084	29.4941	1.13129	0.0479968	YES
ENSG00000198590	ENST00000425564	C3ORF35	protein_coding	16.8622	2.68368	2.65151	0.0480981	YES
ENSG00000104324	ENST00000522617	AC010859.1	protein_coding	33.2515	10.9238	1.60595	0.0482333	YES
ENSG00000166323	ENST00000526725	C11ORF65	protein_coding	8.32768	0	inf	0.0482977	YES
ENSG00000146592	ENST00000482692	CREB5	protein_coding	8.32768	0	inf	0.0482977	YES
ENSG00000171962	ENST00000313838	LRRC48	protein_coding	52.7835	21.753	1.27887	0.0488069	YES
ENSG00000171962	ENST00000399187	LRRC48	protein_coding	52.7835	21.753	1.27887	0.0488069	YES
ENSG00000171962	ENST00000448396	LRRC48	protein_coding	52.7835	21.753	1.27887	0.0488069	YES
ENSG00000171962	ENST00000399185	LRRC48	protein_coding	52.7835	21.753	1.27887	0.0488069	YES
ENSG00000135074	ENST00000519752	ADAM19	protein_coding	75.6745	37.4822	1.0136	0.0492764	YES
ENSG00000197816	ENST00000494917	C9ORF174	protein_coding	25.9485	3.77605	2.7807	0.0496839	YES
ENSG00000162433	ENST00000479060	AK4	protein_coding	15.4633	2.12174	2.86553	0.0504943	YES
ENSG00000129422	ENST00000517818	MTUS1	protein_coding	19.4728	3.77605	2.36651	0.0506532	YES
ENSG00000181722	ENST00000488663	ZBTB20	protein_coding	26.648	5.5879	2.25365	0.0510664	YES
ENSG00000058091	ENST00000460493	CDK14	protein_coding	32.9428	10.9553	1.58834	0.0513346	YES
ENSG00000117480	ENST00000243167	FAAH	protein_coding	10.4457	0.561941	4.21635	0.0522651	YES
ENSG00000162433	ENST00000474968	AK4	protein_coding	16.6356	2.68368	2.63199	0.0523282	YES
ENSG00000115919	ENST00000424385	KYNU	protein_coding	7.99927	0	inf	0.0525296	YES
ENSG00000132437	ENST00000444124	DDC	protein_coding	61.9551	24.0586	1.36467	0.0525717	YES
ENSG00000106415	ENST00000492797	GLCCI1	protein_coding	54.78	24.0953	1.1849	0.0535709	YES
ENSG00000187699	ENST00000340623	C2ORF88	protein_coding	35.6979	12.5781	1.50493	0.0536173	YES
ENSG00000217340	ENST00000398387	AL023807.2	protein_coding	19.9062	4.40101	2.17731	0.0537868	YES
ENSG00000143195	ENST00000528703	ILDR2	protein_coding	19.9062	4.30649	2.20863	0.0542934	YES
ENSG00000143195	ENST00000525740	ILDR2	protein_coding	19.9062	4.30649	2.20863	0.0542934	YES
ENSG00000143195	ENST00000526687	ILDR2	protein_coding	19.9062	4.30649	2.20863	0.0542934	YES
ENSG00000143195	ENST00000529071	ILDR2	protein_coding	19.9062	4.30649	2.20863	0.0542934	YES
ENSG00000132437	ENST00000426377	DDC	protein_coding	59.6105	22.4673	1.40774	0.0543349	YES
ENSG00000197183	ENST00000419612	C20ORF112	protein_coding	32.4471	10.2673	1.66003	0.0544393	YES
ENSG00000173467	ENST00000310398	AGR3	protein_coding	22.7829	5.5564	2.03573	0.0546095	YES
ENSG00000175287	ENST00000424503	PHYHD1	protein_coding	13.6539	1.5913	3.10104	0.0547337	YES
ENSG00000175287	ENST00000426694	PHYHD1	protein_coding	13.6539	1.5913	3.10104	0.0547337	YES
ENSG00000126870	ENST00000397143	WDR60	protein_coding	60.0865	27.6508	1.11972	0.0552185	YES
ENSG00000135540	ENST00000491526	NHSL1	protein_coding	67.1567	31.8049	1.07828	0.0560157	YES
ENSG00000114268	ENST00000467176	PFKFB4	protein_coding	59.0358	26.5899	1.15071	0.0560749	YES
ENSG00000187955	ENST00000432943	COL14A1	protein_coding	53.7126	23.8117	1.17359	0.0561736	YES
ENSG00000175287	ENST00000308941	PHYHD1	protein_coding	15.0725	2.12174	2.82861	0.0563634	YES
ENSG00000175287	ENST00000372592	PHYHD1	protein_coding	15.0725	2.12174	2.82861	0.0563634	YES
ENSG00000175287	ENST00000353176	PHYHD1	protein_coding	15.0725	2.12174	2.82861	0.0563634	YES
ENSG00000175287	ENST00000412476	PHYHD1	protein_coding	15.0725	2.12174	2.82861	0.0563634	YES
ENSG00000175287	ENST00000421063	PHYHD1	protein_coding	15.0725	2.12174	2.82861	0.0563634	YES
ENSG00000116147	ENST00000263525	TNR	protein_coding	49.2074	20.5976	1.2564	0.0563874	YES
ENSG00000171503	ENST00000510353	ETFDH	protein_coding	41.2902	15.5401	1.4098	0.056954	YES
ENSG00000072786	ENST00000517524	STK10	protein_coding	56.898	25.466	1.1598	0.0569882	YES
ENSG00000170160	ENST00000482264	CCDC144A	protein_coding	20.7698	4.96295	2.06522	0.0572916	YES
ENSG00000167107	ENST00000512119	ACSF2	protein_coding	42.5841	16.4171	1.37511	0.0578429	YES
ENSG00000167037	ENST00000403206	SGSM1	protein_coding	11.7625	1.12388	3.38763	0.057866	YES
ENSG00000158023	ENST00000535257	WDR66	protein_coding	56.5467	25.0616	1.17396	0.0578774	YES
ENSG00000163689	ENST00000491845	C3ORF67	protein_coding	57.082	25.8126	1.14496	0.0580784	YES
ENSG00000072786	ENST00000522936	STK10	protein_coding	48.4456	20.0042	1.27607	0.0583635	YES
ENSG00000243444	ENST00000465091	PALM2	protein_coding	30.7001	9.86289	1.63816	0.0583775	YES
ENSG00000197816	ENST00000529487	C9ORF174	protein_coding	31.9742	10.2043	1.64773	0.0589001	YES
ENSG00000183654	ENST00000505509	2011-03-01	protein_coding	30.1025	9.20642	1.70917	0.0596505	YES
ENSG00000143195	ENST00000469934	ILDR2	protein_coding	19.4333	4.30649	2.17395	0.0599595	YES
ENSG00000107518	ENST00000449616	ATRNL1	protein_coding	18.6913	3.93359	2.24845	0.0603597	YES
ENSG00000204410	ENST00000497269	MSH5	protein_coding	49.2698	21.1595	1.21939	0.0604752	YES
ENSG00000138449	ENST00000479598	SLC40A1	protein_coding	33.0218	6.45973	2.35387	0.0605726	YES
ENSG00000106615	ENST00000470072	RHEB	protein_coding	52.4551	23.1289	1.18139	0.0608892	YES
ENSG00000167107	ENST00000503295	ACSF2	protein_coding	33.5373	11.4542	1.54989	0.0610758	YES
ENSG00000111799	ENST00000493109	COL12A1	protein_coding	17.519	3.27713	2.41842	0.0611585	YES
ENSG00000104517	ENST00000522327	UBR5	protein_coding	78.6167	35.518	1.14629	0.0615455	YES
ENSG00000173890	ENST00000492924	GPR160	protein_coding	11.4341	1.06087	3.43002	0.0618493	YES
ENSG00000129422	ENST00000524371	MTUS1	protein_coding	28.1715	8.64448	1.70439	0.061918	YES
ENSG00000158321	ENST00000464768	AUTS2	protein_coding	53.8768	24.2476	1.15182	0.0620942	YES
ENSG00000104324	ENST00000532528	AC010859.1	protein_coding	14.6818	2.18475	2.74849	0.0623706	YES
ENSG00000164951	ENST00000523021	PDP1	protein_coding	15.6701	2.65217	2.56277	0.0624749	YES
ENSG00000116147	ENST00000367674	TNR	protein_coding	48.4259	20.5976	1.2333	0.0627608	YES
ENSG00000143458	ENST00000489549	GABPB2	protein_coding	24.0176	6.55425	1.87359	0.0629084	YES
ENSG00000152229	ENST00000460200	PSTPIP2	protein_coding	22.6416	5.39886	2.06825	0.0629531	YES
ENSG00000142621	ENST00000472131	FHAD1	protein_coding	7.5264	0	inf	0.0631903	YES
ENSG00000144426	ENST00000460355	NBEAL1	protein_coding	29.9809	9.98891	1.58564	0.0634439	YES
ENSG00000143195	ENST00000271417	ILDR2	protein_coding	20.297	4.83692	2.0691	0.0637606	YES
ENSG00000122477	ENST00000370137	LRRC39	protein_coding	17.624	2.65217	2.73229	0.0642675	YES
ENSG00000122477	ENST00000370138	LRRC39	protein_coding	17.624	2.65217	2.73229	0.0642675	YES
ENSG00000122477	ENST00000342895	LRRC39	protein_coding	17.624	2.65217	2.73229	0.0642675	YES
ENSG00000197647	ENST00000550507	ZNF433	protein_coding	14.4355	2.18475	2.72408	0.064393	YES
ENSG00000164300	ENST00000513907	SERINC5	protein_coding	55.5418	25.277	1.13575	0.0644285	YES
ENSG00000148356	ENST00000486587	LRSAM1	protein_coding	30.4112	9.83138	1.62913	0.0654702	YES
ENSG00000166268	ENST00000552032	C12ORF28	protein_coding	9.64443	0.530434	4.18445	0.0655906	YES
ENSG00000131370	ENST00000366391	SH3BP5	protein_coding	36.7684	14.0749	1.38535	0.0657949	YES
ENSG00000106415	ENST00000414914	GLCCI1	protein_coding	67.0974	33.4592	1.00385	0.0658736	YES
ENSG00000145730	ENST00000509523	PAM	protein_coding	201.755	94.0388	1.10127	0.0662611	YES
ENSG00000187955	ENST00000498051	COL14A1	protein_coding	27.6987	8.54996	1.69583	0.0673953	YES
ENSG00000069020	ENST00000411628	MAST4	protein_coding	7.28009	0	inf	0.0674131	YES
ENSG00000069020	ENST00000406374	MAST4	protein_coding	7.28009	0	inf	0.0674131	YES
ENSG00000069020	ENST00000432817	MAST4	protein_coding	7.28009	0	inf	0.0674131	YES
ENSG00000069020	ENST00000407621	MAST4	protein_coding	7.28009	0	inf	0.0674131	YES
ENSG00000077458	ENST00000541418	FAM76B	protein_coding	39.1951	15.6977	1.32012	0.0675775	YES
ENSG00000104419	ENST00000521664	NDRG1	protein_coding	254.049	122.404	1.05346	0.0679919	YES
ENSG00000124693	ENST00000244661	HIST1H3B	protein_coding	11.7427	0.561941	4.3852	0.0682382	YES
ENSG00000185920	ENST00000546820	PTCH1	protein_coding	59.7778	29.1842	1.03442	0.0686073	YES
ENSG00000185920	ENST00000547672	PTCH1	protein_coding	59.7778	29.1842	1.03442	0.0686073	YES
ENSG00000113494	ENST00000509839	PRLR	protein_coding	11.7427	0.530434	4.46845	0.0688896	YES
ENSG00000175287	ENST00000451000	PHYHD1	protein_coding	12.8724	1.5913	3.016	0.0690555	YES
ENSG00000175287	ENST00000419552	PHYHD1	protein_coding	12.8724	1.5913	3.016	0.0690555	YES
ENSG00000075539	ENST00000511343	FRYL	protein_coding	23.2984	6.68028	1.80225	0.0692372	YES
ENSG00000182389	ENST00000470066	CACNB4	protein_coding	75.1819	35.8015	1.07036	0.0694291	YES
ENSG00000163508	ENST00000449599	EOMES	protein_coding	24.6546	7.1477	1.78631	0.0695072	YES
ENSG00000161040	ENST00000477915	FBXL13	protein_coding	27.0418	8.64448	1.64534	0.0698976	YES
ENSG00000169598	ENST00000338895	DFFB	protein_coding	19.8241	4.83692	2.03509	0.0700884	YES
ENSG00000235531	ENST00000512290	RP11-383H13.1	protein_coding	22.6187	5.9293	1.93158	0.0702488	YES
ENSG00000124253	ENST00000543666	PCK1	protein_coding	69.3142	27.8713	1.31437	0.0705132	YES
ENSG00000080493	ENST00000351898	SLC4A4	protein_coding	25.1701	7.5206	1.74279	0.0706931	YES
ENSG00000204052	ENST00000468319	C6ORF154	protein_coding	14.0842	0.530434	4.73076	0.0711405	YES
ENSG00000197647	ENST00000548669	ZNF433	protein_coding	14.0447	2.18475	2.68449	0.0717715	YES
ENSG00000197647	ENST00000455504	ZNF433	protein_coding	14.0447	2.18475	2.68449	0.0717715	YES
ENSG00000197647	ENST00000552904	ZNF433	protein_coding	14.0447	2.18475	2.68449	0.0717715	YES
ENSG00000068745	ENST00000476645	IP6K2	protein_coding	58.1555	24.7202	1.23422	0.0720824	YES
ENSG00000169860	ENST00000305097	P2RY1	protein_coding	7.21774	0	inf	0.072855	YES
ENSG00000067208	ENST00000474806	EVI5	protein_coding	42.1539	17.226	1.29108	0.07326	YES
ENSG00000135502	ENST00000483647	SLC26A10	protein_coding	20.3562	4.96295	2.0362	0.0735994	YES
ENSG00000164330	ENST00000523315	EBF1	protein_coding	15.0528	2.80971	2.42154	0.0737823	YES
ENSG00000132437	ENST00000380984	DDC	protein_coding	26.9795	8.54996	1.65787	0.0740198	YES
ENSG00000173757	ENST00000415845	STAT5B	protein_coding	55.2331	25.8704	1.09423	0.0740849	YES
ENSG00000143434	ENST00000464018	SEMA6C	protein_coding	10.9809	1.12388	3.28844	0.0743273	YES
ENSG00000173467	ENST00000414935	AGR3	protein_coding	19.266	3.30863	2.54175	0.0743636	YES
ENSG00000115919	ENST00000410015	KYNU	protein_coding	7.13563	0	inf	0.0744157	YES
ENSG00000227975	ENST00000443737	C9ORF35	protein_coding	7.13563	0	inf	0.0744157	YES
ENSG00000085511	ENST00000448119	MAP3K4	protein_coding	51.9854	24.6257	1.07794	0.0754316	YES
ENSG00000188917	ENST00000488615	TRMT2B	protein_coding	16.0609	3.27713	2.29305	0.0757143	YES
ENSG00000109572	ENST00000502998	CLCN3	protein_coding	53.4663	25.466	1.07006	0.076145	YES
ENSG00000197467	ENST00000461649	COL13A1	protein_coding	42.6267	18.1975	1.22802	0.076311	YES
ENSG00000129422	ENST00000521635	MTUS1	protein_coding	16.4912	3.24562	2.34513	0.0767014	YES
ENSG00000129159	ENST00000525802	KCNC1	protein_coding	25.0454	7.70964	1.69981	0.0776524	YES
ENSG00000187955	ENST00000537875	COL14A1	protein_coding	26.9171	8.54996	1.65453	0.0779297	YES
ENSG00000166164	ENST00000475877	BRD7	protein_coding	44.8071	19.6943	1.18595	0.0780383	YES
ENSG00000185101	ENST00000532094	ANO9	protein_coding	21.2198	5.33585	1.99162	0.0783468	YES
ENSG00000162408	ENST00000460777	NOL9	protein_coding	92.9503	41.0113	1.18044	0.0785464	YES
ENSG00000010438	ENST00000468152	PRSS3	protein_coding	17.1708	3.90208	2.13764	0.0786787	YES
ENSG00000104324	ENST00000529551	AC010859.1	protein_coding	13.736	2.18475	2.65243	0.0791256	YES
ENSG00000163689	ENST00000471288	C3ORF67	protein_coding	48.6098	22.0681	1.13929	0.0792155	YES
ENSG00000186017	ENST00000460937	ZNF566	protein_coding	28.3752	9.33245	1.6043	0.0792775	YES
ENSG00000141434	ENST00000269202	MEP1B	protein_coding	6.88933	0	inf	0.0793741	YES
ENSG00000137573	ENST00000458141	SULF1	protein_coding	27.9678	7.58362	1.88281	0.0794683	YES
ENSG00000137573	ENST00000260128	SULF1	protein_coding	27.9678	7.58362	1.88281	0.0794683	YES
ENSG00000157570	ENST00000519051	TSPAN18	protein_coding	31.9742	11.4857	1.47707	0.0796174	YES
ENSG00000197816	ENST00000541524	C9ORF174	protein_coding	31.0285	10.7347	1.53131	0.0798878	YES
ENSG00000116747	ENST00000469214	TROVE2	protein_coding	31.2976	11.2021	1.48228	0.0800233	YES
ENSG00000120217	ENST00000381577	CD274	protein_coding	30.7001	10.8607	1.49912	0.0807577	YES
ENSG00000181722	ENST00000491500	ZBTB20	protein_coding	23.9552	7.11619	1.75116	0.080956	YES
ENSG00000169752	ENST00000394907	NRG4	protein_coding	46.9678	20.9705	1.16331	0.0812322	YES
ENSG00000167632	ENST00000521167	TRAPPC9	protein_coding	57.719	27.6508	1.06173	0.0812362	YES
ENSG00000163508	ENST00000537516	EOMES	protein_coding	23.791	7.1477	1.73486	0.0816993	YES
ENSG00000170160	ENST00000456009	CCDC144A	protein_coding	32.4502	12.6411	1.36011	0.0823507	YES
ENSG00000163050	ENST00000485677	ADCK3	protein_coding	13.4076	2.12174	2.65974	0.0831441	YES
ENSG00000110844	ENST00000548436	PRPF40B	protein_coding	34.1546	13.077	1.38505	0.0835728	YES
ENSG00000152782	ENST00000488482	PANK1	protein_coding	31.8298	11.5487	1.46264	0.0837143	YES
ENSG00000132437	ENST00000444733	DDC	protein_coding	54.4287	21.9369	1.31101	0.0840372	YES
ENSG00000114127	ENST00000468894	XRN1	protein_coding	43.1422	19.0063	1.18262	0.0841021	YES
ENSG00000184012	ENST00000424093	TMPRSS2	protein_coding	11.9069	1.5913	2.90352	0.0841311	YES
ENSG00000089123	ENST00000544472	TASP1	protein_coding	26.7924	8.89654	1.59051	0.0846916	YES
ENSG00000044459	ENST00000461247	CNTLN	protein_coding	59.9618	29.9301	1.00245	0.0849881	YES
ENSG00000173272	ENST00000488586	MZT2A	protein_coding	10.5902	1.06087	3.31941	0.0850284	YES
ENSG00000167107	ENST00000506085	ACSF2	protein_coding	56.3004	27.2464	1.04708	0.0855243	YES
ENSG00000250722	ENST00000510650	SEPP1	protein_coding	48.5049	13.4814	1.84716	0.086374	YES
ENSG00000168010	ENST00000534905	ATG16L2	protein_coding	26.7103	8.64448	1.62754	0.086403	YES
ENSG00000109458	ENST00000509992	GAB1	protein_coding	32.2008	12.0791	1.41458	0.0866631	YES
ENSG00000173272	ENST00000445782	MZT2A	protein_coding	13.5095	2.15324	2.64939	0.0866711	YES
ENSG00000173272	ENST00000427024	MZT2A	protein_coding	13.5095	2.15324	2.64939	0.0866711	YES
ENSG00000198590	ENST00000425932	C3ORF35	protein_coding	16.8622	3.77605	2.15884	0.086693	YES
ENSG00000114268	ENST00000422701	PFKFB4	protein_coding	48.0746	21.9735	1.12951	0.0872997	YES
ENSG00000172264	ENST00000462552	MACROD2	protein_coding	18.8981	4.99446	1.91984	0.0876568	YES
ENSG00000167107	ENST00000511147	ACSF2	protein_coding	36.9295	14.6683	1.33207	0.0879996	YES
ENSG00000153029	ENST00000438435	MR1	protein_coding	15.6078	3.30863	2.23796	0.0883957	YES
ENSG00000133019	ENST00000448020	CHRM3	protein_coding	38.1641	16.0442	1.25016	0.0892126	YES
ENSG00000170325	ENST00000527581	PRDM10	protein_coding	34.4861	14.2639	1.27365	0.0896035	YES
ENSG00000183718	ENST00000513146	TRIM52	protein_coding	20.008	5.46188	1.87311	0.0900461	YES
ENSG00000147481	ENST00000523085	SNTG1	protein_coding	10.4062	0	inf	0.0900727	YES
ENSG00000181744	ENST00000483808	C3ORF58	protein_coding	16.7603	3.30863	2.34074	0.0905143	YES
ENSG00000172264	ENST00000483997	MACROD2	protein_coding	19.8438	5.52489	1.84467	0.0907736	YES
ENSG00000160789	ENST00000470835	LMNA	protein_coding	18.8784	4.89994	1.9459	0.0911812	YES
ENSG00000106415	ENST00000460897	GLCCI1	protein_coding	28.8086	10.5193	1.45345	0.0915119	YES
ENSG00000115165	ENST00000457793	CYTIP	protein_coding	11.6804	1.62281	2.84752	0.0916564	YES
ENSG00000147481	ENST00000521316	SNTG1	protein_coding	10.797	0	inf	0.0919866	YES
ENSG00000013503	ENST00000549195	POLR3B	protein_coding	28.8086	10.3933	1.47084	0.0921347	YES
ENSG00000136960	ENST00000524146	ENPP2	protein_coding	14.8688	0.530434	4.80897	0.0923499	YES
ENSG00000198947	ENST00000378705	DMD	protein_coding	19	4.89994	1.95516	0.0923777	YES
ENSG00000150938	ENST00000473403	CRIM1	protein_coding	22.2279	6.52275	1.76882	0.0928455	YES
ENSG00000164604	ENST00000424100	GPR85	protein_coding	8.80055	0.530434	4.05235	0.0932331	YES
ENSG00000164604	ENST00000297146	GPR85	protein_coding	8.80055	0.530434	4.05235	0.0932331	YES
ENSG00000136874	ENST00000525847	STX17	protein_coding	43.8188	19.8203	1.14457	0.0940859	YES
ENSG00000156050	ENST00000534936	FAM161B	protein_coding	46.022	21.6585	1.08739	0.0944755	YES
ENSG00000213213	ENST00000481601	KIAA1984	protein_coding	29.3864	10.7977	1.44442	0.0950041	YES
ENSG00000133835	ENST00000507695	HSD17B4	protein_coding	114.275	55.4906	1.0422	0.0954011	YES
ENSG00000163508	ENST00000295743	EOMES	protein_coding	26.7727	9.36396	1.51557	0.0955442	YES
ENSG00000176204	ENST00000409282	LRRTM4	protein_coding	31.3403	10.8607	1.52889	0.0955643	YES
ENSG00000134242	ENST00000528414	PTPN22	protein_coding	11.352	1.09238	3.3774	0.0960242	YES
ENSG00000100376	ENST00000476478	FAM118A	protein_coding	12.6885	2.12174	2.5802	0.0964074	YES
ENSG00000187391	ENST00000522342	MAGI2	protein_coding	15.3417	1.06087	3.85414	0.096777	YES
ENSG00000124253	ENST00000319441	PCK1	protein_coding	102.973	37.7342	1.44832	0.097015	YES
ENSG00000163638	ENST00000467257	ADAMTS9	protein_coding	195.996	88.9813	1.13925	0.0976885	YES
ENSG00000133019	ENST00000468573	CHRM3	protein_coding	49.7624	24.1898	1.04066	0.097801	YES
ENSG00000185101	ENST00000534161	ANO9	protein_coding	16.8196	3.71304	2.17947	0.0978144	YES
ENSG00000124253	ENST00000467047	PCK1	protein_coding	91.9526	39.3255	1.22543	0.0980309	YES
ENSG00000214900	ENST00000529902	C14ORF182	protein_coding	29.7969	11.2651	1.4033	0.0985092	YES
ENSG00000134627	ENST00000543336	PIWIL4	protein_coding	28.4178	10.2988	1.46432	0.0990205	YES
ENSG00000198270	ENST00000552800	TMEM116	protein_coding	8.47214	0.530434	3.99748	0.0992607	YES
ENSG00000156050	ENST00000286544	FAM161B	protein_coding	45.6313	21.6585	1.07509	0.0992979	YES
ENSG00000186918	ENST00000519730	ZNF395	protein_coding	15.7325	1.06087	3.89043	0.099501	YES
ENSG00000173660	ENST00000460947	UQCRH	protein_coding	1139.41	2359.51	-1.0502	1e-05	YES
ENSG00000173660	ENST00000489056	UQCRH	protein_coding	1188.56	2429.29	-1.03133	1.35e-05	YES
ENSG00000173660	ENST00000311672	UQCRH	protein_coding	1188.56	2427.04	-1.02999	1.38e-05	YES
ENSG00000173660	ENST00000496387	UQCRH	protein_coding	1215.88	2455.32	-1.01391	1.82e-05	YES
ENSG00000109805	ENST00000509719	NCAPG	protein_coding	234.252	531.672	-1.18248	2.88e-05	YES
ENSG00000151287	ENST00000487260	C13ORF27	protein_coding	42.6267	148.5	-1.80063	2.89e-05	YES
ENSG00000184445	ENST00000423927	KNTC1	protein_coding	98.0209	258.336	-1.39809	4.25e-05	YES
ENSG00000151287	ENST00000376027	C13ORF27	protein_coding	113.445	289.038	-1.34927	4.51e-05	YES
ENSG00000151287	ENST00000376029	C13ORF27	protein_coding	111.553	283.204	-1.34411	5.48e-05	YES
ENSG00000179314	ENST00000317744	WSCD1	protein_coding	321.354	663.597	-1.04614	9.31e-05	YES
ENSG00000188342	ENST00000494087	GTF2F2	protein_coding	242.511	509.766	-1.07179	0.000113871	YES
ENSG00000188342	ENST00000461904	GTF2F2	protein_coding	213.187	457.926	-1.103	0.000126593	YES
ENSG00000090054	ENST00000488921	SPTLC1	protein_coding	41.7829	133.585	-1.67677	0.00013918	YES
ENSG00000165490	ENST00000533750	C11ORF82	protein_coding	64.8349	179.37	-1.4681	0.000173889	YES
ENSG00000119787	ENST00000449130	ATL2	protein_coding	159.982	360.526	-1.17219	0.000187672	YES
ENSG00000184445	ENST00000545065	KNTC1	protein_coding	74.046	195.351	-1.39958	0.000189064	YES
ENSG00000120675	ENST00000474320	DNAJC15	protein_coding	57.8635	163.384	-1.49754	0.000190706	YES
ENSG00000102181	ENST00000491877	CD99L2	protein_coding	28.4802	101.087	-1.82756	0.000288318	YES
ENSG00000116815	ENST00000369489	CD58	protein_coding	230.377	465.541	-1.01491	0.000289711	YES
ENSG00000134905	ENST00000537394	CARS2	protein_coding	228.837	462.574	-1.01536	0.000315273	YES
ENSG00000151287	ENST00000376032	C13ORF27	protein_coding	146.634	321.248	-1.13147	0.000347302	YES
ENSG00000162929	ENST00000453873	KIAA1841	protein_coding	175.416	366.56	-1.06327	0.000350378	YES
ENSG00000198829	ENST00000362032	SUCNR1	protein_coding	93.8701	312.992	-1.73739	0.000354842	YES
ENSG00000198546	ENST00000482153	ZNF511	protein_coding	150.184	320.533	-1.09374	0.000357294	YES
ENSG00000188242	ENST00000502337	CTD-2228K2.5	protein_coding	34.6046	108.145	-1.64393	0.000396107	YES
ENSG00000184305	ENST00000515693	FAM190A	protein_coding	0.945737	24.3421	-4.68587	0.000406562	YES
ENSG00000119787	ENST00000456736	ATL2	protein_coding	143.865	319.336	-1.15036	0.000420784	YES
ENSG00000123485	ENST00000434039	HJURP	protein_coding	121.257	270.221	-1.15607	0.000439615	YES
ENSG00000113048	ENST00000520285	MRPS27	protein_coding	77.9536	192.384	-1.3033	0.000502799	YES
ENSG00000151287	ENST00000376022	C13ORF27	protein_coding	96.6252	226.432	-1.2286	0.000505462	YES
ENSG00000162929	ENST00000453186	KIAA1841	protein_coding	195.818	397.898	-1.02288	0.00052825	YES
ENSG00000109511	ENST00000393751	ANXA10	protein_coding	24.4904	100.005	-2.02978	0.000586312	YES
ENSG00000109511	ENST00000359299	ANXA10	protein_coding	24.4904	100.005	-2.02978	0.000586312	YES
ENSG00000116815	ENST00000464088	CD58	protein_coding	222.151	447.28	-1.00964	0.00061103	YES
ENSG00000111665	ENST00000545368	CDCA3	protein_coding	117.655	255.301	-1.11764	0.000612272	YES
ENSG00000120675	ENST00000379221	DNAJC15	protein_coding	155.126	325.68	-1.07002	0.000625518	YES
ENSG00000090054	ENST00000337841	SPTLC1	protein_coding	170.527	351.083	-1.04182	0.000640599	YES
ENSG00000121895	ENST00000372489	TMEM156	protein_coding	10.8365	55.3067	-2.35156	0.000667204	YES
ENSG00000164032	ENST00000511348	H2AFZ	protein_coding	1329.65	2776.36	-1.06214	0.000667872	YES
ENSG00000165501	ENST00000318317	LRR1	protein_coding	175.584	357.895	-1.02738	0.000693285	YES
ENSG00000155011	ENST00000285311	DKK2	protein_coding	70.3056	175.778	-1.32204	0.00070568	YES
ENSG00000164032	ENST00000511203	H2AFZ	protein_coding	1313.12	2755.07	-1.06909	0.000806917	YES
ENSG00000117862	ENST00000471493	TXNDC12	protein_coding	142.927	294.658	-1.04376	0.00084772	YES
ENSG00000113048	ENST00000523654	MRPS27	protein_coding	79.4346	188.514	-1.24683	0.000915689	YES
ENSG00000113048	ENST00000522095	MRPS27	protein_coding	80.4001	189.075	-1.23369	0.000932693	YES
ENSG00000122912	ENST00000474927	SLC25A16	protein_coding	13.6737	59.3927	-2.11888	0.000982012	YES
ENSG00000143951	ENST00000431065	WDPCP	protein_coding	8.32768	46.7253	-2.48822	0.00102486	YES
ENSG00000173276	ENST00000449949	ZNF295	protein_coding	9.89074	51.1263	-2.36991	0.00105049	YES
ENSG00000164032	ENST00000296417	H2AFZ	protein_coding	1309.89	2764.97	-1.07782	0.00106383	YES
ENSG00000151287	ENST00000376019	C13ORF27	protein_coding	148.627	304.211	-1.03337	0.00111425	YES
ENSG00000105640	ENST00000222247	RPL18A	protein_coding	37.2776	105.682	-1.50335	0.00111896	YES
ENSG00000164032	ENST00000511319	H2AFZ	protein_coding	1307.3	2747.64	-1.07161	0.00122441	YES
ENSG00000213585	ENST00000489906	VDAC1	protein_coding	340.266	700.712	-1.04216	0.00124255	YES
ENSG00000198546	ENST00000361518	ZNF511	protein_coding	213.722	430.527	-1.01037	0.00127421	YES
ENSG00000167553	ENST00000549818	TUBA1C	protein_coding	40.5087	112.977	-1.47972	0.00127579	YES
ENSG00000114346	ENST00000487073	ECT2	protein_coding	106.759	228.054	-1.09502	0.0013072	YES
ENSG00000164032	ENST00000529158	H2AFZ	protein_coding	1231.1	2623.5	-1.09155	0.00139467	YES
ENSG00000111665	ENST00000535871	CDCA3	protein_coding	119.632	248.116	-1.05242	0.00142916	YES
ENSG00000106477	ENST00000541543	TSGA14	protein_coding	89.1185	198.686	-1.1567	0.00143725	YES
ENSG00000113048	ENST00000506957	MRPS27	protein_coding	62.3459	151.278	-1.27884	0.00152608	YES
ENSG00000183137	ENST00000520883	CEP57L1	protein_coding	50.9149	132.865	-1.3838	0.00152811	YES
ENSG00000105792	ENST00000491886	C7ORF63	protein_coding	3.14587	29.7147	-3.23964	0.00155991	YES
ENSG00000171757	ENST00000522329	LRRC34	protein_coding	27.7184	86.3607	-1.63953	0.00172948	YES
ENSG00000090054	ENST00000461132	SPTLC1	protein_coding	18.3826	66.887	-1.86338	0.00180654	YES
ENSG00000164946	ENST00000380880	FREM1	protein_coding	26.1782	85.0162	-1.69937	0.00182592	YES
ENSG00000090054	ENST00000477888	SPTLC1	protein_coding	125.063	256.267	-1.035	0.00184461	YES
ENSG00000196247	ENST00000360117	ZNF107	protein_coding	9.87099	48.9994	-2.3115	0.00191556	YES
ENSG00000121578	ENST00000487579	B4GALT4	protein_coding	18.8555	66.7558	-1.82391	0.00194882	YES
ENSG00000124749	ENST00000467216	COL21A1	protein_coding	0	14.7628	-inf	0.00201532	YES
ENSG00000048342	ENST00000514039	CC2D2A	protein_coding	28.7462	86.0771	-1.58226	0.00219035	YES
ENSG00000183196	ENST00000332272	CHST6	protein_coding	69.4815	160.521	-1.20806	0.00223104	YES
ENSG00000163738	ENST00000325278	MTHFD2L	protein_coding	76.348	170.757	-1.16128	0.00223272	YES
ENSG00000163738	ENST00000395759	MTHFD2L	protein_coding	76.348	170.757	-1.16128	0.00223272	YES
ENSG00000136147	ENST00000442195	PHF11	protein_coding	23.3181	75.9043	-1.70273	0.00226205	YES
ENSG00000171757	ENST00000528597	LRRC34	protein_coding	20.6254	71.5663	-1.79486	0.0022947	YES
ENSG00000185055	ENST00000485614	EFCAB10	protein_coding	0.390766	17.415	-5.47788	0.00232758	YES
ENSG00000151287	ENST00000376021	C13ORF27	protein_coding	131.706	264.476	-1.00582	0.00235332	YES
ENSG00000105640	ENST00000420197	RPL18A	protein_coding	41.9866	108.334	-1.36749	0.00239324	YES
ENSG00000075651	ENST00000475273	PLD1	protein_coding	6.74487	39.6091	-2.55397	0.00241737	YES
ENSG00000004866	ENST00000465133	ST7	protein_coding	53.483	132.808	-1.31219	0.00252167	YES
ENSG00000182993	ENST00000330828	C12ORF60	protein_coding	25.8695	82.1487	-1.66698	0.00255448	YES
ENSG00000117410	ENST00000498208	ATP6V0B	protein_coding	41.6186	108.607	-1.38382	0.00256598	YES
ENSG00000183137	ENST00000336977	CEP57L1	protein_coding	54.2053	133.926	-1.30493	0.00256992	YES
ENSG00000136147	ENST00000487433	PHF11	protein_coding	15.5454	58.9568	-1.92317	0.00263852	YES
ENSG00000068912	ENST00000494373	ERLEC1	protein_coding	78.8994	173.499	-1.13684	0.00277513	YES
ENSG00000136147	ENST00000496612	PHF11	protein_coding	20.6451	69.1295	-1.7435	0.0028054	YES
ENSG00000136147	ENST00000357596	PHF11	protein_coding	82.4527	180.589	-1.13107	0.00285573	YES
ENSG00000185055	ENST00000480514	EFCAB10	protein_coding	0.390766	16.9161	-5.43595	0.00286048	YES
ENSG00000128609	ENST00000466896	NDUFA5	protein_coding	136.07	273.257	-1.00591	0.00290808	YES
ENSG00000153904	ENST00000467530	DDAH1	protein_coding	0	14.5423	-inf	0.00293305	YES
ENSG00000066583	ENST00000514194	ISOC1	protein_coding	48.7345	122.32	-1.32764	0.00295804	YES
ENSG00000136527	ENST00000471134	TRA2B	protein_coding	60.4118	139.982	-1.21234	0.00296017	YES
ENSG00000079277	ENST00000532897	MKNK1	protein_coding	15.401	57.0189	-1.88842	0.00299383	YES
ENSG00000164306	ENST00000515152	CCDC111	protein_coding	44.6429	114.699	-1.36135	0.00304306	YES
ENSG00000186687	ENST00000510516	LYRM7	protein_coding	121.959	262.243	-1.1045	0.00314079	YES
ENSG00000163738	ENST00000331145	MTHFD2L	protein_coding	24.0768	72.5957	-1.59224	0.00318828	YES
ENSG00000102595	ENST00000462472	UGGT2	protein_coding	82.62	177.5	-1.10326	0.00321116	YES
ENSG00000106477	ENST00000343969	TSGA14	protein_coding	89.6735	188.729	-1.07356	0.00325802	YES
ENSG00000149636	ENST00000438549	DSN1	protein_coding	80.9717	174.37	-1.10667	0.00327886	YES
ENSG00000237765	ENST00000507992	FAM200B	protein_coding	13.4274	52.9014	-1.97813	0.00336935	YES
ENSG00000136147	ENST00000488958	PHF11	protein_coding	82.4527	177.842	-1.10896	0.00346292	YES
ENSG00000188242	ENST00000342584	CTD-2228K2.5	protein_coding	88.5407	184.832	-1.0618	0.00346621	YES
ENSG00000237765	ENST00000506610	FAM200B	protein_coding	74.1904	162.764	-1.13348	0.00354576	YES
ENSG00000164306	ENST00000506278	CCDC111	protein_coding	65.9449	148.343	-1.1696	0.00367632	YES
ENSG00000137501	ENST00000524911	SYTL2	protein_coding	6.3541	37.8551	-2.57473	0.00368977	YES
ENSG00000183137	ENST00000523787	CEP57L1	protein_coding	59.4889	138.233	-1.21641	0.00372257	YES
ENSG00000112742	ENST00000515751	TTK	protein_coding	91.3218	222.325	-1.28364	0.0037391	YES
ENSG00000164647	ENST00000297205	STEAP1	protein_coding	82.2323	177.5	-1.11005	0.00380677	YES
ENSG00000171757	ENST00000518252	LRRC34	protein_coding	15.1349	56.6145	-1.90329	0.00391422	YES
ENSG00000185158	ENST00000543378	LRRC37B	protein_coding	52.0249	124.368	-1.25734	0.00393931	YES
ENSG00000087301	ENST00000281741	TXNDC16	protein_coding	58.0901	134.929	-1.21584	0.00404231	YES
ENSG00000183137	ENST00000517392	CEP57L1	protein_coding	60.2704	138.858	-1.20408	0.00405789	YES
ENSG00000136147	ENST00000467763	PHF11	protein_coding	20.9538	67.6643	-1.69118	0.00411737	YES
ENSG00000134905	ENST00000485188	CARS2	protein_coding	89.8575	185.079	-1.04243	0.00412877	YES
ENSG00000124275	ENST00000514369	MTRR	protein_coding	88.6031	183.398	-1.04955	0.00415031	YES
ENSG00000066583	ENST00000513879	ISOC1	protein_coding	52.8261	125.597	-1.24948	0.00422312	YES
ENSG00000251201	ENST00000408996	TMED7-TICAM2	protein_coding	53.4237	127.624	-1.25635	0.00424556	YES
ENSG00000243414	ENST00000427199	TICAM2	protein_coding	53.4237	127.624	-1.25635	0.00424556	YES
ENSG00000139324	ENST00000547034	TMTC3	protein_coding	53.1577	147.696	-1.47429	0.00425422	YES
ENSG00000171132	ENST00000498388	PRKCE	protein_coding	8.49189	40.1395	-2.24087	0.00431251	YES
ENSG00000198130	ENST00000489269	HIBCH	protein_coding	73.3497	160.921	-1.13349	0.00432049	YES
ENSG00000073711	ENST00000492624	PPP2R3A	protein_coding	8.22583	40.8853	-2.31335	0.00445555	YES
ENSG00000011426	ENST00000460598	ANLN	protein_coding	106.66	213.917	-1.00402	0.00447814	YES
ENSG00000106477	ENST00000484549	TSGA14	protein_coding	92.5731	189.354	-1.03242	0.00453337	YES
ENSG00000130005	ENST00000447102	GAMT	protein_coding	96.8517	197.121	-1.02523	0.00459247	YES
ENSG00000080503	ENST00000324954	SMARCA2	protein_coding	64.6905	143.001	-1.14441	0.00470353	YES
ENSG00000183137	ENST00000521522	CEP57L1	protein_coding	54.2448	126.532	-1.22194	0.00471816	YES
ENSG00000185158	ENST00000341671	LRRC37B	protein_coding	46.0418	112.977	-1.29501	0.00475666	YES
ENSG00000185158	ENST00000327564	LRRC37B	protein_coding	46.0418	112.977	-1.29501	0.00475666	YES
ENSG00000118961	ENST00000419825	C2ORF43	protein_coding	40.7155	103.996	-1.35288	0.00478243	YES
ENSG00000144283	ENST00000483881	PKP4	protein_coding	48.9777	113.885	-1.21739	0.00480207	YES
ENSG00000136147	ENST00000482487	PHF11	protein_coding	17.2727	59.1458	-1.77578	0.00481759	YES
ENSG00000164946	ENST00000380881	FREM1	protein_coding	30.4766	86.6076	-1.50679	0.00486889	YES
ENSG00000164946	ENST00000422223	FREM1	protein_coding	30.4766	86.6076	-1.50679	0.00486889	YES
ENSG00000183137	ENST00000359793	CEP57L1	protein_coding	61.052	138.233	-1.17899	0.00488371	YES
ENSG00000189362	ENST00000421038	TMEM194B	protein_coding	29.7969	84.3335	-1.50094	0.00506334	YES
ENSG00000033011	ENST00000262374	ALG1	protein_coding	74.0262	158.615	-1.09942	0.0051099	YES
ENSG00000138778	ENST00000515478	CENPE	protein_coding	16.6554	56.9611	-1.77399	0.00515719	YES
ENSG00000004866	ENST00000420755	ST7	protein_coding	20.5007	64.8597	-1.66165	0.00517481	YES
ENSG00000183137	ENST00000407272	CEP57L1	protein_coding	61.5248	138.233	-1.16786	0.00521626	YES
ENSG00000130021	ENST00000424830	HDHD1	protein_coding	91.3353	184.207	-1.01208	0.00522597	YES
ENSG00000166352	ENST00000532470	C11ORF74	protein_coding	49.9889	118.475	-1.24491	0.00524995	YES
ENSG00000138399	ENST00000490590	FASTKD1	protein_coding	59.1605	133.795	-1.17732	0.00533217	YES
ENSG00000164946	ENST00000380875	FREM1	protein_coding	21.1606	67.7588	-1.67903	0.00533858	YES
ENSG00000136147	ENST00000465045	PHF11	protein_coding	83.8713	185.646	-1.14631	0.00543948	YES
ENSG00000184785	ENST00000330288	Z83826.1	protein_coding	63.354	140.454	-1.14859	0.00545837	YES
ENSG00000073711	ENST00000447251	PPP2R3A	protein_coding	8.6987	40.8853	-2.23271	0.00547704	YES
ENSG00000136147	ENST00000378319	PHF11	protein_coding	82.4527	175.72	-1.09164	0.00563997	YES
ENSG00000128609	ENST00000459880	NDUFA5	protein_coding	102.181	206.932	-1.01803	0.00565616	YES
ENSG00000132423	ENST00000369240	COQ3	protein_coding	46.4689	107.862	-1.21484	0.00566306	YES
ENSG00000109511	ENST00000507278	ANXA10	protein_coding	11.9464	46.2527	-1.95296	0.00566729	YES
ENSG00000050748	ENST00000523135	MAPK9	protein_coding	39.7895	100.283	-1.33362	0.00569146	YES
ENSG00000116670	ENST00000376655	MAD2L2	protein_coding	85.8085	175.242	-1.03016	0.0057425	YES
ENSG00000138119	ENST00000485212	MYOF	protein_coding	59.4692	133.422	-1.16578	0.0059915	YES
ENSG00000176894	ENST00000428960	PXMP2	protein_coding	26.7924	74.6229	-1.47779	0.0060411	YES
ENSG00000015475	ENST00000342111	BID	protein_coding	105.196	218.17	-1.05237	0.00604294	YES
ENSG00000164647	ENST00000412573	STEAP1	protein_coding	65.3504	143.915	-1.13895	0.00605718	YES
ENSG00000185220	ENST00000329291	PGBD2	protein_coding	44.0059	107.646	-1.29053	0.00605856	YES
ENSG00000173852	ENST00000481923	DPY19L1	protein_coding	57.1215	160.962	-1.49462	0.00624875	YES
ENSG00000149636	ENST00000447406	DSN1	protein_coding	102.829	211.543	-1.04071	0.00646798	YES
ENSG00000075539	ENST00000512297	FRYL	protein_coding	41.4939	99.2801	-1.2586	0.00655603	YES
ENSG00000174227	ENST00000505800	PIGG	protein_coding	70.897	146.531	-1.04741	0.00657469	YES
ENSG00000116237	ENST00000495791	ICMT	protein_coding	69.7476	146.751	-1.07316	0.00657579	YES
ENSG00000101811	ENST00000413437	CSTF2	protein_coding	60.2538	139.078	-1.20677	0.00664196	YES
ENSG00000015475	ENST00000473439	BID	protein_coding	84.2225	184.275	-1.12958	0.00665078	YES
ENSG00000185055	ENST00000490493	EFCAB10	protein_coding	0.390766	14.7628	-5.23952	0.00668983	YES
ENSG00000089682	ENST00000495517	RBM41	protein_coding	73.5367	157.801	-1.10157	0.0067184	YES
ENSG00000172901	ENST00000506279	AC010282.1	protein_coding	0	11.9846	-inf	0.00674464	YES
ENSG00000170955	ENST00000530979	PRKCDBP	protein_coding	47.0073	110.388	-1.23162	0.00681492	YES
ENSG00000107371	ENST00000496910	EXOSC3	protein_coding	41.5365	99.9629	-1.26701	0.00688928	YES
ENSG00000118961	ENST00000402479	C2ORF43	protein_coding	50.8921	116.17	-1.19072	0.00689077	YES
ENSG00000115935	ENST00000392547	WIPF1	protein_coding	13.7163	51.0003	-1.89461	0.0069366	YES
ENSG00000143353	ENST00000481007	LYPLAL1	protein_coding	29.5278	79.4335	-1.42768	0.00699716	YES
ENSG00000115935	ENST00000272746	WIPF1	protein_coding	9.70679	42.8862	-2.14345	0.00700757	YES
ENSG00000198885	ENST00000420728	ITPRIPL1	protein_coding	68.5129	143.07	-1.06227	0.00717198	YES
ENSG00000198885	ENST00000542887	ITPRIPL1	protein_coding	68.5129	143.07	-1.06227	0.00717198	YES
ENSG00000115935	ENST00000392548	WIPF1	protein_coding	13.2434	49.9394	-1.9149	0.00720253	YES
ENSG00000004866	ENST00000449366	ST7	protein_coding	22.3526	67.4174	-1.59268	0.00726905	YES
ENSG00000183137	ENST00000368968	CEP57L1	protein_coding	40.9618	100.315	-1.29218	0.00730614	YES
ENSG00000066583	ENST00000506986	ISOC1	protein_coding	72.9984	152.78	-1.06552	0.00746999	YES
ENSG00000150773	ENST00000530641	PIH1D2	protein_coding	23.896	70.8784	-1.56858	0.00751528	YES
ENSG00000004866	ENST00000477742	ST7	protein_coding	22.4545	66.2935	-1.56186	0.00752627	YES
ENSG00000185220	ENST00000539153	PGBD2	protein_coding	46.8431	109.894	-1.23021	0.00761681	YES
ENSG00000198887	ENST00000475540	SMC5	protein_coding	53.3188	119.51	-1.16442	0.00763584	YES
ENSG00000124787	ENST00000479782	RPP40	protein_coding	53.5651	118.502	-1.14554	0.00764783	YES
ENSG00000176783	ENST00000507569	RUFY1	protein_coding	52.8033	117.231	-1.15065	0.00765233	YES
ENSG00000174227	ENST00000515237	PIGG	protein_coding	73.1792	148.122	-1.01728	0.00769112	YES
ENSG00000197172	ENST00000329342	MAGEA6	protein_coding	15.9362	53.6524	-1.75134	0.00776726	YES
ENSG00000096063	ENST00000507909	SRPK1	protein_coding	42.2983	101.276	-1.25962	0.00778967	YES
ENSG00000213047	ENST00000367396	DENND1B	protein_coding	8.30793	38.2962	-2.20464	0.0077995	YES
ENSG00000183137	ENST00000368970	CEP57L1	protein_coding	41.4347	100.315	-1.27562	0.00791757	YES
ENSG00000198885	ENST00000361124	ITPRIPL1	protein_coding	65.6757	137.639	-1.06746	0.00800112	YES
ENSG00000196460	ENST00000484091	RFX8	protein_coding	1.41861	18.0399	-3.66865	0.00807924	YES
ENSG00000143494	ENST00000366968	VASH2	protein_coding	66.1288	139.267	-1.07451	0.00821606	YES
ENSG00000198885	ENST00000439118	ITPRIPL1	protein_coding	70.5686	144.225	-1.03122	0.00829029	YES
ENSG00000130592	ENST00000417766	LSP1	protein_coding	34.112	84.6118	-1.31058	0.0083148	YES
ENSG00000130592	ENST00000457279	LSP1	protein_coding	34.112	84.6118	-1.31058	0.0083148	YES
ENSG00000130592	ENST00000432093	LSP1	protein_coding	34.112	84.6118	-1.31058	0.0083148	YES
ENSG00000173262	ENST00000535295	SLC2A14	protein_coding	1.72727	21.5376	-3.64029	0.00832966	YES
ENSG00000205809	ENST00000537017	KLRC2	protein_coding	29.1141	81.0878	-1.47777	0.00836979	YES
ENSG00000078114	ENST00000417816	NEBL	protein_coding	66.7461	139.288	-1.06132	0.00843455	YES
ENSG00000158411	ENST00000438121	MITD1	protein_coding	75.4053	156.057	-1.04934	0.00846794	YES
ENSG00000033011	ENST00000544428	ALG1	protein_coding	68.2895	143.227	-1.06857	0.00857344	YES
ENSG00000145348	ENST00000509862	TBCK	protein_coding	19.2265	59.8653	-1.63862	0.00860761	YES
ENSG00000197903	ENST00000356950	HIST1H2BK	protein_coding	34.8738	86.7703	-1.31506	0.00894572	YES
ENSG00000174373	ENST00000382366	RALGAPA1	protein_coding	65.9875	139.793	-1.08302	0.00895127	YES
ENSG00000169762	ENST00000505152	TAPT1	protein_coding	16.5109	52.7491	-1.67573	0.00915358	YES
ENSG00000015475	ENST00000551952	BID	protein_coding	91.6866	203.003	-1.14672	0.00919712	YES
ENSG00000134899	ENST00000535557	ERCC5	protein_coding	41.8057	99.9366	-1.25731	0.00929981	YES
ENSG00000147536	ENST00000522642	GINS4	protein_coding	19.5549	59.0513	-1.59444	0.00934594	YES
ENSG00000198885	ENST00000536814	ITPRIPL1	protein_coding	66.8677	137.172	-1.0366	0.0094662	YES
ENSG00000237765	ENST00000505260	FAM200B	protein_coding	74.6633	151.215	-1.01813	0.00964717	YES
ENSG00000115760	ENST00000431454	BIRC6	protein_coding	23.0126	83.4931	-1.85924	0.00986611	YES
ENSG00000221990	ENST00000408966	C5ORF55	protein_coding	13.3453	46.9406	-1.81451	0.00990841	YES
ENSG00000130592	ENST00000472974	LSP1	protein_coding	33.4749	82.3956	-1.29949	0.0099173	YES
ENSG00000176894	ENST00000539093	PXMP2	protein_coding	22.5989	65.0121	-1.52445	0.00992744	YES
ENSG00000149636	ENST00000492703	DSN1	protein_coding	65.7547	151.961	-1.20854	0.00993601	YES
ENSG00000136147	ENST00000426879	PHF11	protein_coding	63.4756	131.71	-1.05309	0.00998993	YES
ENSG00000139112	ENST00000544284	GABARAPL1	protein_coding	20.9933	60.3012	-1.52226	0.00999058	YES
ENSG00000163956	ENST00000509198	LRPAP1	protein_coding	107.603	231.694	-1.1065	0.010067	YES
ENSG00000162927	ENST00000430495	PUS10	protein_coding	9.66418	38.4485	-1.99221	0.0102091	YES
ENSG00000139112	ENST00000545887	GABARAPL1	protein_coding	21.4661	60.8631	-1.50351	0.0103649	YES
ENSG00000146267	ENST00000480148	C6ORF168	protein_coding	7.29984	33.6116	-2.20302	0.010569	YES
ENSG00000073711	ENST00000334546	PPP2R3A	protein_coding	28.7493	77.6847	-1.4341	0.0106262	YES
ENSG00000125462	ENST00000476966	C1ORF61	protein_coding	3.53664	23.9062	-2.75694	0.0108554	YES
ENSG00000166352	ENST00000530697	C11ORF74	protein_coding	41.4149	97.6888	-1.23804	0.0108795	YES
ENSG00000004866	ENST00000421345	ST7	protein_coding	15.9362	51.5307	-1.69313	0.0111104	YES
ENSG00000104231	ENST00000520941	ZFAND1	protein_coding	55.3547	118.57	-1.09896	0.0112653	YES
ENSG00000059377	ENST00000473948	TBXAS1	protein_coding	12.3569	42.7287	-1.78988	0.011309	YES
ENSG00000136147	ENST00000488605	PHF11	protein_coding	26.1553	69.7597	-1.41529	0.0113403	YES
ENSG00000110768	ENST00000528427	GTF2H1	protein_coding	45.8152	104.243	-1.18605	0.0115143	YES
ENSG00000133302	ENST00000475916	ANKRD32	protein_coding	1.64517	18.5389	-3.49425	0.0115805	YES
ENSG00000143486	ENST00000474408	EIF2D	protein_coding	52.0644	112.389	-1.11013	0.0117443	YES
ENSG00000120709	ENST00000511595	FAM53C	protein_coding	1.3365	16.9476	-3.66454	0.0117519	YES
ENSG00000168421	ENST00000505618	RHOH	protein_coding	1.41861	16.79	-3.56506	0.0118611	YES
ENSG00000222011	ENST00000420217	FAM185A	protein_coding	36.1905	86.261	-1.2531	0.0119304	YES
ENSG00000175471	ENST00000509850	MCTP1	protein_coding	30.6377	76.3087	-1.31654	0.0120215	YES
ENSG00000188313	ENST00000490745	PLSCR1	protein_coding	24.2836	64.9176	-1.41863	0.0122277	YES
ENSG00000042429	ENST00000507258	MED17	protein_coding	41.5958	93.041	-1.16143	0.0124431	YES
ENSG00000166444	ENST00000526241	ST5	protein_coding	19.4926	56.3361	-1.53114	0.0124462	YES
ENSG00000171860	ENST00000546241	C3AR1	protein_coding	12.2946	43.8526	-1.83464	0.0124476	YES
ENSG00000117697	ENST00000487995	NSL1	protein_coding	54.2645	115.797	-1.09352	0.0125909	YES
ENSG00000145284	ENST00000282709	SCD5	protein_coding	13.9003	46.2527	-1.73443	0.0126314	YES
ENSG00000130881	ENST00000431491	LRP3	protein_coding	41.9471	104.611	-1.31839	0.0126621	YES
ENSG00000156170	ENST00000521840	C8ORF38	protein_coding	27.5147	72.7166	-1.40208	0.012666	YES
ENSG00000222011	ENST00000409231	FAM185A	protein_coding	20.747	58.0798	-1.48513	0.0128957	YES
ENSG00000139112	ENST00000545047	GABARAPL1	protein_coding	13.4471	46.7568	-1.79788	0.0129394	YES
ENSG00000139112	ENST00000421801	GABARAPL1	protein_coding	19.3284	55.9002	-1.53213	0.0135291	YES
ENSG00000106477	ENST00000477003	TSGA14	protein_coding	52.002	109.637	-1.07609	0.0135559	YES
ENSG00000237765	ENST00000515697	FAM200B	protein_coding	56.527	118.665	-1.06988	0.013636	YES
ENSG00000139112	ENST00000545859	GABARAPL1	protein_coding	11.0007	40.0765	-1.86516	0.0136828	YES
ENSG00000015475	ENST00000550946	BID	protein_coding	93.5781	204.689	-1.12919	0.0137117	YES
ENSG00000186446	ENST00000491543	ZNF501	protein_coding	0	10.3933	-inf	0.0137496	YES
ENSG00000102181	ENST00000320893	CD99L2	protein_coding	23.9355	64.571	-1.43174	0.0137516	YES
ENSG00000162746	ENST00000392158	FCRLB	protein_coding	9.82839	37.1408	-1.91798	0.0138418	YES
ENSG00000162746	ENST00000367948	FCRLB	protein_coding	9.82839	37.1408	-1.91798	0.0138418	YES
ENSG00000237765	ENST00000508567	FAM200B	protein_coding	57.4727	119.725	-1.05878	0.0139809	YES
ENSG00000065675	ENST00000263125	PRKCQ	protein_coding	32.7755	78.2781	-1.25599	0.014034	YES
ENSG00000143494	ENST00000366965	VASH2	protein_coding	53.5027	112.331	-1.07007	0.0141007	YES
ENSG00000176018	ENST00000453259	LYSMD3	protein_coding	52.5175	112.488	-1.09891	0.0141151	YES
ENSG00000237765	ENST00000503600	FAM200B	protein_coding	59.5087	123.097	-1.04862	0.0141454	YES
ENSG00000013392	ENST00000539997	RWDD2A	protein_coding	37.7733	87.2325	-1.2075	0.0142593	YES
ENSG00000158717	ENST00000537718	RNF166	protein_coding	75.1331	152.176	-1.01822	0.0144071	YES
ENSG00000104611	ENST00000522328	SH2D4A	protein_coding	34.0101	80.5522	-1.24396	0.0144121	YES
ENSG00000197782	ENST00000443072	ZNF780A	protein_coding	11.2896	41.1322	-1.86527	0.0144201	YES
ENSG00000105750	ENST00000328178	ZNF85	protein_coding	33.4354	80.9303	-1.2753	0.0144286	YES
ENSG00000177311	ENST00000512769	ZBTB38	protein_coding	66.3585	135.549	-1.03046	0.0144736	YES
ENSG00000137558	ENST00000260113	PI15	protein_coding	24.9207	64.2926	-1.36731	0.0146108	YES
ENSG00000216490	ENST00000407280	IFI30	protein_coding	46.101	100.782	-1.12837	0.0146608	YES
ENSG00000114859	ENST00000344937	CLCN2	protein_coding	45.175	98.1248	-1.11909	0.0148029	YES
ENSG00000237765	ENST00000510920	FAM200B	protein_coding	57.7814	119.788	-1.05181	0.0148655	YES
ENSG00000150773	ENST00000431456	PIH1D2	protein_coding	21.0785	60.6111	-1.52381	0.014914	YES
ENSG00000169762	ENST00000510868	TAPT1	protein_coding	16.1201	48.8155	-1.59848	0.0149697	YES
ENSG00000065675	ENST00000397176	PRKCQ	protein_coding	31.439	75.5314	-1.26452	0.0149902	YES
ENSG00000237765	ENST00000504598	FAM200B	protein_coding	56.527	117.541	-1.05615	0.0150601	YES
ENSG00000070718	ENST00000517499	AP3M2	protein_coding	41.1884	93.8183	-1.18763	0.0151283	YES
ENSG00000065675	ENST00000539722	PRKCQ	protein_coding	22.2477	59.7708	-1.42579	0.0152598	YES
ENSG00000135953	ENST00000496253	MFSD9	protein_coding	2.03593	18.9433	-3.21793	0.0152805	YES
ENSG00000138162	ENST00000490979	TACC2	protein_coding	78.6333	166.955	-1.08624	0.0153431	YES
ENSG00000137959	ENST00000476876	IFI44L	protein_coding	46.0387	107.089	-1.2179	0.0153504	YES
ENSG00000185158	ENST00000394713	LRRC37B	protein_coding	38.5975	89.1967	-1.20848	0.0153901	YES
ENSG00000155984	ENST00000502900	TMEM185A	protein_coding	18.5271	54.0568	-1.54484	0.0155172	YES
ENSG00000237765	ENST00000513053	FAM200B	protein_coding	61.2359	124.751	-1.02661	0.0155363	YES
ENSG00000135736	ENST00000258214	CCDC102A	protein_coding	40.5482	89.7271	-1.14591	0.0155682	YES
ENSG00000237765	ENST00000512855	FAM200B	protein_coding	59.5087	122.005	-1.03576	0.0155773	YES
ENSG00000139112	ENST00000543602	GABARAPL1	protein_coding	16.964	50.9687	-1.58713	0.015686	YES
ENSG00000198331	ENST00000356438	HYLS1	protein_coding	37.2184	85.9563	-1.20759	0.0157945	YES
ENSG00000143633	ENST00000471936	C1ORF131	protein_coding	34.6275	81.4922	-1.23475	0.0159726	YES
ENSG00000162944	ENST00000295049	RFTN2	protein_coding	25.1077	66.199	-1.39868	0.0159987	YES
ENSG00000237765	ENST00000510186	FAM200B	protein_coding	59.0358	120.912	-1.0343	0.0161602	YES
ENSG00000182957	ENST00000438694	SPATA13	protein_coding	26.28	67.9742	-1.37102	0.0161607	YES
ENSG00000123219	ENST00000513951	CENPK	protein_coding	44.7843	96.88	-1.11321	0.0162859	YES
ENSG00000143633	ENST00000451322	C1ORF131	protein_coding	60.4149	124.536	-1.04359	0.0162881	YES
ENSG00000174227	ENST00000511666	PIGG	protein_coding	67.5869	139.068	-1.04097	0.0163255	YES
ENSG00000162746	ENST00000495397	FCRLB	protein_coding	10.2192	37.1408	-1.86173	0.0164708	YES
ENSG00000147535	ENST00000527758	PPAPDC1B	protein_coding	13.365	42.881	-1.68188	0.0165339	YES
ENSG00000163956	ENST00000515119	LRPAP1	protein_coding	123.375	252.791	-1.03489	0.0165872	YES
ENSG00000064313	ENST00000523098	TAF2	protein_coding	57.348	116.102	-1.01757	0.0166187	YES
ENSG00000137501	ENST00000529534	SYTL2	protein_coding	25.6004	69.3134	-1.43697	0.0166397	YES
ENSG00000135655	ENST00000547317	USP15	protein_coding	50.7674	105.651	-1.05733	0.016653	YES
ENSG00000092054	ENST00000361594	MYH7	protein_coding	0.945737	14.2954	-3.91797	0.0166694	YES
ENSG00000092054	ENST00000544444	MYH7	protein_coding	0.945737	14.2954	-3.91797	0.0166694	YES
ENSG00000092054	ENST00000355349	MYH7	protein_coding	0.945737	14.2954	-3.91797	0.0166694	YES
ENSG00000133657	ENST00000497567	ATP13A3	protein_coding	34.7522	82.3956	-1.24546	0.0166697	YES
ENSG00000198331	ENST00000425380	HYLS1	protein_coding	37.2184	85.4258	-1.19866	0.0167826	YES
ENSG00000198331	ENST00000526028	HYLS1	protein_coding	37.2184	85.4258	-1.19866	0.0167826	YES
ENSG00000127870	ENST00000468480	RNF6	protein_coding	47.7857	100.341	-1.07026	0.0168343	YES
ENSG00000139112	ENST00000539408	GABARAPL1	protein_coding	10.7544	39.0471	-1.86029	0.0168492	YES
ENSG00000150773	ENST00000528775	PIH1D2	protein_coding	20.6056	59.0198	-1.51816	0.0168692	YES
ENSG00000165935	ENST00000541168	C12ORF70	protein_coding	4.46263	25.8126	-2.53211	0.0169257	YES
ENSG00000121578	ENST00000491906	B4GALT4	protein_coding	28.8086	71.1253	-1.30386	0.0169404	YES
ENSG00000143537	ENST00000470779	ADAM15	protein_coding	39.0277	87.3849	-1.16288	0.0169876	YES
ENSG00000103335	ENST00000475586	FAM38A	protein_coding	38.1839	85.6727	-1.16587	0.0170652	YES
ENSG00000187689	ENST00000339336	AMTN	protein_coding	4.68919	26.7159	-2.51029	0.0170834	YES
ENSG00000001461	ENST00000428131	NIPAL3	protein_coding	26.093	65.322	-1.32391	0.017086	YES
ENSG00000170899	ENST00000457564	GSTA4	protein_coding	47.3554	100.682	-1.08821	0.0171078	YES
ENSG00000165169	ENST00000378581	DYNLT3	protein_coding	49.0827	104.154	-1.08543	0.0171082	YES
ENSG00000153283	ENST00000438817	CD96	protein_coding	6.66277	30.7125	-2.20463	0.0172012	YES
ENSG00000110675	ENST00000265840	ELMOD1	protein_coding	0	9.89439	-inf	0.017327	YES
ENSG00000164674	ENST00000367081	SYTL3	protein_coding	0	9.86289	-inf	0.0174439	YES
ENSG00000136943	ENST00000259470	CTSL2	protein_coding	33.7046	81.0196	-1.26533	0.017487	YES
ENSG00000162641	ENST00000370001	AKNAD1	protein_coding	0	9.83138	-inf	0.0175619	YES
ENSG00000162641	ENST00000474186	AKNAD1	protein_coding	0	9.83138	-inf	0.0175619	YES
ENSG00000185420	ENST00000462422	SMYD3	protein_coding	42.4397	91.6965	-1.11145	0.0175931	YES
ENSG00000136147	ENST00000495157	PHF11	protein_coding	29.9383	76.9389	-1.36172	0.0176264	YES
ENSG00000182791	ENST00000333861	CCDC87	protein_coding	0	9.76837	-inf	0.0178011	YES
ENSG00000163738	ENST00000359107	MTHFD2L	protein_coding	33.6786	80.2108	-1.25196	0.0178088	YES
ENSG00000168255	ENST00000513438	POLR2J3	protein_coding	0	9.73686	-inf	0.0179223	YES
ENSG00000160087	ENST00000491779	UBE2J2	protein_coding	52.2909	108.833	-1.05749	0.0180128	YES
ENSG00000188878	ENST00000337792	FBF1	protein_coding	19.1018	52.8699	-1.46874	0.0181518	YES
ENSG00000081760	ENST00000441247	AACS	protein_coding	18.8555	53.059	-1.49261	0.0181672	YES
ENSG00000237765	ENST00000504823	FAM200B	protein_coding	59.571	120.818	-1.02015	0.018175	YES
ENSG00000114859	ENST00000265593	CLCN2	protein_coding	46.5936	98.1248	-1.07448	0.0182608	YES
ENSG00000197275	ENST00000518358	RAD54B	protein_coding	40.489	91.1083	-1.17005	0.0183999	YES
ENSG00000118600	ENST00000537982	TMEM5	protein_coding	57.3283	115.319	-1.00831	0.0185426	YES
ENSG00000163596	ENST00000438804	ICA1L	protein_coding	2.5909	19.5052	-2.91233	0.0186328	YES
ENSG00000127314	ENST00000489473	RAP1B	protein_coding	19.5352	55.3067	-1.50138	0.0186568	YES
ENSG00000152939	ENST00000454295	MARVELD2	protein_coding	23.5644	60.921	-1.37033	0.0187067	YES
ENSG00000188343	ENST00000520363	FAM92A1	protein_coding	13.3848	42.8495	-1.67869	0.0187799	YES
ENSG00000138795	ENST00000505297	LEF1	protein_coding	18.4845	61.6141	-1.73695	0.0187834	YES
ENSG00000132825	ENST00000370996	PPP1R3D	protein_coding	57.7814	116.979	-1.01757	0.0189532	YES
ENSG00000180198	ENST00000478232	RCC1	protein_coding	51.0563	104.863	-1.03834	0.0190026	YES
ENSG00000164542	ENST00000317020	KIAA0895	protein_coding	31.7279	74.812	-1.23752	0.0191485	YES
ENSG00000056050	ENST00000515204	C4ORF27	protein_coding	39.6056	89.3857	-1.17434	0.0192528	YES
ENSG00000073711	ENST00000490467	PPP2R3A	protein_coding	28.7493	72.8163	-1.34073	0.0194186	YES
ENSG00000149311	ENST00000532931	ATM	protein_coding	42.7941	95.9137	-1.16433	0.0196188	YES
ENSG00000147586	ENST00000522987	MRPS28	protein_coding	76.2659	164.208	-1.10642	0.0197652	YES
ENSG00000114859	ENST00000423355	CLCN2	protein_coding	45.6479	96.003	-1.07253	0.0198112	YES
ENSG00000166444	ENST00000533681	ST5	protein_coding	20.4383	54.5873	-1.41729	0.0199997	YES
ENSG00000089682	ENST00000434854	RBM41	protein_coding	13.0366	41.9147	-1.68489	0.020041	YES
ENSG00000147586	ENST00000518271	MRPS28	protein_coding	108.22	225.696	-1.06041	0.0200491	YES
ENSG00000164674	ENST00000297239	SYTL3	protein_coding	1.3365	15.3563	-3.52229	0.0200642	YES
ENSG00000075089	ENST00000550813	ACTR6	protein_coding	64.5294	129.84	-1.00871	0.0201054	YES
ENSG00000070785	ENST00000486491	EIF2B3	protein_coding	55.2955	114.358	-1.04832	0.0202165	YES
ENSG00000121318	ENST00000240619	TAS2R10	protein_coding	19.4105	53.311	-1.4576	0.020266	YES
ENSG00000139405	ENST00000299731	C12ORF52	protein_coding	58.8913	118.045	-1.00321	0.0203099	YES
ENSG00000166444	ENST00000533580	ST5	protein_coding	19.4926	52.9645	-1.4421	0.0203401	YES
ENSG00000156931	ENST00000463687	VPS8	protein_coding	44.538	94.9788	-1.09257	0.0203418	YES
ENSG00000130592	ENST00000485341	LSP1	protein_coding	55.6831	111.669	-1.00392	0.0205419	YES
ENSG00000105983	ENST00000485985	LMBR1	protein_coding	47.3159	100.877	-1.09219	0.0206227	YES
ENSG00000117155	ENST00000422026	SSX2IP	protein_coding	25.2917	63.4838	-1.32772	0.0206646	YES
ENSG00000163486	ENST00000483628	SRGAP2	protein_coding	12.9743	41.0113	-1.66037	0.0207219	YES
ENSG00000134982	ENST00000514164	APC	protein_coding	10.5081	37.6082	-1.83955	0.0209272	YES
ENSG00000089682	ENST00000372479	RBM41	protein_coding	56.6943	116.07	-1.03372	0.0210786	YES
ENSG00000100109	ENST00000440258	TFIP11	protein_coding	32.92	75.2479	-1.19269	0.0211992	YES
ENSG00000163138	ENST00000509469	PACRGL	protein_coding	52.3335	107.83	-1.04295	0.0214719	YES
ENSG00000213066	ENST00000476078	FGFR1OP	protein_coding	36.3745	80.5522	-1.147	0.0215846	YES
ENSG00000213047	ENST00000235453	DENND1B	protein_coding	10.1173	36.6103	-1.85543	0.0217965	YES
ENSG00000174125	ENST00000502213	TLR1	protein_coding	4.23607	23.6594	-2.48161	0.0219663	YES
ENSG00000106477	ENST00000492389	TSGA14	protein_coding	46.6757	102.521	-1.13517	0.0220189	YES
ENSG00000155984	ENST00000502858	TMEM185A	protein_coding	3.92741	22.2834	-2.50432	0.0223464	YES
ENSG00000137269	ENST00000370882	LRRC1	protein_coding	8.6987	33.9897	-1.96622	0.0224063	YES
ENSG00000206527	ENST00000471236	PTPLB	protein_coding	0	9.42697	-inf	0.022421	YES
ENSG00000136147	ENST00000485919	PHF11	protein_coding	7.69061	31.306	-2.02527	0.0224301	YES
ENSG00000172062	ENST00000506239	SMN1	protein_coding	6.3541	28.3703	-2.15862	0.0224607	YES
ENSG00000110723	ENST00000439956	EXPH5	protein_coding	9.23392	36.8624	-1.99713	0.0224964	YES
ENSG00000164073	ENST00000504126	MFSD8	protein_coding	18.2184	50.6222	-1.47437	0.0225851	YES
ENSG00000023839	ENST00000370449	ABCC2	protein_coding	7.5264	31.2745	-2.05495	0.0225934	YES
ENSG00000197782	ENST00000340963	ZNF780A	protein_coding	51.6736	104.427	-1.01499	0.0226885	YES
ENSG00000072803	ENST00000522507	FBXW11	protein_coding	34.1349	80.1741	-1.23189	0.0227551	YES
ENSG00000168014	ENST00000542452	C2CD3	protein_coding	38.6993	85.2368	-1.13917	0.0227592	YES
ENSG00000130227	ENST00000518808	XPO7	protein_coding	27.8202	66.199	-1.25067	0.0231229	YES
ENSG00000157613	ENST00000527342	CREB3L1	protein_coding	5.88123	27.3409	-2.21687	0.0231447	YES
ENSG00000164542	ENST00000297063	KIAA0895	protein_coding	31.7279	73.1261	-1.20463	0.0232399	YES
ENSG00000078114	ENST00000377159	NEBL	protein_coding	31.5637	72.9686	-1.20901	0.0232801	YES
ENSG00000136147	ENST00000476953	PHF11	protein_coding	39.9735	86.4237	-1.11238	0.0234081	YES
ENSG00000183808	ENST00000520961	RBM12B	protein_coding	17.6635	49.9709	-1.50032	0.0236072	YES
ENSG00000222011	ENST00000442873	FAM185A	protein_coding	41.1458	90.5045	-1.13724	0.0236988	YES
ENSG00000185420	ENST00000453676	SMYD3	protein_coding	42.6662	89.5433	-1.06949	0.0237179	YES
ENSG00000173262	ENST00000542916	SLC2A14	protein_coding	0.390766	11.4857	-4.87739	0.0238275	YES
ENSG00000109654	ENST00000441616	TRIM2	protein_coding	13.4471	40.8538	-1.60317	0.0238975	YES
ENSG00000124749	ENST00000482933	COL21A1	protein_coding	2.28224	17.415	-2.93181	0.0239203	YES
ENSG00000111358	ENST00000543005	GTF2H3	protein_coding	46.4294	95.5041	-1.04052	0.0239272	YES
ENSG00000155984	ENST00000507237	TMEM185A	protein_coding	23.6268	60.0491	-1.34572	0.0239472	YES
ENSG00000172725	ENST00000537010	CORO1B	protein_coding	28.4376	66.7873	-1.23177	0.0242451	YES
ENSG00000059377	ENST00000481440	TBXAS1	protein_coding	15.112	43.1961	-1.5152	0.0245333	YES
ENSG00000166444	ENST00000530959	ST5	protein_coding	35.1201	77.6847	-1.14533	0.0246072	YES
ENSG00000174125	ENST00000308979	TLR1	protein_coding	4.62683	24.1898	-2.3863	0.0247521	YES
ENSG00000198130	ENST00000495792	HIBCH	protein_coding	28.1944	69.975	-1.31143	0.0247788	YES
ENSG00000167202	ENST00000475294	TBC1D2B	protein_coding	19.3481	50.7167	-1.39027	0.0249984	YES
ENSG00000186283	ENST00000495145	TOR3A	protein_coding	24.7367	61.2991	-1.30921	0.0250207	YES
ENSG00000198680	ENST00000358022	TUSC1	protein_coding	18.6092	51.0003	-1.45449	0.0251506	YES
ENSG00000114859	ENST00000430397	CLCN2	protein_coding	20.9309	52.9014	-1.33767	0.0251761	YES
ENSG00000154040	ENST00000399499	CABYR	protein_coding	39.6253	86.3292	-1.12343	0.0251974	YES
ENSG00000154040	ENST00000399496	CABYR	protein_coding	39.6253	86.3292	-1.12343	0.0251974	YES
ENSG00000173193	ENST00000494811	PARP14	protein_coding	4.15397	23.0974	-2.47517	0.0252346	YES
ENSG00000139437	ENST00000551627	TCHP	protein_coding	6.60041	27.5878	-2.0634	0.0252449	YES
ENSG00000139112	ENST00000537201	GABARAPL1	protein_coding	12.3174	40.108	-1.70319	0.0252665	YES
ENSG00000070718	ENST00000521899	AP3M2	protein_coding	38.2888	84.365	-1.13972	0.0255662	YES
ENSG00000075391	ENST00000465723	RASAL2	protein_coding	4.23607	22.7193	-2.42312	0.0256764	YES
ENSG00000130349	ENST00000489790	C6ORF203	protein_coding	43.2836	90.0422	-1.05678	0.0257667	YES
ENSG00000080503	ENST00000382186	SMARCA2	protein_coding	52.0249	105.02	-1.0134	0.0259115	YES
ENSG00000132394	ENST00000483569	EEFSEC	protein_coding	32.5718	73.6829	-1.17771	0.0262238	YES
ENSG00000138835	ENST00000496275	RGS3	protein_coding	179.046	394.82	-1.14087	0.0262996	YES
ENSG00000163710	ENST00000483986	PCOLCE2	protein_coding	23.5249	60.2067	-1.35573	0.0264327	YES
ENSG00000163738	ENST00000492183	MTHFD2L	protein_coding	39.2117	83.2726	-1.08656	0.0265999	YES
ENSG00000070718	ENST00000521235	AP3M2	protein_coding	12.0088	38.7006	-1.68827	0.0266332	YES
ENSG00000137959	ENST00000459784	IFI44L	protein_coding	27.1832	75.941	-1.48217	0.0268535	YES
ENSG00000172264	ENST00000407045	MACROD2	protein_coding	0	9.98891	-inf	0.0268795	YES
ENSG00000172264	ENST00000486914	MACROD2	protein_coding	0	9.98891	-inf	0.0268795	YES
ENSG00000135297	ENST00000466977	MTO1	protein_coding	45.7529	94.8791	-1.05223	0.0269745	YES
ENSG00000173262	ENST00000542546	SLC2A14	protein_coding	1.72727	17.6986	-3.35707	0.0269996	YES
ENSG00000149547	ENST00000529812	EI24	protein_coding	91.8903	185.804	-1.01579	0.0270484	YES
ENSG00000148925	ENST00000526841	BTBD10	protein_coding	30.4538	69.9069	-1.19881	0.0272909	YES
ENSG00000148925	ENST00000529708	BTBD10	protein_coding	30.4538	69.9069	-1.19881	0.0272909	YES
ENSG00000163491	ENST00000295720	NEK10	protein_coding	9.19131	32.6452	-1.82853	0.0274148	YES
ENSG00000144306	ENST00000548031	SCRN3	protein_coding	39.008	84.0814	-1.10802	0.0274548	YES
ENSG00000109654	ENST00000479711	TRIM2	protein_coding	18.4845	48.595	-1.39449	0.0275811	YES
ENSG00000153896	ENST00000392231	ZNF599	protein_coding	16.0806	46.0951	-1.51929	0.0277636	YES
ENSG00000175606	ENST00000517614	TMEM70	protein_coding	11.7822	37.6397	-1.67564	0.0278054	YES
ENSG00000213341	ENST00000462242	CHUK	protein_coding	42.978	97.82	-1.18653	0.0278443	YES
ENSG00000151093	ENST00000452098	OXSM	protein_coding	36.601	79.0869	-1.11155	0.0278736	YES
ENSG00000163491	ENST00000383770	NEK10	protein_coding	8.01902	29.9301	-1.9001	0.0279248	YES
ENSG00000189057	ENST00000528234	FAM111B	protein_coding	9.39813	34.5516	-1.87831	0.0280206	YES
ENSG00000114859	ENST00000434054	CLCN2	protein_coding	42.6662	87.889	-1.04259	0.0280283	YES
ENSG00000169621	ENST00000445692	APLF	protein_coding	31.2322	72.2858	-1.21068	0.0281283	YES
ENSG00000122417	ENST00000463933	ODF2L	protein_coding	9.62469	36.8624	-1.93734	0.0281864	YES
ENSG00000143494	ENST00000366964	VASH2	protein_coding	2.03593	17.0421	-3.06534	0.0282206	YES
ENSG00000118785	ENST00000505146	SPP1	protein_coding	42.8959	91.4812	-1.09263	0.0283043	YES
ENSG00000162441	ENST00000471853	LZIC	protein_coding	32.8805	74.187	-1.17394	0.0283102	YES
ENSG00000105948	ENST00000479132	TTC26	protein_coding	24.0207	63.8882	-1.41127	0.0283581	YES
ENSG00000166444	ENST00000527347	ST5	protein_coding	30.9661	69.3501	-1.16321	0.0283664	YES
ENSG00000149311	ENST00000527891	ATM	protein_coding	42.9385	104.873	-1.2883	0.0285003	YES
ENSG00000164674	ENST00000543689	SYTL3	protein_coding	1.3365	14.2954	-3.41902	0.028535	YES
ENSG00000178852	ENST00000518646	C17ORF57	protein_coding	10.9383	35.082	-1.68134	0.0286861	YES
ENSG00000068971	ENST00000532850	PPP2R5B	protein_coding	13.2829	39.982	-1.58978	0.0286889	YES
ENSG00000114554	ENST00000503363	PLXNA1	protein_coding	16.4714	46.6256	-1.50116	0.0287007	YES
ENSG00000155011	ENST00000510463	DKK2	protein_coding	13.6539	41.5418	-1.60525	0.0287384	YES
ENSG00000118785	ENST00000508002	SPP1	protein_coding	53.7947	108.24	-1.00869	0.0288423	YES
ENSG00000142856	ENST00000478538	ITGB3BP	protein_coding	44.0027	89.9214	-1.03107	0.0290743	YES
ENSG00000149311	ENST00000533526	ATM	protein_coding	3.14587	19.1323	-2.60448	0.0291478	YES
ENSG00000149311	ENST00000525012	ATM	protein_coding	3.14587	19.1323	-2.60448	0.0291478	YES
ENSG00000066027	ENST00000498129	PPP2R5A	protein_coding	114.736	235.402	-1.03681	0.0292092	YES
ENSG00000144736	ENST00000471526	SHQ1	protein_coding	26.569	64.9806	-1.29027	0.0292626	YES
ENSG00000151093	ENST00000428266	OXSM	protein_coding	40.2198	84.0184	-1.0628	0.0293994	YES
ENSG00000143494	ENST00000271776	VASH2	protein_coding	2.81746	19.3214	-2.77773	0.0294436	YES
ENSG00000149311	ENST00000419286	ATM	protein_coding	21.8569	54.3404	-1.31394	0.0294998	YES
ENSG00000166444	ENST00000533016	ST5	protein_coding	21.6106	54.0883	-1.32358	0.0296507	YES
ENSG00000144306	ENST00000458563	SCRN3	protein_coding	48.137	96.5965	-1.00483	0.029691	YES
ENSG00000116266	ENST00000469338	STXBP3	protein_coding	16.4517	47.4081	-1.5269	0.0296981	YES
ENSG00000166444	ENST00000527516	ST5	protein_coding	30.5754	68.2262	-1.15796	0.0297223	YES
ENSG00000129682	ENST00000436198	FGF13	protein_coding	19.9457	51.5885	-1.37097	0.0298114	YES
ENSG00000135951	ENST00000410001	TSGA10	protein_coding	2.34459	17.9139	-2.93367	0.0299019	YES
ENSG00000114859	ENST00000457512	CLCN2	protein_coding	41.0834	85.1423	-1.05132	0.0301675	YES
ENSG00000151689	ENST00000430311	INPP1	protein_coding	5.57257	25.1246	-2.17269	0.0302605	YES
ENSG00000164674	ENST00000360448	SYTL3	protein_coding	0.863634	12.5466	-3.86073	0.0303859	YES
ENSG00000079974	ENST00000464678	RABL2B	protein_coding	10.0549	33.7376	-1.74645	0.0306469	YES
ENSG00000166444	ENST00000530938	ST5	protein_coding	15.0102	42.4766	-1.50073	0.0307812	YES
ENSG00000164542	ENST00000338533	KIAA0895	protein_coding	34.0725	74.812	-1.13466	0.0309886	YES
ENSG00000135362	ENST00000530627	PRR5L	protein_coding	23.5644	57.523	-1.28753	0.0310519	YES
ENSG00000103544	ENST00000544275	C16ORF62	protein_coding	38.4925	80.7098	-1.06816	0.0312479	YES
ENSG00000152455	ENST00000412254	SUV39H2	protein_coding	54.9244	116.501	-1.08482	0.03127	YES
ENSG00000100473	ENST00000468444	COCH	protein_coding	42.9125	86.5445	-1.01204	0.0312932	YES
ENSG00000100109	ENST00000418876	TFIP11	protein_coding	33.6391	72.3752	-1.10535	0.0313849	YES
ENSG00000171132	ENST00000494472	PRKCE	protein_coding	4.95525	23.0659	-2.21873	0.0314885	YES
ENSG00000122335	ENST00000435180	SERAC1	protein_coding	1.72727	15.2933	-3.14633	0.0314937	YES
ENSG00000066739	ENST00000488421	ATG2B	protein_coding	15.3189	43.3221	-1.4998	0.0317907	YES
ENSG00000151116	ENST00000539569	UEVLD	protein_coding	48.0154	97.1269	-1.01637	0.03192	YES
ENSG00000149397	ENST00000536604	HMBS	protein_coding	15.401	42.8495	-1.47626	0.0319938	YES
ENSG00000196296	ENST00000357084	ATP2A1	protein_coding	12.8101	56.8402	-2.14964	0.0320927	YES
ENSG00000174007	ENST00000399942	CEP19	protein_coding	12.0088	37.4191	-1.63969	0.0322357	YES
ENSG00000166444	ENST00000526155	ST5	protein_coding	30.9661	68.2892	-1.14097	0.0322457	YES
ENSG00000139112	ENST00000541453	GABARAPL1	protein_coding	18.8752	56.1207	-1.57204	0.03239	YES
ENSG00000029534	ENST00000524227	ANK1	protein_coding	13.5916	39.9505	-1.5555	0.0327889	YES
ENSG00000185420	ENST00000455277	SMYD3	protein_coding	33.3305	71.5348	-1.1018	0.0328152	YES
ENSG00000117410	ENST00000532072	ATP6V0B	protein_coding	36.0461	76.7132	-1.08963	0.0328327	YES
ENSG00000158301	ENST00000483720	GPRASP2	protein_coding	4.23607	21.8475	-2.36667	0.0329646	YES
ENSG00000143476	ENST00000463791	DTL	protein_coding	17.785	45.9113	-1.36818	0.0330135	YES
ENSG00000204428	ENST00000474678	LY6G5C	protein_coding	2.11803	16.3856	-2.95163	0.03312	YES
ENSG00000163491	ENST00000383771	NEK10	protein_coding	8.40978	29.9301	-1.83145	0.0332326	YES
ENSG00000163528	ENST00000420103	CHCHD4	protein_coding	9.35552	31.6789	-1.75963	0.033432	YES
ENSG00000084453	ENST00000390670	SLCO1A2	protein_coding	3.61874	19.6628	-2.44191	0.0335176	YES
ENSG00000124275	ENST00000510279	MTRR	protein_coding	46.3078	93.7604	-1.01772	0.0335822	YES
ENSG00000225830	ENST00000539110	ERCC6	protein_coding	45.5689	92.9413	-1.02827	0.0336193	YES
ENSG00000185055	ENST00000486180	EFCAB10	protein_coding	3.53664	19.6943	-2.47732	0.0336275	YES
ENSG00000112742	ENST00000504040	TTK	protein_coding	37.1591	81.0878	-1.12577	0.033629	YES
ENSG00000198498	ENST00000506214	C4ORF43	protein_coding	68.5358	149.54	-1.1256	0.0336452	YES
ENSG00000204428	ENST00000383237	LY6G5C	protein_coding	2.5909	17.4465	-2.75141	0.0338614	YES
ENSG00000148680	ENST00000371721	HTR7	protein_coding	6.90907	27.4354	-1.98948	0.0339233	YES
ENSG00000138297	ENST00000411925	TIMM23	protein_coding	23.9552	57.586	-1.26538	0.0340734	YES
ENSG00000172062	ENST00000380707	SMN1	protein_coding	8.6987	31.5529	-1.8589	0.0341996	YES
ENSG00000172062	ENST00000351205	SMN1	protein_coding	8.6987	31.5529	-1.8589	0.0341996	YES
ENSG00000116678	ENST00000462765	LEPR	protein_coding	36.7258	78.462	-1.0952	0.0342298	YES
ENSG00000125703	ENST00000414558	ATG4C	protein_coding	23.2984	57.6175	-1.30628	0.0342422	YES
ENSG00000173818	ENST00000519331	ENDOV	protein_coding	1.41861	13.6074	-3.26185	0.0342656	YES
ENSG00000196227	ENST00000421092	C20ORF177	protein_coding	30.063	67.2232	-1.16097	0.0345983	YES
ENSG00000128609	ENST00000491033	NDUFA5	protein_coding	43.799	88.7923	-1.01954	0.0350189	YES
ENSG00000115840	ENST00000494892	SLC25A12	protein_coding	37.4252	79.5859	-1.0885	0.0351253	YES
ENSG00000049883	ENST00000511752	PTCD2	protein_coding	28.3981	65.322	-1.20178	0.0351255	YES
ENSG00000102743	ENST00000379523	SLC25A15	protein_coding	42.6465	85.8566	-1.0095	0.0353448	YES
ENSG00000127314	ENST00000422358	RAP1B	protein_coding	27.6363	63.5468	-1.20126	0.0354262	YES
ENSG00000205359	ENST00000379807	SLCO6A1	protein_coding	28.5394	69.2292	-1.27843	0.0354411	YES
ENSG00000149308	ENST00000525615	NPAT	protein_coding	26.5461	61.4251	-1.21033	0.0358087	YES
ENSG00000066027	ENST00000479259	PPP2R5A	protein_coding	103.426	209.058	-1.01531	0.0359148	YES
ENSG00000196152	ENST00000342483	ZNF79	protein_coding	35.1003	74.7805	-1.09118	0.0359219	YES
ENSG00000166444	ENST00000534248	ST5	protein_coding	33.8657	72.1598	-1.09137	0.0359844	YES
ENSG00000187689	ENST00000504451	AMTN	protein_coding	4.68919	23.5018	-2.32536	0.0360637	YES
ENSG00000137501	ENST00000532221	SYTL2	protein_coding	9.25367	31.9258	-1.78662	0.0360932	YES
ENSG00000077809	ENST00000464793	GTF2I	protein_coding	0	8.17706	-inf	0.0364014	YES
ENSG00000093217	ENST00000487569	XYLB	protein_coding	18.1363	47.5341	-1.39008	0.0364445	YES
ENSG00000055163	ENST00000520424	CYFIP2	protein_coding	16.6356	45.2233	-1.44279	0.0364506	YES
ENSG00000049323	ENST00000415140	LTBP1	protein_coding	20.7698	73.8508	-1.83012	0.0365679	YES
ENSG00000153904	ENST00000488557	DDAH1	protein_coding	0	8.08254	-inf	0.0371489	YES
ENSG00000114745	ENST00000486133	GORASP1	protein_coding	4.48238	21.2226	-2.24326	0.0372006	YES
ENSG00000155011	ENST00000513208	DKK2	protein_coding	13.9003	39.982	-1.52424	0.037229	YES
ENSG00000157470	ENST00000288228	FAM81A	protein_coding	9.19131	31.1169	-1.75936	0.0372324	YES
ENSG00000109927	ENST00000264037	TECTA	protein_coding	21.0359	52.4025	-1.31678	0.0372857	YES
ENSG00000172901	ENST00000512413	AC010282.1	protein_coding	4.23607	21.3171	-2.33121	0.0375082	YES
ENSG00000077063	ENST00000445366	CTTNBP2	protein_coding	23.8305	55.0547	-1.20806	0.0375335	YES
ENSG00000205809	ENST00000536833	KLRC2	protein_coding	43.5268	101.559	-1.22235	0.0376771	YES
ENSG00000036448	ENST00000519268	MYOM2	protein_coding	2.28224	20.4768	-3.16546	0.0377279	YES
ENSG00000127325	ENST00000529843	BEST3	protein_coding	0.781532	11.8586	-3.92349	0.0378154	YES
ENSG00000136932	ENST00000471580	C9ORF156	protein_coding	30.434	68.1947	-1.16398	0.0380044	YES
ENSG00000105676	ENST00000543877	ARMC6	protein_coding	12.2551	36.8624	-1.58877	0.0381491	YES
ENSG00000129682	ENST00000455663	FGF13	protein_coding	16.5733	44.0364	-1.40984	0.0382592	YES
ENSG00000027869	ENST00000368199	SH2D2A	protein_coding	26.2177	60.9577	-1.21727	0.0383543	YES
ENSG00000027869	ENST00000392306	SH2D2A	protein_coding	26.2177	60.9577	-1.21727	0.0383543	YES
ENSG00000102189	ENST00000549790	EEA1	protein_coding	44.5411	90.6042	-1.02444	0.0384552	YES
ENSG00000084453	ENST00000463718	SLCO1A2	protein_coding	3.61874	19.1323	-2.40245	0.0384649	YES
ENSG00000132196	ENST00000463037	HSD17B7	protein_coding	22.8848	53.3689	-1.22161	0.0386822	YES
ENSG00000132196	ENST00000466176	HSD17B7	protein_coding	22.8848	53.3689	-1.22161	0.0386822	YES
ENSG00000108021	ENST00000532080	C10ORF18	protein_coding	59.0192	120.697	-1.03213	0.03872	YES
ENSG00000166444	ENST00000528523	ST5	protein_coding	22.5563	53.5579	-1.24757	0.0387279	YES
ENSG00000166444	ENST00000527930	ST5	protein_coding	22.5563	53.5264	-1.24672	0.0387383	YES
ENSG00000169762	ENST00000508888	TAPT1	protein_coding	27.3671	73.6933	-1.42909	0.038854	YES
ENSG00000177106	ENST00000533500	EPS8L2	protein_coding	2.75511	16.8846	-2.61552	0.0388747	YES
ENSG00000100034	ENST00000445205	PPM1F	protein_coding	33.0218	69.161	-1.06654	0.0388958	YES
ENSG00000106948	ENST00000312033	AKNA	protein_coding	25.2917	58.1743	-1.20172	0.0389029	YES
ENSG00000140564	ENST00000535252	FURIN	protein_coding	21.0556	51.2786	-1.28415	0.0390857	YES
ENSG00000137841	ENST00000543785	PLCB2	protein_coding	5.42811	23.0659	-2.08724	0.0391704	YES
ENSG00000029534	ENST00000520299	ANK1	protein_coding	19.9654	49.0309	-1.29619	0.0391935	YES
ENSG00000204428	ENST00000375858	LY6G5C	protein_coding	3.06377	17.9769	-2.55277	0.0392877	YES
ENSG00000075303	ENST00000483810	SLC25A40	protein_coding	13.7558	38.48	-1.48407	0.0393157	YES
ENSG00000100167	ENST00000396425	2003-09-01	protein_coding	2.98167	17.9454	-2.58942	0.0395981	YES
ENSG00000196550	ENST00000367128	FAM72A	protein_coding	9.87099	33.1127	-1.74612	0.03986	YES
ENSG00000196550	ENST00000341209	FAM72A	protein_coding	9.87099	33.1127	-1.74612	0.03986	YES
ENSG00000121903	ENST00000401072	ZSCAN20	protein_coding	22.1489	56.0525	-1.33954	0.039876	YES
ENSG00000065675	ENST00000397178	PRKCQ	protein_coding	24.5923	56.9611	-1.21177	0.0399595	YES
ENSG00000165912	ENST00000533686	PACSIN3	protein_coding	16.5109	43.0386	-1.38221	0.0400644	YES
ENSG00000117010	ENST00000465152	ZNF684	protein_coding	7.71035	27.3409	-1.82619	0.0401536	YES
ENSG00000119866	ENST00000479026	BCL11A	protein_coding	11.0828	35.6703	-1.6864	0.0402564	YES
ENSG00000147041	ENST00000456733	SYTL5	protein_coding	371.165	774.042	-1.06035	0.0403188	YES
ENSG00000148296	ENST00000468290	SURF6	protein_coding	25.8269	59.3297	-1.19988	0.0404102	YES
ENSG00000175606	ENST00000520167	TMEM70	protein_coding	9.60183	30.7125	-1.67745	0.0406065	YES
ENSG00000163710	ENST00000480473	PCOLCE2	protein_coding	33.1268	71.225	-1.10439	0.0406727	YES
ENSG00000100109	ENST00000420242	TFIP11	protein_coding	32.2205	67.9742	-1.07701	0.0408371	YES
ENSG00000196296	ENST00000536376	ATP2A1	protein_coding	14.9083	55.7163	-1.90198	0.0409635	YES
ENSG00000115841	ENST00000414644	FAM82A1	protein_coding	30.7427	68.4152	-1.15408	0.0409952	YES
ENSG00000027869	ENST00000368198	SH2D2A	protein_coding	26.2177	60.4272	-1.20466	0.0409984	YES
ENSG00000124279	ENST00000513577	FASTKD3	protein_coding	29.8364	65.196	-1.12771	0.0410942	YES
ENSG00000150054	ENST00000441595	MPP7	protein_coding	1.1723	13.2345	-3.4969	0.0411502	YES
ENSG00000145740	ENST00000512367	SLC30A5	protein_coding	33.2712	71.2513	-1.09864	0.0413201	YES
ENSG00000147041	ENST00000357972	SYTL5	protein_coding	369.684	769.672	-1.05795	0.0414134	YES
ENSG00000147041	ENST00000297875	SYTL5	protein_coding	369.684	769.672	-1.05795	0.0414134	YES
ENSG00000146267	ENST00000389677	C6ORF168	protein_coding	38.7388	77.8055	-1.00609	0.0415125	YES
ENSG00000075292	ENST00000487707	ZNF638	protein_coding	19.3512	50.5328	-1.3848	0.041514	YES
ENSG00000112599	ENST00000230361	GUCA1B	protein_coding	1.3365	12.9825	-3.28003	0.0415487	YES
ENSG00000153283	ENST00000494798	CD96	protein_coding	7.83506	28.9952	-1.8878	0.0415841	YES
ENSG00000205359	ENST00000513675	SLCO6A1	protein_coding	23.1311	60.4272	-1.38537	0.0416273	YES
ENSG00000036448	ENST00000523595	MYOM2	protein_coding	2.28224	21.0387	-3.20452	0.0417804	YES
ENSG00000111199	ENST00000392719	TRPV4	protein_coding	16.6751	47.093	-1.49782	0.0420556	YES
ENSG00000130413	ENST00000418597	STK33	protein_coding	18.6289	46.4417	-1.31788	0.0423791	YES
ENSG00000080345	ENST00000420714	RIF1	protein_coding	26.835	61.4566	-1.19545	0.0424752	YES
ENSG00000075651	ENST00000498278	PLD1	protein_coding	17.8079	46.6308	-1.38876	0.042681	YES
ENSG00000113248	ENST00000231173	PCDHB15	protein_coding	10.4457	32.8343	-1.65229	0.0430255	YES
ENSG00000149403	ENST00000527130	GRIK4	protein_coding	7.93691	27.7768	-1.80723	0.0431149	YES
ENSG00000114841	ENST00000491454	DNAH1	protein_coding	1.72727	14.3584	-3.05533	0.043127	YES
ENSG00000105750	ENST00000421385	ZNF85	protein_coding	33.4552	70.5055	-1.07551	0.0431575	YES
ENSG00000084453	ENST00000480394	SLCO1A2	protein_coding	4.09161	19.6628	-2.26472	0.0431759	YES
ENSG00000104299	ENST00000520184	INTS9	protein_coding	12.8527	38.4852	-1.58224	0.0431885	YES
ENSG00000184305	ENST00000513522	FAM190A	protein_coding	14.5602	41.7886	-1.52108	0.0432546	YES
ENSG00000163491	ENST00000498182	NEK10	protein_coding	4.09161	19.5997	-2.26009	0.0433302	YES
ENSG00000100221	ENST00000482442	JOSD1	protein_coding	31.6458	67.8848	-1.10107	0.0434364	YES
ENSG00000166979	ENST00000496615	C21ORF63	protein_coding	3.70085	18.7594	-2.34169	0.043457	YES
ENSG00000011376	ENST00000430399	LARS2	protein_coding	37.0344	77.2173	-1.06006	0.0434751	YES
ENSG00000138185	ENST00000422161	ENTPD1	protein_coding	1.89147	14.1064	-2.89876	0.0434849	YES
ENSG00000113161	ENST00000442032	HMGCR	protein_coding	0.472868	13.9488	-4.88256	0.0435821	YES
ENSG00000147535	ENST00000530588	PPAPDC1B	protein_coding	18.6913	46.5941	-1.31778	0.0438072	YES
ENSG00000157911	ENST00000510434	PEX10	protein_coding	27.945	62.2654	-1.15584	0.0438608	YES
ENSG00000196693	ENST00000486614	ZNF33B	protein_coding	2.03593	18.2605	-3.16496	0.0440841	YES
ENSG00000173276	ENST00000398497	ZNF295	protein_coding	20.934	52.2502	-1.31959	0.0441273	YES
ENSG00000145348	ENST00000507696	TBCK	protein_coding	21.6958	65.4847	-1.59374	0.0442051	YES
ENSG00000182287	ENST00000545766	AP1S2	protein_coding	34.1546	71.7239	-1.07037	0.0442827	YES
ENSG00000106066	ENST00000455893	CPVL	protein_coding	191.126	397.335	-1.05583	0.0443384	YES
ENSG00000213047	ENST00000422998	DENND1B	protein_coding	3.59899	19.5682	-2.44285	0.044644	YES
ENSG00000147050	ENST00000479423	KDM6A	protein_coding	22.1458	52.119	-1.23477	0.0449907	YES
ENSG00000196366	ENST00000354376	C9ORF163	protein_coding	2.67301	16.4486	-2.62143	0.0450052	YES
ENSG00000177106	ENST00000534755	EPS8L2	protein_coding	2.75511	16.3541	-2.56947	0.0450466	YES
ENSG00000106804	ENST00000460578	C5	protein_coding	4.00951	25.4397	-2.66558	0.0452143	YES
ENSG00000119866	ENST00000492272	BCL11A	protein_coding	3.29033	18.5074	-2.49179	0.0452628	YES
ENSG00000163576	ENST00000295824	EFHB	protein_coding	0	7.74115	-inf	0.0453028	YES
ENSG00000163576	ENST00000498089	EFHB	protein_coding	0	7.74115	-inf	0.0453028	YES
ENSG00000112280	ENST00000357250	COL9A1	protein_coding	0	7.74115	-inf	0.0453028	YES
ENSG00000112280	ENST00000370499	COL9A1	protein_coding	0	7.74115	-inf	0.0453028	YES
ENSG00000163576	ENST00000389256	EFHB	protein_coding	0	7.74115	-inf	0.0453028	YES
ENSG00000112280	ENST00000320755	COL9A1	protein_coding	0	7.74115	-inf	0.0453028	YES
ENSG00000119965	ENST00000470158	C10ORF88	protein_coding	42.7088	117.892	-1.46486	0.0453039	YES
ENSG00000005249	ENST00000539794	PRKAR2B	protein_coding	2.28224	15.1042	-2.72643	0.0453285	YES
ENSG00000005249	ENST00000265717	PRKAR2B	protein_coding	2.28224	15.1042	-2.72643	0.0453285	YES
ENSG00000111875	ENST00000511766	ASF1A	protein_coding	20.3988	50.4698	-1.30694	0.0454404	YES
ENSG00000153814	ENST00000454041	JAZF1	protein_coding	0.472868	10.2043	-4.43159	0.0455329	YES
ENSG00000198542	ENST00000490242	ITGBL1	protein_coding	0	7.70964	-inf	0.0456066	YES
ENSG00000147586	ENST00000518371	MRPS28	protein_coding	59.6303	133.622	-1.16404	0.0456107	YES
ENSG00000165115	ENST00000376347	KIF27	protein_coding	2.73536	17.5725	-2.68352	0.0458734	YES
ENSG00000018236	ENST00000548481	CNTN1	protein_coding	6.72512	26.9365	-2.00193	0.0460392	YES
ENSG00000184005	ENST00000394994	ST6GALNAC3	protein_coding	34.7522	72.8111	-1.06705	0.0460574	YES
ENSG00000132434	ENST00000486376	LANCL2	protein_coding	32.1384	67.4489	-1.0695	0.046073	YES
ENSG00000082438	ENST00000452626	COBLL1	protein_coding	12.4193	35.1714	-1.50182	0.0461806	YES
ENSG00000177873	ENST00000521353	ZNF619	protein_coding	23.6891	55.4591	-1.2272	0.0462611	YES
ENSG00000114745	ENST00000493751	GORASP1	protein_coding	4.95525	21.2226	-2.09857	0.0464255	YES
ENSG00000134575	ENST00000529788	ACP2	protein_coding	11.6804	35.4549	-1.6019	0.0465828	YES
ENSG00000138641	ENST00000504994	HERC3	protein_coding	10.8562	45.26	-2.05971	0.0467712	YES
ENSG00000165935	ENST00000416383	C12ORF70	protein_coding	11.063	34.1472	-1.62602	0.0467985	YES
ENSG00000253958	ENST00000519106	CLDN23	protein_coding	4.70894	21.2856	-2.1764	0.0468348	YES
ENSG00000215305	ENST00000487461	VPS16	protein_coding	22.6582	51.3732	-1.18098	0.0468905	YES
ENSG00000066739	ENST00000473234	ATG2B	protein_coding	18.7734	46.5992	-1.31162	0.0469814	YES
ENSG00000130921	ENST00000543139	C12ORF65	protein_coding	30.9692	67.6013	-1.12621	0.0469889	YES
ENSG00000131019	ENST00000399812	ULBP3	protein_coding	90.3272	232.755	-1.36558	0.0470476	YES
ENSG00000121903	ENST00000373411	ZSCAN20	protein_coding	23.0947	56.021	-1.27841	0.0473677	YES
ENSG00000153814	ENST00000427814	JAZF1	protein_coding	38.4956	88.8186	-1.20617	0.047605	YES
ENSG00000188313	ENST00000490766	PLSCR1	protein_coding	33.4749	68.5676	-1.03445	0.0479775	YES
ENSG00000138709	ENST00000503725	LARP1B	protein_coding	12.3174	36.0484	-1.54923	0.0480377	YES
ENSG00000143643	ENST00000486879	TTC13	protein_coding	34.5256	72.3173	-1.06667	0.048135	YES
ENSG00000121903	ENST00000361328	ZSCAN20	protein_coding	23.4854	56.583	-1.2686	0.0481677	YES
ENSG00000089558	ENST00000264661	KCNH4	protein_coding	34.5256	71.8762	-1.05785	0.0481826	YES
ENSG00000183597	ENST00000484373	C22ORF25	protein_coding	9.49998	30.3345	-1.67496	0.0482524	YES
ENSG00000134324	ENST00000487576	LPIN1	protein_coding	31.5013	66.451	-1.07688	0.0483351	YES
ENSG00000130433	ENST00000252729	CACNG6	protein_coding	24.3657	54.3037	-1.1562	0.0483404	YES
ENSG00000187240	ENST00000525306	DYNC2H1	protein_coding	23.5021	56.0892	-1.25494	0.0485079	YES
ENSG00000182372	ENST00000524258	CLN8	protein_coding	4.17371	19.2899	-2.20844	0.0485954	YES
ENSG00000137474	ENST00000485276	MYO7A	protein_coding	21.4661	49.3408	-1.20072	0.0486787	YES
ENSG00000136869	ENST00000490685	TLR4	protein_coding	46.4066	98.6289	-1.08768	0.048907	YES
ENSG00000196296	ENST00000395503	ATP2A1	protein_coding	15.5454	56.8402	-1.87042	0.0489722	YES
ENSG00000153904	ENST00000467666	DDAH1	protein_coding	0	9.64234	-inf	0.0492203	YES
ENSG00000137501	ENST00000534414	SYTL2	protein_coding	30.2469	63.5731	-1.07163	0.0494757	YES
ENSG00000152078	ENST00000463375	TMEM56	protein_coding	14.7015	38.8896	-1.40342	0.0495244	YES
ENSG00000154930	ENST00000323482	ACSS1	protein_coding	21.2822	50.1548	-1.23674	0.0498136	YES
ENSG00000143494	ENST00000366967	VASH2	protein_coding	7.54615	26.4061	-1.80706	0.04991	YES
ENSG00000169436	ENST00000522546	COL22A1	protein_coding	5.07995	22.8769	-2.171	0.0499185	YES
ENSG00000152818	ENST00000367525	UTRN	protein_coding	23.1737	53.059	-1.19511	0.0499478	YES
ENSG00000150764	ENST00000530645	DIXDC1	protein_coding	10.2618	32.8658	-1.67931	0.0499744	YES
ENSG00000166839	ENST00000513267	ANKDD1A	protein_coding	10.3439	32.7713	-1.66366	0.0499876	YES
ENSG00000157212	ENST00000485730	PAXIP1	protein_coding	25.9714	58.5839	-1.17358	0.0500959	YES
ENSG00000125962	ENST00000473968	ARMCX5	protein_coding	30.1451	64.5447	-1.09837	0.0501681	YES
ENSG00000171004	ENST00000319809	HS6ST2	protein_coding	25.4788	58.5209	-1.19966	0.0502376	YES
ENSG00000072571	ENST00000521108	HMMR	protein_coding	36.335	74.5336	-1.03653	0.0503131	YES
ENSG00000185055	ENST00000469099	EFCAB10	protein_coding	1.89147	13.7335	-2.86011	0.0503732	YES
ENSG00000089682	ENST00000471079	RBM41	protein_coding	12.2551	34.9245	-1.51086	0.0504147	YES
ENSG00000155984	ENST00000316916	TMEM185A	protein_coding	19.6994	48.159	-1.28966	0.0504422	YES
ENSG00000170906	ENST00000480713	NDUFA3	protein_coding	5.18181	21.879	-2.07802	0.0507146	YES
ENSG00000168685	ENST00000511031	IL7R	protein_coding	18.9605	48.2851	-1.34858	0.050719	YES
ENSG00000114745	ENST00000441081	GORASP1	protein_coding	5.26391	21.753	-2.04701	0.050812	YES
ENSG00000085276	ENST00000475754	MECOM	protein_coding	29.9611	65.0751	-1.11901	0.0509411	YES
ENSG00000161714	ENST00000546350	PLCD3	protein_coding	32.736	68.1002	-1.05678	0.0510005	YES
ENSG00000177058	ENST00000507216	SLC38A9	protein_coding	1.80937	13.6704	-2.9175	0.0510471	YES
ENSG00000114745	ENST00000411813	GORASP1	protein_coding	29.3012	62.3599	-1.08966	0.0511578	YES
ENSG00000163491	ENST00000460447	NEK10	protein_coding	0.472868	10.7347	-4.5047	0.051382	YES
ENSG00000166444	ENST00000525169	ST5	protein_coding	20.5007	48.4689	-1.24139	0.0514373	YES
ENSG00000176597	ENST00000496270	B3GNT5	protein_coding	11.063	33.4277	-1.5953	0.0515215	YES
ENSG00000137177	ENST00000502704	KIF13A	protein_coding	14.5176	39.3255	-1.43767	0.0515444	YES
ENSG00000065882	ENST00000469803	TBC1D1	protein_coding	43.3095	87.826	-1.01996	0.0515838	YES
ENSG00000139351	ENST00000478139	SYCP3	protein_coding	0.945737	10.9868	-3.53818	0.052373	YES
ENSG00000164237	ENST00000506224	CMBL	protein_coding	0.945737	10.9868	-3.53818	0.052373	YES
ENSG00000136859	ENST00000470194	ANGPTL2	protein_coding	3.20823	17.8509	-2.47615	0.052454	YES
ENSG00000136859	ENST00000491991	ANGPTL2	protein_coding	3.20823	17.8509	-2.47615	0.052454	YES
ENSG00000124479	ENST00000470584	NDP	protein_coding	2.5088	15.9812	-2.67131	0.0524752	YES
ENSG00000114745	ENST00000437458	GORASP1	protein_coding	23.0292	51.9036	-1.17237	0.0525128	YES
ENSG00000168356	ENST00000444237	SCN11A	protein_coding	2.11803	15.0727	-2.83114	0.0525722	YES
ENSG00000117262	ENST00000528944	GPR89A	protein_coding	4.54473	20.9442	-2.20428	0.0528992	YES
ENSG00000177873	ENST00000522736	ZNF619	protein_coding	23.6891	54.3982	-1.19933	0.0529721	YES
ENSG00000106992	ENST00000550992	AK1	protein_coding	27.6987	60.9262	-1.13725	0.0530974	YES
ENSG00000173262	ENST00000539924	SLC2A14	protein_coding	3.8453	21.0072	-2.44971	0.0531436	YES
ENSG00000170382	ENST00000367176	LRRN2	protein_coding	2.67301	15.6347	-2.54821	0.0531729	YES
ENSG00000170382	ENST00000367177	LRRN2	protein_coding	2.67301	15.6347	-2.54821	0.0531729	YES
ENSG00000166025	ENST00000317837	AMOTL1	protein_coding	30.3914	64.2033	-1.07898	0.0532605	YES
ENSG00000169621	ENST00000471727	APLF	protein_coding	7.85481	26.7474	-1.76775	0.0533059	YES
ENSG00000206532	ENST00000383686	RP11-553A10.1	protein_coding	0.472868	9.39546	-4.31245	0.0533542	YES
ENSG00000066027	ENST00000498123	PPP2R5A	protein_coding	29.7315	61.2991	-1.04387	0.0535356	YES
ENSG00000153814	ENST00000283928	JAZF1	protein_coding	38.9685	93.0936	-1.25637	0.0538291	YES
ENSG00000154930	ENST00000376727	ACSS1	protein_coding	17.9721	44.6929	-1.31428	0.0538369	YES
ENSG00000137959	ENST00000494910	IFI44L	protein_coding	20.192	47.8176	-1.24376	0.0539715	YES
ENSG00000178752	ENST00000344233	FAM132B	protein_coding	7.36219	26.5584	-1.85096	0.0543948	YES
ENSG00000183814	ENST00000359525	LIN9	protein_coding	35.3269	71.6294	-1.01978	0.0545409	YES
ENSG00000162384	ENST00000489755	C1ORF123	protein_coding	23.236	52.9645	-1.18866	0.054635	YES
ENSG00000169621	ENST00000303795	APLF	protein_coding	31.2322	69.6336	-1.15675	0.0548272	YES
ENSG00000173950	ENST00000460582	C3ORF21	protein_coding	12.6656	34.1735	-1.43196	0.0549429	YES
ENSG00000122417	ENST00000486215	ODF2L	protein_coding	11.7625	34.7091	-1.56112	0.0553012	YES
ENSG00000135362	ENST00000530639	PRR5L	protein_coding	31.2353	65.7316	-1.07341	0.0553827	YES
ENSG00000151773	ENST00000470137	CCDC122	protein_coding	17.1085	43.2906	-1.33934	0.0554129	YES
ENSG00000144736	ENST00000482785	SHQ1	protein_coding	32.286	68.8197	-1.09191	0.0554733	YES
ENSG00000204852	ENST00000547461	TCTN1	protein_coding	28.211	59.2352	-1.07019	0.0557077	YES
ENSG00000109654	ENST00000482578	TRIM2	protein_coding	19.3284	45.8168	-1.24516	0.0559383	YES
ENSG00000115568	ENST00000440934	ZNF142	protein_coding	15.9362	40.5702	-1.34812	0.0560351	YES
ENSG00000130881	ENST00000253193	LRP3	protein_coding	56.422	127.236	-1.17317	0.0561508	YES
ENSG00000150773	ENST00000525072	PIH1D2	protein_coding	15.1973	41.0744	-1.43443	0.0561942	YES
ENSG00000118785	ENST00000504310	SPP1	protein_coding	25.7874	62.7065	-1.28195	0.0562719	YES
ENSG00000106477	ENST00000472739	TSGA14	protein_coding	48.5672	100.273	-1.04588	0.0568091	YES
ENSG00000243156	ENST00000462645	MICAL3	protein_coding	5.18181	21.4746	-2.05111	0.0568289	YES
ENSG00000162927	ENST00000398658	PUS10	protein_coding	31.5211	63.6992	-1.01496	0.0572841	YES
ENSG00000173064	ENST00000547085	C12ORF51	protein_coding	31.1106	63.4786	-1.02887	0.0573913	YES
ENSG00000146856	ENST00000476700	AGBL3	protein_coding	31.5866	67.2599	-1.09043	0.0574793	YES
ENSG00000131459	ENST00000510122	GFPT2	protein_coding	18.6518	46.6623	-1.32294	0.0575042	YES
ENSG00000163576	ENST00000344838	EFHB	protein_coding	0	7.21071	-inf	0.0575394	YES
ENSG00000163576	ENST00000440022	EFHB	protein_coding	0	7.21071	-inf	0.0575394	YES
ENSG00000148950	ENST00000531693	IMMP1L	protein_coding	27.5116	57.9589	-1.07499	0.0576071	YES
ENSG00000141956	ENST00000465955	PRDM15	protein_coding	5.0176	21.191	-2.07839	0.0579162	YES
ENSG00000165644	ENST00000469299	COMTD1	protein_coding	6.29175	22.9714	-1.86831	0.0580124	YES
ENSG00000154930	ENST00000537502	ACSS1	protein_coding	20.0278	46.9721	-1.2298	0.0583008	YES
ENSG00000182667	ENST00000496198	NTM	protein_coding	0	7.1477	-inf	0.0583117	YES
ENSG00000214435	ENST00000369880	AS3MT	protein_coding	20.2741	46.5941	-1.20051	0.0583637	YES
ENSG00000105829	ENST00000471446	BET1	protein_coding	11.618	33.3647	-1.52196	0.0584308	YES
ENSG00000054116	ENST00000469757	TRAPPC3	protein_coding	16.1201	39.9505	-1.30935	0.058432	YES
ENSG00000168528	ENST00000491976	SERINC2	protein_coding	19.6994	46.5626	-1.24102	0.0586548	YES
ENSG00000112769	ENST00000431543	LAMA4	protein_coding	11.3717	33.3332	-1.55151	0.058726	YES
ENSG00000068654	ENST00000471427	POLR1A	protein_coding	19.4531	46.5311	-1.2582	0.0587889	YES
ENSG00000114745	ENST00000469471	GORASP1	protein_coding	3.53664	17.3205	-2.29203	0.0588007	YES
ENSG00000144306	ENST00000424069	SCRN3	protein_coding	15.5454	39.919	-1.36059	0.0588644	YES
ENSG00000064989	ENST00000410068	CALCRL	protein_coding	11.2896	33.2702	-1.55924	0.0588812	YES
ENSG00000172062	ENST00000506163	SMN1	protein_coding	3.37243	17.415	-2.36847	0.0590398	YES
ENSG00000042062	ENST00000327979	FAM65C	protein_coding	0	7.08469	-inf	0.0590991	YES
ENSG00000163138	ENST00000506457	PACRGL	protein_coding	14.1268	37.7342	-1.41744	0.0591263	YES
ENSG00000184886	ENST00000429467	PIGW	protein_coding	15.3812	39.6039	-1.36447	0.0592099	YES
ENSG00000121895	ENST00000495029	TMEM156	protein_coding	10.1173	33.6483	-1.73371	0.0594874	YES
ENSG00000179915	ENST00000401710	NRXN1	protein_coding	0	7.05318	-inf	0.0594986	YES
ENSG00000135362	ENST00000529020	PRR5L	protein_coding	0	7.05318	-inf	0.0594986	YES
ENSG00000124875	ENST00000226317	CXCL6	protein_coding	7.6085	26.217	-1.78482	0.0595722	YES
ENSG00000137474	ENST00000479071	MYO7A	protein_coding	31.0482	62.6698	-1.01326	0.0601216	YES
ENSG00000177106	ENST00000531348	EPS8L2	protein_coding	2.75511	15.2933	-2.47271	0.0602807	YES
ENSG00000121067	ENST00000502385	SPOP	protein_coding	20.3957	51.4992	-1.33628	0.0603834	YES
ENSG00000166979	ENST00000459833	C21ORF63	protein_coding	5.03735	24.3158	-2.27116	0.0603925	YES
ENSG00000121067	ENST00000451526	SPOP	protein_coding	20.8686	51.4362	-1.30145	0.0604157	YES
ENSG00000204428	ENST00000460141	LY6G5C	protein_coding	2.89957	16.3856	-2.49852	0.06046	YES
ENSG00000166444	ENST00000534665	ST5	protein_coding	16.0183	40.1973	-1.32738	0.0604955	YES
ENSG00000177873	ENST00000432264	ZNF619	protein_coding	23.6891	53.3374	-1.17092	0.0605614	YES
ENSG00000118600	ENST00000535963	TMEM5	protein_coding	18.7536	45.0658	-1.26486	0.0606684	YES
ENSG00000182957	ENST00000343003	SPATA13	protein_coding	23.3607	53.3059	-1.19021	0.060679	YES
ENSG00000214194	ENST00000439551	AC073346.2	protein_coding	20.4809	47.8755	-1.22501	0.0608124	YES
ENSG00000150773	ENST00000532211	PIH1D2	protein_coding	28.582	60.2382	-1.07557	0.0609253	YES
ENSG00000130921	ENST00000546132	C12ORF65	protein_coding	20.1525	47.9385	-1.25023	0.0609321	YES
ENSG00000162688	ENST00000477753	AGL	protein_coding	25.2325	57.0556	-1.17709	0.0610153	YES
ENSG00000149716	ENST00000537324	ORAOV1	protein_coding	12.8527	36.2059	-1.49416	0.0610603	YES
ENSG00000170522	ENST00000513003	ELOVL6	protein_coding	85.822	194.327	-1.17907	0.0613673	YES
ENSG00000111199	ENST00000544971	TRPV4	protein_coding	14.475	44.3148	-1.61423	0.0616049	YES
ENSG00000172123	ENST00000479326	SLFN12	protein_coding	9.19131	28.2757	-1.62122	0.0616347	YES
ENSG00000150773	ENST00000280350	PIH1D2	protein_coding	29.0549	60.7686	-1.06454	0.0616894	YES
ENSG00000204428	ENST00000474395	LY6G5C	protein_coding	4.48238	19.1008	-2.0913	0.0618109	YES
ENSG00000004866	ENST00000467538	ST7	protein_coding	16.1004	42.9807	-1.41659	0.0620696	YES
ENSG00000115760	ENST00000444173	BIRC6	protein_coding	49.4371	115.955	-1.22989	0.0621689	YES
ENSG00000035499	ENST00000512452	DEPDC1B	protein_coding	31.1532	64.4817	-1.04951	0.0624094	YES
ENSG00000251247	ENST00000526123	ZNF345	protein_coding	0	10.0204	-inf	0.0624233	YES
ENSG00000084453	ENST00000544020	SLCO1A2	protein_coding	7.38194	25.0931	-1.76522	0.0625245	YES
ENSG00000135709	ENST00000258180	KIAA0513	protein_coding	17.8079	43.7895	-1.29807	0.0626176	YES
ENSG00000048342	ENST00000513035	CC2D2A	protein_coding	10.5278	30.5235	-1.53571	0.0629747	YES
ENSG00000168067	ENST00000493428	MAP4K2	protein_coding	32.2829	65.1381	-1.01273	0.0629788	YES
ENSG00000168528	ENST00000373710	SERINC2	protein_coding	19.6994	46.0321	-1.22449	0.063055	YES
ENSG00000168528	ENST00000536384	SERINC2	protein_coding	19.6994	46.0321	-1.22449	0.063055	YES
ENSG00000168528	ENST00000373709	SERINC2	protein_coding	19.6994	46.0321	-1.22449	0.063055	YES
ENSG00000138030	ENST00000260598	KHK	protein_coding	30.0827	61.7665	-1.03789	0.0631863	YES
ENSG00000166444	ENST00000528452	ST5	protein_coding	0.863634	10.4878	-3.60215	0.0633594	YES
ENSG00000118473	ENST00000468570	SGIP1	protein_coding	0.945737	10.3933	-3.45807	0.0634558	YES
ENSG00000186908	ENST00000549010	ZDHHC17	protein_coding	15.9559	39.3885	-1.30368	0.0634672	YES
ENSG00000138735	ENST00000512739	PDE5A	protein_coding	1.3365	15.5716	-3.54239	0.0639164	YES
ENSG00000121578	ENST00000479308	B4GALT4	protein_coding	20.2544	46.8146	-1.20873	0.0640367	YES
ENSG00000100271	ENST00000445824	TTLL1	protein_coding	4.09161	18.0084	-2.13793	0.0640403	YES
ENSG00000149311	ENST00000531957	ATM	protein_coding	25.2522	55.9317	-1.14726	0.0640643	YES
ENSG00000255073	ENST00000551824	AP001350.3	protein_coding	18.1987	43.9419	-1.27176	0.0641391	YES
ENSG00000242689	ENST00000361987	CNTF	protein_coding	18.1987	43.9419	-1.27176	0.0641391	YES
ENSG00000204428	ENST00000375860	LY6G5C	protein_coding	4.00951	17.9769	-2.16465	0.0644172	YES
ENSG00000129422	ENST00000523471	MTUS1	protein_coding	9.21106	27.1203	-1.55794	0.0645393	YES
ENSG00000112599	ENST00000372949	GUCA1B	protein_coding	0.863634	10.3303	-3.58032	0.0645987	YES
ENSG00000143494	ENST00000366966	VASH2	protein_coding	5.0176	20.8497	-2.05495	0.0646484	YES
ENSG00000104325	ENST00000520859	DECR1	protein_coding	26.6282	56.4621	-1.08433	0.0646817	YES
ENSG00000120756	ENST00000483373	PLS1	protein_coding	9.08946	28.9322	-1.67041	0.0648534	YES
ENSG00000131459	ENST00000520165	GFPT2	protein_coding	32.4699	67.6379	-1.05873	0.0649357	YES
ENSG00000198160	ENST00000493357	MIER1	protein_coding	8.92526	28.9637	-1.69828	0.0650466	YES
ENSG00000147789	ENST00000529767	ZNF7	protein_coding	22.2903	49.9027	-1.1627	0.0650908	YES
ENSG00000111261	ENST00000543314	MANSC1	protein_coding	10.8791	32.4877	-1.57834	0.0651253	YES
ENSG00000144681	ENST00000457375	STAC	protein_coding	24.4114	59.5502	-1.28655	0.0651299	YES
ENSG00000155636	ENST00000464647	RBM45	protein_coding	6.29175	22.3464	-1.82851	0.0651453	YES
ENSG00000164402	ENST00000371493	2008-09-01	protein_coding	43.3657	88.2882	-1.02567	0.0652507	YES
ENSG00000229377	ENST00000408994	AC016757.1	protein_coding	14.8065	40.0398	-1.43521	0.0654579	YES
ENSG00000178752	ENST00000357303	FAM132B	protein_coding	14.8065	40.0398	-1.43521	0.0654579	YES
ENSG00000178752	ENST00000473274	FAM132B	protein_coding	14.8065	40.0398	-1.43521	0.0654579	YES
ENSG00000183597	ENST00000450664	C22ORF25	protein_coding	6.20965	22.2519	-1.84135	0.0655523	YES
ENSG00000136153	ENST00000497947	LMO7	protein_coding	29.7772	63.6413	-1.09576	0.0655968	YES
ENSG00000239305	ENST00000465629	RNF103	protein_coding	28.8086	60.1752	-1.06267	0.0656571	YES
ENSG00000084453	ENST00000458504	SLCO1A2	protein_coding	5.96334	22.441	-1.91194	0.0656851	YES
ENSG00000068650	ENST00000415301	ATP11A	protein_coding	6.82697	24.2528	-1.82883	0.0656868	YES
ENSG00000132763	ENST00000474382	MMACHC	protein_coding	13.92	35.2974	-1.3424	0.0657866	YES
ENSG00000132773	ENST00000460057	TOE1	protein_coding	19.8012	45.3493	-1.19549	0.0660612	YES
ENSG00000145348	ENST00000509532	TBCK	protein_coding	37.2412	74.7226	-1.00464	0.0662535	YES
ENSG00000174125	ENST00000515861	TLR1	protein_coding	0.390766	8.83352	-4.49861	0.0665741	YES
ENSG00000136943	ENST00000538255	CTSL2	protein_coding	28.2962	60.3275	-1.09221	0.0666878	YES
ENSG00000064692	ENST00000395469	SNCAIP	protein_coding	24.3886	53.6788	-1.13815	0.0666893	YES
ENSG00000143951	ENST00000418148	WDPCP	protein_coding	28.4573	71.5715	-1.33059	0.0669576	YES
ENSG00000151689	ENST00000451089	INPP1	protein_coding	9.72654	29.5572	-1.60351	0.0669804	YES
ENSG00000128872	ENST00000539962	TMOD2	protein_coding	33.478	68.1317	-1.02511	0.0671189	YES
ENSG00000108448	ENST00000395672	TRIM16L	protein_coding	3.37243	16.8531	-2.32115	0.0675413	YES
ENSG00000198286	ENST00000356408	CARD11	protein_coding	3.22798	15.8552	-2.29625	0.0679923	YES
ENSG00000166444	ENST00000526828	ST5	protein_coding	26.1553	55.2437	-1.07871	0.0680967	YES
ENSG00000179988	ENST00000465232	PSTK	protein_coding	21.3217	46.4732	-1.12408	0.0681565	YES
ENSG00000138709	ENST00000508648	LARP1B	protein_coding	12.3174	33.8951	-1.46038	0.0681859	YES
ENSG00000170906	ENST00000482960	NDUFA3	protein_coding	4.38053	19.7888	-2.17551	0.0682094	YES
ENSG00000159685	ENST00000504973	CHCHD6	protein_coding	12.2353	33.8951	-1.47002	0.0682725	YES
ENSG00000251247	ENST00000532141	ZNF345	protein_coding	3.06377	15.9497	-2.38015	0.0682829	YES
ENSG00000144468	ENST00000443477	RHBDD1	protein_coding	22.7237	51.8091	-1.18901	0.0683131	YES
ENSG00000006576	ENST00000468351	PHTF2	protein_coding	27.2881	58.5524	-1.10145	0.0683204	YES
ENSG00000171320	ENST00000519637	ESCO2	protein_coding	7.62825	24.8147	-1.70177	0.0684536	YES
ENSG00000138375	ENST00000496037	SMARCAL1	protein_coding	3.14587	15.8237	-2.33055	0.068467	YES
ENSG00000153896	ENST00000329285	ZNF599	protein_coding	21.8995	48.8418	-1.15722	0.0685886	YES
ENSG00000152359	ENST00000506164	POC5	protein_coding	18.6913	43.695	-1.2251	0.0686	YES
ENSG00000197168	ENST00000465811	NEK5	protein_coding	24.8386	52.245	-1.07271	0.0687537	YES
ENSG00000136147	ENST00000496623	PHF11	protein_coding	20.008	46.5362	-1.21777	0.0687622	YES
ENSG00000158773	ENST00000531842	USF1	protein_coding	66.6381	142.875	-1.10034	0.0688326	YES
ENSG00000121067	ENST00000508805	SPOP	protein_coding	21.8143	51.8721	-1.24968	0.0688338	YES
ENSG00000165644	ENST00000372538	COMTD1	protein_coding	6.76462	22.9714	-1.76376	0.0688635	YES
ENSG00000136010	ENST00000552427	ALDH1L2	protein_coding	0.390766	8.61298	-4.46214	0.0688768	YES
ENSG00000130717	ENST00000459858	UCK1	protein_coding	19.8438	46.3472	-1.22379	0.0689347	YES
ENSG00000168874	ENST00000463422	ATOH8	protein_coding	26.3819	56.0892	-1.08818	0.0689648	YES
ENSG00000170085	ENST00000514128	C5ORF25	protein_coding	10.3636	30.1191	-1.53915	0.0691551	YES
ENSG00000169762	ENST00000513833	TAPT1	protein_coding	9.82839	29.2158	-1.57172	0.069178	YES
ENSG00000183597	ENST00000434168	C22ORF25	protein_coding	7.54615	24.4367	-1.69524	0.069357	YES
ENSG00000036448	ENST00000523438	MYOM2	protein_coding	4.56448	18.6334	-2.02937	0.0695293	YES
ENSG00000177106	ENST00000524763	EPS8L2	protein_coding	2.75511	14.7628	-2.42179	0.0696078	YES
ENSG00000123607	ENST00000497425	TTC21B	protein_coding	28.2339	59.4872	-1.07515	0.0699308	YES
ENSG00000165219	ENST00000495588	GAPVD1	protein_coding	1.89147	12.5781	-2.73333	0.0699406	YES
ENSG00000114251	ENST00000493406	WNT5A	protein_coding	1.72727	12.7356	-2.8823	0.069981	YES
ENSG00000130147	ENST00000462602	SH3BP4	protein_coding	1.3365	11.2967	-3.07936	0.0699837	YES
ENSG00000182552	ENST00000510968	RWDD4	protein_coding	13.6342	36.6103	-1.42502	0.0702251	YES
ENSG00000168306	ENST00000467738	ACOX2	protein_coding	25.8862	57.586	-1.15354	0.0703765	YES
ENSG00000168477	ENST00000490077	TNXB	protein_coding	2.5909	14.7628	-2.51044	0.070388	YES
ENSG00000204428	ENST00000375863	LY6G5C	protein_coding	4.40027	18.5074	-2.07243	0.0704702	YES
ENSG00000114988	ENST00000474494	LMAN2L	protein_coding	28.0666	56.9926	-1.02192	0.0705606	YES
ENSG00000155975	ENST00000521162	VPS37A	protein_coding	11.3291	30.681	-1.43731	0.0708631	YES
ENSG00000196296	ENST00000395498	ATP2A1	protein_coding	10.2192	47.0088	-2.20166	0.0708783	YES
ENSG00000128578	ENST00000249344	FAM40B	protein_coding	70.7224	148.505	-1.07027	0.0709186	YES
ENSG00000162600	ENST00000460671	OMA1	protein_coding	12.9119	32.8973	-1.34927	0.0709638	YES
ENSG00000112769	ENST00000519932	LAMA4	protein_coding	9.33577	28.3703	-1.60354	0.071005	YES
ENSG00000178852	ENST00000523285	C17ORF57	protein_coding	15.0102	37.2983	-1.31317	0.071015	YES
ENSG00000064692	ENST00000503116	SNCAIP	protein_coding	24.3886	53.1168	-1.12296	0.0711537	YES
ENSG00000115204	ENST00000399052	MPV17	protein_coding	19.5549	44.7244	-1.19353	0.0712115	YES
ENSG00000127334	ENST00000319833	DYRK2	protein_coding	25.6856	56.583	-1.13941	0.0712401	YES
ENSG00000188191	ENST00000400758	PRKAR1B	protein_coding	19.0623	44.9449	-1.23744	0.0713572	YES
ENSG00000166444	ENST00000527392	ST5	protein_coding	23.8107	50.7167	-1.09085	0.0714196	YES
ENSG00000095203	ENST00000262536	EPB41L4B	protein_coding	29.508	60.2645	-1.0302	0.0714628	YES
ENSG00000095203	ENST00000374566	EPB41L4B	protein_coding	29.508	60.2645	-1.0302	0.0714628	YES
ENSG00000176597	ENST00000477699	B3GNT5	protein_coding	8.71845	26.8735	-1.62404	0.0716179	YES
ENSG00000058453	ENST00000466256	CROCC	protein_coding	10.6723	30.7125	-1.52496	0.071674	YES
ENSG00000150773	ENST00000521853	PIH1D2	protein_coding	16.7603	42.1667	-1.33106	0.0717	YES
ENSG00000099917	ENST00000438962	MED15	protein_coding	10.8365	30.3345	-1.48506	0.0719547	YES
ENSG00000020256	ENST00000456175	ZFP64	protein_coding	18.3826	42.5396	-1.21046	0.0724445	YES
ENSG00000151773	ENST00000476570	CCDC122	protein_coding	28.0271	58.1795	-1.05369	0.0724513	YES
ENSG00000068903	ENST00000481381	SIRT2	protein_coding	5.26391	20.1302	-1.93515	0.0725077	YES
ENSG00000100372	ENST00000478550	SLC25A17	protein_coding	15.7294	37.7657	-1.26362	0.0725606	YES
ENSG00000138795	ENST00000512172	LEF1	protein_coding	18.1363	42.4451	-1.22672	0.0726527	YES
ENSG00000198951	ENST00000481068	NAGA	protein_coding	19.371	45.1288	-1.22015	0.0728564	YES
ENSG00000170946	ENST00000530125	DNAJC24	protein_coding	29.879	62.0815	-1.05503	0.0729338	YES
ENSG00000082269	ENST00000507049	FAM135A	protein_coding	13.4471	38.5797	-1.52054	0.0732923	YES
ENSG00000112414	ENST00000540208	GPR126	protein_coding	9.97285	28.9007	-1.53503	0.0733806	YES
ENSG00000084453	ENST00000537524	SLCO1A2	protein_coding	5.96334	21.9105	-1.87743	0.0734168	YES
ENSG00000084453	ENST00000544290	SLCO1A2	protein_coding	5.96334	21.9105	-1.87743	0.0734168	YES
ENSG00000162641	ENST00000461774	AKNAD1	protein_coding	0	6.64877	-inf	0.0735769	YES
ENSG00000162641	ENST00000369994	AKNAD1	protein_coding	0	6.64877	-inf	0.0735769	YES
ENSG00000162641	ENST00000369995	AKNAD1	protein_coding	0	6.64877	-inf	0.0735769	YES
ENSG00000168826	ENST00000502918	ZBTB49	protein_coding	13.6539	35.644	-1.38434	0.0738093	YES
ENSG00000072195	ENST00000420132	SPEG	protein_coding	6.82697	23.3128	-1.7718	0.0739791	YES
ENSG00000072195	ENST00000403148	SPEG	protein_coding	6.82697	23.3128	-1.7718	0.0739791	YES
ENSG00000184845	ENST00000329144	DRD1	protein_coding	13.3255	35.707	-1.42201	0.0740629	YES
ENSG00000107099	ENST00000287364	DOCK8	protein_coding	0	6.61727	-inf	0.0740673	YES
ENSG00000107099	ENST00000432829	DOCK8	protein_coding	0	6.61727	-inf	0.0740673	YES
ENSG00000107099	ENST00000453981	DOCK8	protein_coding	0	6.61727	-inf	0.0740673	YES
ENSG00000107099	ENST00000495184	DOCK8	protein_coding	0	6.61727	-inf	0.0740673	YES
ENSG00000160282	ENST00000480950	FTCD	protein_coding	0	6.61727	-inf	0.0740673	YES
ENSG00000107099	ENST00000469391	DOCK8	protein_coding	0	6.61727	-inf	0.0740673	YES
ENSG00000169548	ENST00000302097	ZNF280A	protein_coding	9.31602	29.0582	-1.64116	0.0741196	YES
ENSG00000122674	ENST00000496860	CCZ1	protein_coding	22.7008	49.3144	-1.11927	0.0741971	YES
ENSG00000158483	ENST00000510443	FAM86C	protein_coding	28.5623	58.7362	-1.04014	0.0742667	YES
ENSG00000158483	ENST00000359244	FAM86C	protein_coding	28.5623	58.6417	-1.03782	0.0742853	YES
ENSG00000147382	ENST00000482182	FAM58A	protein_coding	6.82697	25.34	-1.8921	0.0742883	YES
ENSG00000089335	ENST00000510002	ZNF302	protein_coding	38.1444	78.6877	-1.04467	0.0743975	YES
ENSG00000111305	ENST00000432710	GSG1	protein_coding	0	6.58576	-inf	0.0745626	YES
ENSG00000111305	ENST00000351606	GSG1	protein_coding	0	6.58576	-inf	0.0745626	YES
ENSG00000119636	ENST00000477986	C14ORF45	protein_coding	0	6.58576	-inf	0.0745626	YES
ENSG00000111305	ENST00000324458	GSG1	protein_coding	0	6.58576	-inf	0.0745626	YES
ENSG00000162600	ENST00000467509	OMA1	protein_coding	17.9295	41.2319	-1.20142	0.0746231	YES
ENSG00000164808	ENST00000524157	KIAA0146	protein_coding	12.0711	33.2072	-1.45993	0.0747438	YES
ENSG00000172748	ENST00000398612	ZNF596	protein_coding	19.9852	43.6005	-1.12541	0.0747492	YES
ENSG00000172748	ENST00000308811	ZNF596	protein_coding	19.9852	43.6005	-1.12541	0.0747492	YES
ENSG00000162929	ENST00000483700	KIAA1841	protein_coding	20.9735	46.0951	-1.13604	0.0749719	YES
ENSG00000159348	ENST00000473599	CYB5R1	protein_coding	11.0204	29.5256	-1.42179	0.0749946	YES
ENSG00000157578	ENST00000484878	LCA5L	protein_coding	0	6.55425	-inf	0.0750628	YES
ENSG00000135346	ENST00000369582	CGA	protein_coding	0	6.55425	-inf	0.0750628	YES
ENSG00000179988	ENST00000406217	PSTK	protein_coding	27.6955	58.6154	-1.08163	0.0751859	YES
ENSG00000137501	ENST00000533577	SYTL2	protein_coding	17.1906	40.7908	-1.24663	0.075415	YES
ENSG00000213347	ENST00000427908	MXD3	protein_coding	10.5278	29.6517	-1.49391	0.0755077	YES
ENSG00000138795	ENST00000507470	LEF1	protein_coding	18.0116	47.3502	-1.39444	0.0755362	YES
ENSG00000249087	ENST00000454117	C1ORF213	protein_coding	17.0264	40.6963	-1.25713	0.0755904	YES
ENSG00000158483	ENST00000426628	FAM86C	protein_coding	22.6811	49.4668	-1.12497	0.0756076	YES
ENSG00000162927	ENST00000421319	PUS10	protein_coding	6.51831	29.615	-2.18376	0.0758773	YES
ENSG00000120662	ENST00000473492	MTRF1	protein_coding	6.3541	23.1868	-1.86754	0.0760189	YES
ENSG00000008869	ENST00000478810	HEATR5B	protein_coding	13.1187	33.8006	-1.36542	0.0760646	YES
ENSG00000198673	ENST00000547919	FAM19A2	protein_coding	0	6.49124	-inf	0.0760785	YES
ENSG00000135362	ENST00000525672	PRR5L	protein_coding	3.53664	16.3856	-2.21198	0.0760892	YES
ENSG00000112200	ENST00000509251	ZNF451	protein_coding	20.8717	46.7516	-1.16347	0.0763502	YES
ENSG00000144815	ENST00000495842	FAM55C	protein_coding	28.8315	60.359	-1.06593	0.0767866	YES
ENSG00000136002	ENST00000527365	ARHGEF4	protein_coding	0.781532	9.9259	-3.66682	0.0771133	YES
ENSG00000174125	ENST00000506146	TLR1	protein_coding	0.781532	9.86289	-3.65763	0.0777008	YES
ENSG00000156374	ENST00000481433	PCGF6	protein_coding	20.0278	44.7874	-1.16109	0.0777598	YES
ENSG00000167723	ENST00000381913	TRPV3	protein_coding	9.25367	27.9974	-1.59719	0.0779335	YES
ENSG00000081760	ENST00000537564	AACS	protein_coding	9.41787	27.7768	-1.56041	0.078024	YES
ENSG00000129493	ENST00000552500	HEATR5A	protein_coding	11.3291	29.8355	-1.397	0.078033	YES
ENSG00000107968	ENST00000430603	MAP3K8	protein_coding	4.72868	18.103	-1.93671	0.0781005	YES
ENSG00000172901	ENST00000379578	AC010282.1	protein_coding	6.97143	23.9377	-1.77976	0.0781189	YES
ENSG00000172901	ENST00000357872	AC010282.1	protein_coding	6.97143	23.9377	-1.77976	0.0781189	YES
ENSG00000141956	ENST00000477633	PRDM15	protein_coding	5.49047	20.5976	-1.90748	0.0781264	YES
ENSG00000128266	ENST00000248996	GNAZ	protein_coding	9.17157	27.9343	-1.6068	0.078167	YES
ENSG00000115290	ENST00000488342	GRB14	protein_coding	5.40837	20.6291	-1.93142	0.0782691	YES
ENSG00000115290	ENST00000263915	GRB14	protein_coding	5.40837	20.6291	-1.93142	0.0782691	YES
ENSG00000171428	ENST00000519006	NAT1	protein_coding	9.33577	27.6508	-1.56648	0.0783598	YES
ENSG00000136169	ENST00000481439	SETDB2	protein_coding	13.1811	34.3941	-1.38369	0.0783975	YES
ENSG00000180822	ENST00000509933	PSMG4	protein_coding	8.76105	27.9658	-1.67449	0.0787819	YES
ENSG00000111199	ENST00000541794	TRPV4	protein_coding	15.4207	44.3148	-1.52292	0.0788316	YES
ENSG00000158483	ENST00000346333	FAM86C	protein_coding	28.5623	58.1113	-1.02471	0.0788852	YES
ENSG00000180914	ENST00000316793	OXTR	protein_coding	30.0037	62.2339	-1.05256	0.0789857	YES
ENSG00000124557	ENST00000244513	BTN1A1	protein_coding	0.472868	8.58147	-4.18171	0.0790785	YES
ENSG00000117395	ENST00000461557	EBNA1BP2	protein_coding	26.8548	55.3382	-1.0431	0.0792165	YES
ENSG00000136147	ENST00000460489	PHF11	protein_coding	26.1979	55.2437	-1.07636	0.0794057	YES
ENSG00000108448	ENST00000395671	TRIM16L	protein_coding	2.98167	15.2617	-2.35573	0.0794227	YES
ENSG00000173327	ENST00000533032	MAP3K11	protein_coding	16.964	39.6984	-1.2266	0.079625	YES
ENSG00000187461	ENST00000379278	C6ORF114	protein_coding	1.41861	11.0498	-2.96147	0.0798178	YES
ENSG00000204859	ENST00000466813	ZBTB48	protein_coding	21.4661	45.7222	-1.09083	0.0800607	YES
ENSG00000182511	ENST00000444422	FES	protein_coding	4.40027	17.8509	-2.02033	0.0801485	YES
ENSG00000089682	ENST00000474499	RBM41	protein_coding	17.624	42.5081	-1.2702	0.0801526	YES
ENSG00000100297	ENST00000451351	MCM5	protein_coding	38.3283	79.5492	-1.05344	0.0804882	YES
ENSG00000164520	ENST00000357183	RAET1E	protein_coding	11.6378	30.4605	-1.38813	0.0805573	YES
ENSG00000169762	ENST00000511866	TAPT1	protein_coding	9.12896	34.2417	-1.90723	0.080559	YES
ENSG00000135540	ENST00000534376	NHSL1	protein_coding	22.4347	49.535	-1.14271	0.0806747	YES
ENSG00000165644	ENST00000491270	COMTD1	protein_coding	1.3365	10.9868	-3.03923	0.080965	YES
ENSG00000204682	ENST00000377113	C10ORF114	protein_coding	17.519	40.3234	-1.2027	0.0810126	YES
ENSG00000159685	ENST00000510044	CHCHD6	protein_coding	11.063	30.555	-1.46566	0.0811933	YES
ENSG00000213047	ENST00000400967	DENND1B	protein_coding	7.69061	24.3737	-1.66415	0.0812972	YES
ENSG00000151773	ENST00000281508	CCDC122	protein_coding	21.3643	46.5677	-1.12413	0.0813928	YES
ENSG00000146707	ENST00000275569	POMZP3	protein_coding	2.36434	13.14	-2.47446	0.0814207	YES
ENSG00000163738	ENST00000461856	MTHFD2L	protein_coding	10.426	31.994	-1.61762	0.0817247	YES
ENSG00000106025	ENST00000424710	TSPAN12	protein_coding	9.60183	26.6529	-1.47291	0.0817342	YES
ENSG00000163485	ENST00000464019	ADORA1	protein_coding	20.2117	43.6635	-1.11123	0.0818202	YES
ENSG00000103254	ENST00000219535	FAM173A	protein_coding	14.5373	35.4234	-1.28494	0.0818263	YES
ENSG00000182326	ENST00000423384	C1S	protein_coding	0.390766	8.27158	-4.40379	0.0819199	YES
ENSG00000182326	ENST00000543187	C1S	protein_coding	0.390766	8.27158	-4.40379	0.0819199	YES
ENSG00000205765	ENST00000509976	C5ORF51	protein_coding	27.019	55.207	-1.03088	0.0819209	YES
ENSG00000119912	ENST00000463640	IDE	protein_coding	19.9654	43.7265	-1.131	0.0819215	YES
ENSG00000125962	ENST00000486740	ARMCX5	protein_coding	27.945	56.646	-1.01939	0.0819807	YES
ENSG00000120254	ENST00000450635	MTHFD1L	protein_coding	18.6487	40.8853	-1.13251	0.0820408	YES
ENSG00000174343	ENST00000509518	CHRNA9	protein_coding	4.9355	19.7258	-1.99881	0.0820577	YES
ENSG00000117262	ENST00000524525	GPR89A	protein_coding	4.9355	19.7258	-1.99881	0.0820577	YES
ENSG00000232637	ENST00000436832	WI2-3658N16.1	protein_coding	0.472868	8.17706	-4.11207	0.0820731	YES
ENSG00000158552	ENST00000436556	ZFAND2B	protein_coding	10.8562	28.9637	-1.41572	0.0824963	YES
ENSG00000075651	ENST00000440204	PLD1	protein_coding	13.1613	35.2396	-1.42089	0.0825026	YES
ENSG00000131914	ENST00000254231	LIN28A	protein_coding	8.7808	26.9365	-1.61714	0.0826673	YES
ENSG00000131914	ENST00000326279	LIN28A	protein_coding	8.7808	26.9365	-1.61714	0.0826673	YES
ENSG00000137135	ENST00000488918	C9ORF100	protein_coding	21.8372	46.7201	-1.09726	0.0827453	YES
ENSG00000176732	ENST00000465360	PFN4	protein_coding	5.63493	21.3801	-1.9238	0.0828678	YES
ENSG00000079974	ENST00000435118	RABL2B	protein_coding	11.7822	31.18	-1.40401	0.0830985	YES
ENSG00000203965	ENST00000480886	EFCAB7	protein_coding	12.0285	30.9279	-1.36245	0.0831058	YES
ENSG00000130413	ENST00000422559	STK33	protein_coding	20.192	44.257	-1.13212	0.0833663	YES
ENSG00000243147	ENST00000472192	MRPL33	protein_coding	25.9288	57.2446	-1.14259	0.0833785	YES
ENSG00000123124	ENST00000520521	WWP1	protein_coding	8.8629	27.5929	-1.63845	0.0834163	YES
ENSG00000124557	ENST00000377586	BTN1A1	protein_coding	0.472868	8.05104	-4.08966	0.0836529	YES
ENSG00000176896	ENST00000467590	TCEANC	protein_coding	1.80937	11.8586	-2.71237	0.08379	YES
ENSG00000111199	ENST00000346520	TRPV4	protein_coding	19.9031	48.1854	-1.2756	0.0841365	YES
ENSG00000172671	ENST00000465407	ANUBL1	protein_coding	21.5711	47.3135	-1.13315	0.0841888	YES
ENSG00000114745	ENST00000416741	GORASP1	protein_coding	20.9112	44.8504	-1.10085	0.0844918	YES
ENSG00000036448	ENST00000262113	MYOM2	protein_coding	5.03735	18.6334	-1.88715	0.0845941	YES
ENSG00000171428	ENST00000517837	NAT1	protein_coding	8.16347	24.9041	-1.60913	0.0846834	YES
ENSG00000166444	ENST00000524757	ST5	protein_coding	24.9009	51.2156	-1.04038	0.0848055	YES
ENSG00000165730	ENST00000399165	STOX1	protein_coding	1.95383	12.951	-2.72868	0.0851206	YES
ENSG00000146707	ENST00000424818	POMZP3	protein_coding	3.78295	15.9182	-2.0731	0.0853358	YES
ENSG00000004866	ENST00000434836	ST7	protein_coding	14.9904	36.8939	-1.29934	0.0855389	YES
ENSG00000081377	ENST00000265659	CDC14B	protein_coding	25.538	51.9666	-1.02494	0.0856894	YES
ENSG00000155984	ENST00000517359	TMEM185A	protein_coding	12.0088	31.5214	-1.39224	0.0859294	YES
ENSG00000114745	ENST00000493938	GORASP1	protein_coding	6.68251	21.753	-1.70275	0.0861244	YES
ENSG00000181004	ENST00000433287	BBS12	protein_coding	6.51831	21.879	-1.74698	0.0862227	YES
ENSG00000100325	ENST00000411532	ASCC2	protein_coding	29.3864	60.2067	-1.03477	0.0869894	YES
ENSG00000115290	ENST00000543549	GRB14	protein_coding	5.40837	20.0672	-1.89157	0.0876461	YES
ENSG00000170906	ENST00000484360	NDUFA3	protein_coding	12.6459	32.2408	-1.35022	0.0877219	YES
ENSG00000182359	ENST00000534815	KBTBD3	protein_coding	10.1371	28.0289	-1.46728	0.0877474	YES
ENSG00000068971	ENST00000528530	PPP2R5B	protein_coding	11.5557	30.1506	-1.38359	0.087808	YES
ENSG00000127325	ENST00000551160	BEST3	protein_coding	0.390766	9.11191	-4.54338	0.0881493	YES
ENSG00000165935	ENST00000298876	C12ORF70	protein_coding	11.063	30.2136	-1.44945	0.088399	YES
ENSG00000164402	ENST00000481794	2008-09-01	protein_coding	26.2374	60.5429	-1.20633	0.0887184	YES
ENSG00000221867	ENST00000417212	MAGEA3	protein_coding	17.8277	40.4809	-1.18312	0.0888088	YES
ENSG00000091490	ENST00000510880	SEL1L3	protein_coding	4.48238	17.5725	-1.97099	0.0892294	YES
ENSG00000107863	ENST00000472150	ARHGAP21	protein_coding	14.1268	34.7355	-1.29797	0.0892422	YES
ENSG00000029534	ENST00000522543	ANK1	protein_coding	4.56448	17.478	-1.93702	0.0892768	YES
ENSG00000058453	ENST00000467938	CROCC	protein_coding	24.5923	50.2493	-1.0309	0.0892791	YES
ENSG00000144681	ENST00000544687	STAC	protein_coding	30.0661	61.7665	-1.03869	0.0893042	YES
ENSG00000105852	ENST00000482624	PON3	protein_coding	0	6.68028	-inf	0.0895233	YES
ENSG00000117586	ENST00000488053	TNFSF4	protein_coding	0	6.68028	-inf	0.0895233	YES
ENSG00000138639	ENST00000514229	ARHGAP24	protein_coding	34.8935	79.8431	-1.19421	0.0896173	YES
ENSG00000161638	ENST00000550141	ITGA5	protein_coding	26.28	54.4034	-1.04973	0.0897479	YES
ENSG00000109927	ENST00000392793	TECTA	protein_coding	26.3621	54.0883	-1.03685	0.0898043	YES
ENSG00000059377	ENST00000462053	TBXAS1	protein_coding	7.40169	22.2204	-1.58596	0.0898792	YES
ENSG00000162944	ENST00000494346	RFTN2	protein_coding	6.66277	23.1919	-1.79943	0.0899095	YES
ENSG00000108448	ENST00000395902	TRIM16L	protein_coding	5.42811	19.2584	-1.82696	0.09019	YES
ENSG00000157224	ENST00000498326	CLDN12	protein_coding	12.7082	32.8658	-1.37083	0.0902512	YES
ENSG00000179988	ENST00000496079	PSTK	protein_coding	21.3217	44.2255	-1.05256	0.0904202	YES
ENSG00000114859	ENST00000475279	CLCN2	protein_coding	1.72727	14.4214	-3.06165	0.0906238	YES
ENSG00000182511	ENST00000450438	FES	protein_coding	4.40027	17.289	-1.97419	0.0906431	YES
ENSG00000182511	ENST00000394300	FES	protein_coding	4.40027	17.289	-1.97419	0.0906431	YES
ENSG00000182511	ENST00000394302	FES	protein_coding	4.40027	17.289	-1.97419	0.0906431	YES
ENSG00000173262	ENST00000543909	SLC2A14	protein_coding	17.1511	55.7163	-1.6998	0.0908509	YES
ENSG00000068724	ENST00000536057	TTC7A	protein_coding	8.8629	25.965	-1.55071	0.0915713	YES
ENSG00000106477	ENST00000480206	TSGA14	protein_coding	18.9376	41.5418	-1.13331	0.0916475	YES
ENSG00000064692	ENST00000261367	SNCAIP	protein_coding	26.7332	54.7711	-1.03478	0.0918059	YES
ENSG00000173406	ENST00000485760	DAB1	protein_coding	15.7294	36.2689	-1.20527	0.0919232	YES
ENSG00000184060	ENST00000330889	ADAP2	protein_coding	0.945737	9.26944	-3.29297	0.092012	YES
ENSG00000205359	ENST00000506729	SLCO6A1	protein_coding	32.3224	70.9151	-1.13356	0.0920767	YES
ENSG00000120690	ENST00000405737	ELF1	protein_coding	27.1239	55.7427	-1.03922	0.092598	YES
ENSG00000212719	ENST00000540508	C17ORF51	protein_coding	0.945737	9.20642	-3.28313	0.0926927	YES
ENSG00000163633	ENST00000473559	C4ORF36	protein_coding	14.9083	36.0169	-1.27255	0.0928916	YES
ENSG00000158552	ENST00000476713	ZFAND2B	protein_coding	23.6465	48.6265	-1.04011	0.0930328	YES
ENSG00000153814	ENST00000420835	JAZF1	protein_coding	0.945737	9.14341	-3.27322	0.0933811	YES
ENSG00000114127	ENST00000465507	XRN1	protein_coding	22.5792	48.658	-1.10768	0.0934134	YES
ENSG00000117289	ENST00000486597	TXNIP	protein_coding	36.7621	82.7737	-1.17095	0.0934212	YES
ENSG00000130413	ENST00000524760	STK33	protein_coding	18.6715	42.1037	-1.17311	0.0934952	YES
ENSG00000064692	ENST00000395466	SNCAIP	protein_coding	18.8357	41.8202	-1.15073	0.0935666	YES
ENSG00000169379	ENST00000478400	ARL13B	protein_coding	9.66418	26.7474	-1.46868	0.0935771	YES
ENSG00000180806	ENST00000504557	HOXC9	protein_coding	17.2727	39.483	-1.19274	0.0940076	YES
ENSG00000198105	ENST00000395874	ZNF248	protein_coding	39.2117	90.8929	-1.21288	0.0941315	YES
ENSG00000179988	ENST00000483455	PSTK	protein_coding	22.6582	45.9428	-1.01981	0.0942125	YES
ENSG00000074935	ENST00000368657	TUBE1	protein_coding	23.2163	49.5035	-1.09239	0.0943199	YES
ENSG00000162641	ENST00000357393	AKNAD1	protein_coding	2.28224	12.7041	-2.47677	0.0943379	YES
ENSG00000128928	ENST00000491554	IVD	protein_coding	23.4626	49.1569	-1.06703	0.0943549	YES
ENSG00000117262	ENST00000466593	GPR89A	protein_coding	3.7632	16.5432	-2.1362	0.0945931	YES
ENSG00000172062	ENST00000514951	SMN1	protein_coding	9.08946	26.7159	-1.55543	0.0946521	YES
ENSG00000172062	ENST00000503079	SMN1	protein_coding	9.08946	26.7159	-1.55543	0.0946521	YES
ENSG00000136935	ENST00000421514	GOLGA1	protein_coding	25.3146	52.9645	-1.06506	0.0946829	YES
ENSG00000169255	ENST00000417187	B3GALNT1	protein_coding	18.6715	51.2735	-1.45737	0.0947535	YES
ENSG00000146842	ENST00000479804	TMEM209	protein_coding	19.637	42.2876	-1.10666	0.0947889	YES
ENSG00000185055	ENST00000460135	EFCAB10	protein_coding	0.781532	9.17492	-3.55332	0.0948564	YES
ENSG00000049323	ENST00000498013	LTBP1	protein_coding	13.9626	54.75	-1.97129	0.0950093	YES
ENSG00000132932	ENST00000491840	ATP8A2	protein_coding	0	6.02382	-inf	0.0953436	YES
ENSG00000151690	ENST00000489793	MFSD6	protein_coding	0	6.02382	-inf	0.0953436	YES
ENSG00000175782	ENST00000504589	SLC35E3	protein_coding	0	6.02382	-inf	0.0953436	YES
ENSG00000162614	ENST00000334785	NEXN	protein_coding	1.3365	10.4878	-2.97218	0.0953776	YES
ENSG00000127838	ENST00000472650	PNKD	protein_coding	12.6459	31.4898	-1.31622	0.0956793	YES
ENSG00000109184	ENST00000504923	DCUN1D4	protein_coding	11.7199	29.4941	-1.33147	0.095804	YES
ENSG00000168038	ENST00000481226	ULK4	protein_coding	6.51831	21.3801	-1.7137	0.0958229	YES
ENSG00000153790	ENST00000444434	C7ORF31	protein_coding	1.80937	11.5802	-2.6781	0.0959045	YES
ENSG00000122870	ENST00000373886	BICC1	protein_coding	1.3365	10.4248	-2.96349	0.0959538	YES
ENSG00000137434	ENST00000503680	C6ORF52	protein_coding	1.41861	10.3303	-2.86434	0.0960679	YES
ENSG00000090266	ENST00000461457	NDUFB2	protein_coding	14.7015	34.142	-1.21558	0.0961113	YES
ENSG00000150773	ENST00000525744	PIH1D2	protein_coding	16.7603	40.0135	-1.25544	0.0962418	YES
ENSG00000155016	ENST00000513302	CYP2U1	protein_coding	1.80937	11.5172	-2.67023	0.0963965	YES
ENSG00000178295	ENST00000534669	GEN1	protein_coding	24.4083	50.2493	-1.04173	0.0964452	YES
ENSG00000181381	ENST00000503190	DDX60L	protein_coding	0	5.96081	-inf	0.0966265	YES
ENSG00000164520	ENST00000531073	RAET1E	protein_coding	6.1899	21.3801	-1.78828	0.0967299	YES
ENSG00000146232	ENST00000443607	NFKBIE	protein_coding	23.1934	47.0982	-1.02196	0.096755	YES
ENSG00000129422	ENST00000518792	MTUS1	protein_coding	5.81888	19.4737	-1.74272	0.0968123	YES
ENSG00000081760	ENST00000537477	AACS	protein_coding	10.1371	27.1203	-1.41974	0.0968176	YES
ENSG00000172062	ENST00000510679	SMN1	protein_coding	8.30793	25.0931	-1.59473	0.0971003	YES
ENSG00000176896	ENST00000314720	TCEANC	protein_coding	1.80937	11.4227	-2.65834	0.0971418	YES
ENSG00000198673	ENST00000549379	FAM19A2	protein_coding	0	5.9293	-inf	0.0972779	YES
ENSG00000064692	ENST00000379533	SNCAIP	protein_coding	26.7332	54.2092	-1.01991	0.0974738	YES
ENSG00000146054	ENST00000274773	TRIM7	protein_coding	5.40837	19.6628	-1.8622	0.0975236	YES
ENSG00000113273	ENST00000521011	ARSB	protein_coding	16.4912	37.8602	-1.19899	0.0977782	YES
ENSG00000169554	ENST00000462355	ZEB2	protein_coding	0	5.89779	-inf	0.0979362	YES
ENSG00000146416	ENST00000494282	AIG1	protein_coding	15.0923	34.8615	-1.20782	0.0979521	YES
ENSG00000249087	ENST00000518600	C1ORF213	protein_coding	9.39813	27.0258	-1.52389	0.0982463	YES
ENSG00000106628	ENST00000481763	POLD2	protein_coding	27.206	55.2122	-1.02106	0.0982543	YES
ENSG00000153898	ENST00000530971	MCOLN2	protein_coding	0.472868	7.77265	-4.0389	0.0985442	YES
ENSG00000152359	ENST00000502826	POC5	protein_coding	18.6913	40.9483	-1.13144	0.0986397	YES
ENSG00000142675	ENST00000361530	CNKSR1	protein_coding	1.72727	11.2967	-2.70933	0.0988147	YES
ENSG00000142675	ENST00000374253	CNKSR1	protein_coding	1.72727	11.2967	-2.70933	0.0988147	YES
ENSG00000142675	ENST00000482227	CNKSR1	protein_coding	1.72727	11.2967	-2.70933	0.0988147	YES
ENSG00000142675	ENST00000531191	CNKSR1	protein_coding	1.72727	11.2967	-2.70933	0.0988147	YES
ENSG00000106025	ENST00000433758	TSPAN12	protein_coding	9.60183	25.529	-1.41076	0.0989744	YES
ENSG00000124749	ENST00000370808	COL21A1	protein_coding	14.0645	46.4154	-1.72255	0.0990939	YES
ENSG00000124749	ENST00000488912	COL21A1	protein_coding	14.0645	46.4154	-1.72255	0.0990939	YES
ENSG00000130827	ENST00000480645	PLXNA3	protein_coding	7.77271	23.2813	-1.58268	0.0991469	YES
ENSG00000161791	ENST00000550970	FMNL3	protein_coding	18.0345	40.7908	-1.17749	0.0991535	YES
ENSG00000213551	ENST00000469143	DNAJC9	protein_coding	11.9464	31.432	-1.39566	0.0992127	YES
ENSG00000088876	ENST00000381253	ZNF343	protein_coding	11.4538	29.867	-1.38273	0.0995802	YES
ENSG00000143669	ENST00000475277	LYST	protein_coding	3.29033	15.3563	-2.22252	0.0997785	YES
ENSG00000108187	ENST00000432941	PBLD	protein_coding	15.4831	35.518	-1.19786	0.0998085	YES
ENSG00000158220	ENST00000460133	ESYT3	protein_coding	3.29033	15.3248	-2.21956	0.0999372	YES
ENSG00000115998	ENST00000447804	C2ORF42	protein_coding	15.6473	35.2029	-1.16978	0.0999478	YES
ENSG00000240329	ENST00000447265	AC107983.6	pseudogene	176.106	76.3769	1.20523	0.00145104	YES
ENSG00000258186	ENST00000553010	SLC7A5P2	pseudogene	34.4238	6.11834	2.49219	0.004825	YES
ENSG00000203647	ENST00000366454	AC106827.1	pseudogene	49.2666	13.14	1.90664	0.00891035	YES
ENSG00000250329	ENST00000512118	KDELC1P1	pseudogene	50.1136	15.6977	1.67465	0.0134686	YES
ENSG00000225369	ENST00000420635	AC009506.2	pseudogene	17.0066	1.65432	3.36179	0.0190664	YES
ENSG00000231222	ENST00000439608	ARF4P4	pseudogene	10.0352	0	inf	0.0227387	YES
ENSG00000242737	ENST00000495139	RP11-562A8.1	pseudogene	23.5447	4.3695	2.42986	0.0255085	YES
ENSG00000215223	ENST00000400072	RP3-323M4.2	pseudogene	15.9985	1.5913	3.32966	0.0269126	YES
ENSG00000226318	ENST00000435889	RP11-474D14.2	pseudogene	93.9948	46.5626	1.01341	0.0347894	YES
ENSG00000215184	ENST00000399739	RP11-8L18.2	pseudogene	61.318	25.529	1.26417	0.0350908	YES
ENSG00000229677	ENST00000429934	RP11-383F6.1	pseudogene	17.7882	2.65217	2.74567	0.0363477	YES
ENSG00000233264	ENST00000454684	AC006042.8	pseudogene	21.6335	4.338	2.31816	0.0367541	YES
ENSG00000229087	ENST00000413892	RP11-32P22.1	pseudogene	11.2272	0.530434	4.40369	0.0397095	YES
ENSG00000224430	ENST00000445263	RP13-204A15.3	pseudogene	23.5249	5.36736	2.13191	0.0421376	YES
ENSG00000257125	ENST00000547183	RP11-641A6.7	pseudogene	20.4383	3.80756	2.42434	0.043182	YES
ENSG00000214024	ENST00000397284	AC012501.1	pseudogene	9.70679	0	inf	0.0463674	YES
ENSG00000243385	ENST00000468914	CTD-2110K23.1	pseudogene	15.217	2.12174	2.84237	0.0521833	YES
ENSG00000250732	ENST00000504507	CTD-2194F4.1	pseudogene	9.97285	0.561941	4.14951	0.0610886	YES
ENSG00000253341	ENST00000517662	RP11-730G20.2	pseudogene	69.892	34.2365	1.02959	0.0640336	YES
ENSG00000223867	ENST00000419352	AC098592.7	pseudogene	6.58066	0	inf	0.0914632	YES
ENSG00000226216	ENST00000423449	RPS12P5	pseudogene	30.6408	12.0791	1.34294	0.0936654	YES
ENSG00000215201	ENST00000399769	AP000269.1	pseudogene	11.8643	1.68582	2.8151	0.094057	YES
ENSG00000235920	ENST00000445066	AC073109.2	pseudogene	47.0301	23.0659	1.02782	0.098409	YES
ENSG00000250995	ENST00000506969	RP13-128O4.3	pseudogene	0.472868	16.1966	-5.09811	0.0036004	YES
ENSG00000232514	ENST00000416622	RP11-329A14.2	pseudogene	9.58208	41.5103	-2.11506	0.005857	YES
ENSG00000177236	ENST00000319941	AP006621.1	pseudogene	38.4925	89.6693	-1.22004	0.0120722	YES
ENSG00000229753	ENST00000447672	RP11-28P17.3	pseudogene	31.1532	67.6906	-1.11958	0.0428231	YES
ENSG00000253393	ENST00000519957	RANP9	pseudogene	0	7.61512	-inf	0.0465354	YES
ENSG00000176305	ENST00000389800	AC087269.1	pseudogene	4.70894	21.2856	-2.1764	0.0468348	YES
ENSG00000249448	ENST00000515438	RP11-474J18.1	pseudogene	18.1987	46.5677	-1.3555	0.0472763	YES
ENSG00000226721	ENST00000433698	EEF1DP2	pseudogene	0	7.1477	-inf	0.0583117	YES
ENSG00000165121	ENST00000431724	RP11-213G2.3	pseudogene	2.5909	15.1987	-2.55242	0.0613855	YES
ENSG00000243403	ENST00000483963	RP11-330L19.1	pseudogene	5.49047	21.4116	-1.96339	0.0690329	YES
ENSG00000217275	ENST00000405418	RPS10P1	pseudogene	12.1927	32.0203	-1.39296	0.069491	YES
ENSG00000235183	ENST00000513669	RP11-613C6.4	pseudogene	1.95383	13.828	-2.82321	0.0714786	YES
ENSG00000237082	ENST00000454311	COX5BP6	pseudogene	24.5299	51.2156	-1.06204	0.072362	YES
ENSG00000243355	ENST00000485809	RP11-57G22.1	pseudogene	0	6.61727	-inf	0.0740673	YES
ENSG00000257037	ENST00000542842	RP13-200J3.2	pseudogene	1.2544	14.9834	-3.57829	0.0768611	YES
ENSG00000234176	ENST00000425843	HSPA8P1	pseudogene	22.9274	49.2829	-1.10402	0.0805816	YES
ENSG00000233087	ENST00000535957	AC073869.1	pseudogene	0.472868	8.27158	-4.12865	0.0809173	YES
ENSG00000212802	ENST00000450992	RPL15P3	pseudogene	5.0997	19.0378	-1.90038	0.0920059	YES
ENSG00000251485	ENST00000513620	AC068134.10	pseudogene	15.8343	39.1101	-1.30449	0.0936778	YES
ENSG00000228501	ENST00000432924	RPL15P18	pseudogene	13.9003	33.7691	-1.28059	0.094294	YES
ENSG00000241741	ENST00000482859	RP11-119H12.2	pseudogene	2.20014	12.6096	-2.51885	0.0955262	YES
ENSG00000237711	ENST00000455103	RP11-39K24.13	pseudogene	0	5.89779	-inf	0.0979362	YES
ENSG00000237238	ENST00000443754	RP11-236F9.4	pseudogene	3.45454	15.2933	-2.14633	0.0992718	YES
ENSG00000239553	ENST00000473849	AP001157.1	scRNA_pseudogene	20.5204	5.43037	1.91794	0.0974363	YES
ENSG00000240166	ENST00000490930	AL136960.1	scRNA_pseudogene	0	8.67599	-inf	0.0288672	YES
ENSG00000244748	ENST00000486501	AC026406.1	scRNA_pseudogene	12.3995	36.7049	-1.56568	0.0437787	YES
ENSG00000241217	ENST00000482040	AC117378.1	scRNA_pseudogene	3.37243	16.3541	-2.27779	0.0769023	YES
ENSG00000207008	ENST00000384281	SNORA54	snoRNA	20.4612	1.65432	3.62858	0.00677528	YES
ENSG00000221066	ENST00000408139	SNORD111	snoRNA	21.9421	3.80756	2.52676	0.024879	YES
ENSG00000212283	ENST00000390981	SNORD89	snoRNA	55.0294	21.1595	1.37889	0.0288759	YES
ENSG00000238533	ENST00000459247	SNOU13	snoRNA	19.6994	3.30863	2.57384	0.0339377	YES
ENSG00000212615	ENST00000391313	SNORD58	snoRNA	15.2991	65.4795	-2.0976	0.000826962	YES
ENSG00000238975	ENST00000459345	SNOU13	snoRNA	48.5049	108.523	-1.1618	0.0131516	YES
ENSG00000201003	ENST00000364133	SNORA58	snoRNA	4.9355	27.4354	-2.47477	0.0146819	YES
ENSG00000206622	ENST00000383895	SNORA69	snoRNA	0	9.20642	-inf	0.022743	YES
ENSG00000208308	ENST00000385573	SNORA40	snoRNA	1.2544	13.5444	-3.43263	0.0351479	YES
ENSG00000252213	ENST00000516404	SNORA74	snoRNA	4.00951	27.094	-2.75648	0.0377548	YES
ENSG00000238886	ENST00000459386	SNORD121A	snoRNA	0	6.55425	-inf	0.0750628	YES
ENSG00000252157	ENST00000516348	U6	snRNA	9.89074	0	inf	0.025117	YES
ENSG00000201821	ENST00000364951	U4	snRNA	9.72654	0	inf	0.0262	YES
ENSG00000208506	ENST00000385771	RNU4ATAC	snRNA	12.2353	0.530434	4.52774	0.0268858	YES
ENSG00000222357	ENST00000410425	U2	snRNA	9.58208	0	inf	0.0289594	YES
ENSG00000206601	ENST00000383874	U6	snRNA	42.4428	17.289	1.29567	0.0666004	YES
ENSG00000207162	ENST00000384433	U6	snRNA	26.7134	7.70964	1.79283	0.0942673	YES
ENSG00000212420	ENST00000391118	U6	snRNA	5.32626	23.6909	-2.15314	0.0434278	YES
ENSG00000201223	ENST00000364353	U6	snRNA	1.3365	12.1106	-3.17974	0.0573709	YES
ENSG00000252782	ENST00000516973	U6	snRNA	3.98976	17.541	-2.13636	0.0912666	YES
ENSG00000252622	ENST00000516813	U6	snRNA	0	6.11834	-inf	0.0934677	YES
ENSG00000200525	ENST00000363655	U6	snRNA	0	5.9293	-inf	0.0972779	YES
ENSG00000241760	ENST00000487598	AP000807.3	tRNA_pseudogene	1.41861	15.2617	-3.42738	0.0200934	YES
ENSG00000168393	ENST00000400770	DTYMK	protein_coding	681.618	1323.33	-0.957135	6.27e-05	NO
ENSG00000172172	ENST00000518918	MRPL13	protein_coding	524.653	1035.27	-0.980568	7.56e-05	NO
ENSG00000213585	ENST00000492324	VDAC1	protein_coding	447.045	876.033	-0.970566	0.00010796	NO
ENSG00000170312	ENST00000519078	CDK1	protein_coding	1076.81	1990.51	-0.886371	0.00012343	NO
ENSG00000168393	ENST00000305784	DTYMK	protein_coding	764.485	1425.92	-0.899331	0.000143131	NO
ENSG00000168393	ENST00000472618	DTYMK	protein_coding	633.396	1227.08	-0.954048	0.000171178	NO
ENSG00000177917	ENST00000495469	ARL6IP6	protein_coding	854.771	1561.3	-0.869137	0.000244089	NO
ENSG00000077549	ENST00000457768	CAPZB	protein_coding	1277.23	2313.29	-0.856923	0.000323126	NO
ENSG00000177917	ENST00000463690	ARL6IP6	protein_coding	828.166	1497.36	-0.854428	0.00034041	NO
ENSG00000134905	ENST00000539269	CARS2	protein_coding	237.411	474.401	-0.998719	0.000350108	NO
ENSG00000152256	ENST00000410055	PDK1	protein_coding	2654.33	1490.42	0.832633	0.000350979	NO
ENSG00000172172	ENST00000520677	MRPL13	protein_coding	294.828	577.079	-0.968897	0.000373648	NO
ENSG00000170525	ENST00000540253	PFKFB3	protein_coding	805.373	423.485	0.927347	0.000406728	NO
ENSG00000176619	ENST00000534597	LMNB2	protein_coding	818.439	1469.56	-0.844432	0.000407174	NO
ENSG00000177917	ENST00000326446	ARL6IP6	protein_coding	1003.03	1777.52	-0.825502	0.000408134	NO
ENSG00000176619	ENST00000524597	LMNB2	protein_coding	860.942	1540.53	-0.839438	0.000409773	NO
ENSG00000077549	ENST00000482808	CAPZB	protein_coding	1325.14	2366.32	-0.8365	0.000420876	NO
ENSG00000077549	ENST00000489607	CAPZB	protein_coding	1349.03	2405.39	-0.834347	0.000422215	NO
ENSG00000170525	ENST00000379789	PFKFB3	protein_coding	1833.03	1026.22	0.836894	0.00050738	NO
ENSG00000170525	ENST00000379775	PFKFB3	protein_coding	1841.67	1032.71	0.834578	0.000523904	NO
ENSG00000152256	ENST00000282077	PDK1	protein_coding	1457.87	820.317	0.829607	0.000540954	NO
ENSG00000170525	ENST00000358499	PFKFB3	protein_coding	1855.24	1044.07	0.829388	0.000562769	NO
ENSG00000166845	ENST00000382911	C18ORF54	protein_coding	522.091	954.846	-0.870966	0.000594222	NO
ENSG00000136982	ENST00000313655	DSCC1	protein_coding	824.918	1459.49	-0.823143	0.000629825	NO
ENSG00000152256	ENST00000544863	PDK1	protein_coding	1047.97	582.32	0.847718	0.000633974	NO
ENSG00000170525	ENST00000536985	PFKFB3	protein_coding	1687.55	951.722	0.826319	0.000640709	NO
ENSG00000170525	ENST00000379784	PFKFB3	protein_coding	1747.94	987.424	0.823917	0.000649235	NO
ENSG00000119787	ENST00000443098	ATL2	protein_coding	295.021	570.441	-0.951259	0.000653464	NO
ENSG00000104419	ENST00000519278	NDRG1	protein_coding	2328.18	1351.67	0.784459	0.000667919	NO
ENSG00000137168	ENST00000483552	PPIL1	protein_coding	612.028	1095.3	-0.839651	0.000678284	NO
ENSG00000107789	ENST00000371994	MINPP1	protein_coding	592.503	1081.28	-0.867843	0.000679194	NO
ENSG00000087253	ENST00000262134	LPCAT2	protein_coding	433.87	791.841	-0.867949	0.000680177	NO
ENSG00000132646	ENST00000379160	PCNA	protein_coding	1675.82	2863.97	-0.773149	0.000691561	NO
ENSG00000132646	ENST00000379143	PCNA	protein_coding	1676.6	2863.44	-0.772209	0.000702565	NO
ENSG00000188229	ENST00000340384	TUBB2C	protein_coding	2431.9	4275.82	-0.814118	0.000704532	NO
ENSG00000135549	ENST00000392490	PKIB	protein_coding	510.773	916.519	-0.843483	0.000770138	NO
ENSG00000170525	ENST00000444592	PFKFB3	protein_coding	708.255	380.415	0.896696	0.000774811	NO
ENSG00000162929	ENST00000402291	KIAA1841	protein_coding	210.664	414	-0.974684	0.000798615	NO
ENSG00000137168	ENST00000373699	PPIL1	protein_coding	680.849	1197.41	-0.814511	0.000822533	NO
ENSG00000170525	ENST00000477914	PFKFB3	protein_coding	685.679	369.024	0.89382	0.000830418	NO
ENSG00000135549	ENST00000368452	PKIB	protein_coding	501.929	899.167	-0.841104	0.000847772	NO
ENSG00000172172	ENST00000306185	MRPL13	protein_coding	877.039	1515.42	-0.789004	0.000867093	NO
ENSG00000170525	ENST00000461744	PFKFB3	protein_coding	672.271	362.469	0.891185	0.000899297	NO
ENSG00000136122	ENST00000377815	C13ORF34	protein_coding	633.047	1117.35	-0.8197	0.000915941	NO
ENSG00000152256	ENST00000543905	PDK1	protein_coding	1011.06	570.677	0.825124	0.000932839	NO
ENSG00000136122	ENST00000390667	C13ORF34	protein_coding	793.128	1380.87	-0.799955	0.000936937	NO
ENSG00000170525	ENST00000490474	PFKFB3	protein_coding	701.924	381.476	0.879723	0.000954223	NO
ENSG00000152256	ENST00000392571	PDK1	protein_coding	1054.94	598.611	0.817472	0.000980299	NO
ENSG00000166845	ENST00000300091	C18ORF54	protein_coding	521.599	931.565	-0.836716	0.00100899	NO
ENSG00000112312	ENST00000356509	GMNN	protein_coding	731.659	1269.46	-0.794972	0.00103247	NO
ENSG00000109971	ENST00000524590	HSPA8	protein_coding	1368.95	2317.42	-0.759456	0.00103883	NO
ENSG00000198546	ENST00000368554	ZNF511	protein_coding	166.511	330.333	-0.988305	0.00103885	NO
ENSG00000170525	ENST00000317350	PFKFB3	protein_coding	664.745	360.846	0.881415	0.00104299	NO
ENSG00000163638	ENST00000475557	ADAMTS9	protein_coding	1622.65	931.723	0.800381	0.00104359	NO
ENSG00000109971	ENST00000534567	HSPA8	protein_coding	1621.72	2729.11	-0.7509	0.00104475	NO
ENSG00000145247	ENST00000510159	OCIAD2	protein_coding	557.54	984.608	-0.820475	0.00105686	NO
ENSG00000170525	ENST00000379785	PFKFB3	protein_coding	746.81	409.72	0.866103	0.00105692	NO
ENSG00000163638	ENST00000459780	ADAMTS9	protein_coding	672.308	365.158	0.8806	0.00106322	NO
ENSG00000170525	ENST00000360521	PFKFB3	protein_coding	694.788	379.853	0.871133	0.00108694	NO
ENSG00000112312	ENST00000230056	GMNN	protein_coding	734.969	1271.05	-0.790267	0.0010921	NO
ENSG00000109971	ENST00000530391	HSPA8	protein_coding	1375.24	2321.23	-0.755208	0.0011007	NO
ENSG00000109971	ENST00000532182	HSPA8	protein_coding	1403.62	2368.89	-0.755063	0.00110348	NO
ENSG00000135549	ENST00000368448	PKIB	protein_coding	510.648	900.227	-0.817961	0.00111594	NO
ENSG00000170522	ENST00000302274	ELOVL6	protein_coding	955.184	1629.9	-0.770936	0.00111893	NO
ENSG00000172172	ENST00000518696	MRPL13	protein_coding	840.086	1435.24	-0.772682	0.00114068	NO
ENSG00000170525	ENST00000379781	PFKFB3	protein_coding	663.717	362.312	0.873337	0.00116287	NO
ENSG00000077549	ENST00000413711	CAPZB	protein_coding	1609.55	2723.58	-0.758851	0.00118349	NO
ENSG00000170525	ENST00000467491	PFKFB3	protein_coding	725.015	400.45	0.856388	0.00122629	NO
ENSG00000109971	ENST00000531063	HSPA8	protein_coding	665.823	1150.23	-0.788719	0.00127604	NO
ENSG00000170525	ENST00000379782	PFKFB3	protein_coding	685.081	377.012	0.861666	0.00127988	NO
ENSG00000134905	ENST00000540629	CARS2	protein_coding	204.163	390.95	-0.937263	0.00128864	NO
ENSG00000137563	ENST00000518466	GGH	protein_coding	618.707	1067.28	-0.786606	0.00130797	NO
ENSG00000137563	ENST00000260118	GGH	protein_coding	1135.33	1908.92	-0.749641	0.00133347	NO
ENSG00000152256	ENST00000439519	PDK1	protein_coding	445.49	233.264	0.933427	0.00138172	NO
ENSG00000059804	ENST00000495813	SLC2A3	protein_coding	732.487	404.699	0.855953	0.00139738	NO
ENSG00000165501	ENST00000540712	LRR1	protein_coding	307.454	562.579	-0.871685	0.0014167	NO
ENSG00000119787	ENST00000402054	ATL2	protein_coding	577.889	1015.49	-0.813311	0.00141858	NO
ENSG00000109971	ENST00000525463	HSPA8	protein_coding	2240.6	3681.45	-0.716391	0.00142887	NO
ENSG00000119787	ENST00000405384	ATL2	protein_coding	578.362	1015.49	-0.812131	0.00143884	NO
ENSG00000134905	ENST00000541443	CARS2	protein_coding	209.653	397.472	-0.92285	0.00146138	NO
ENSG00000170312	ENST00000487784	CDK1	protein_coding	418.715	737.627	-0.816922	0.00147942	NO
ENSG00000134905	ENST00000537412	CARS2	protein_coding	157.733	311.957	-0.983861	0.0015064	NO
ENSG00000117593	ENST00000471476	DARS2	protein_coding	566.226	1038.37	-0.874872	0.00151238	NO
ENSG00000112984	ENST00000502338	KIF20A	protein_coding	302.055	559.049	-0.888166	0.00152306	NO
ENSG00000117394	ENST00000426263	SLC2A1	protein_coding	4441.27	2705.4	0.715131	0.00153095	NO
ENSG00000117862	ENST00000371626	TXNDC12	protein_coding	905.358	1523.37	-0.750707	0.00154057	NO
ENSG00000100526	ENST00000458126	CDKN3	protein_coding	660.923	1125.12	-0.767525	0.00154224	NO
ENSG00000167524	ENST00000378976	AC005726.6	protein_coding	462.668	815.096	-0.816993	0.00158941	NO
ENSG00000167524	ENST00000531839	AC005726.6	protein_coding	462.668	815.096	-0.816993	0.00158941	NO
ENSG00000100526	ENST00000442975	CDKN3	protein_coding	663.022	1127.37	-0.765831	0.00159744	NO
ENSG00000000460	ENST00000286031	C1ORF112	protein_coding	513.251	898.106	-0.80722	0.00159914	NO
ENSG00000100526	ENST00000395577	CDKN3	protein_coding	662.096	1125.12	-0.764968	0.00160137	NO
ENSG00000117862	ENST00000472624	TXNDC12	protein_coding	372.739	660.557	-0.825517	0.00160566	NO
ENSG00000134905	ENST00000542126	CARS2	protein_coding	207.844	392.572	-0.917459	0.00160614	NO
ENSG00000134905	ENST00000542709	CARS2	protein_coding	210.579	397.504	-0.916606	0.0016084	NO
ENSG00000143228	ENST00000442820	NUF2	protein_coding	375.234	671.869	-0.840389	0.00162492	NO
ENSG00000011426	ENST00000491782	ANLN	protein_coding	861.726	1456.78	-0.757484	0.001629	NO
ENSG00000123485	ENST00000454020	HJURP	protein_coding	197.835	379.805	-0.940965	0.00163052	NO
ENSG00000000460	ENST00000498289	C1ORF112	protein_coding	482.837	846.076	-0.809251	0.00164288	NO
ENSG00000165490	ENST00000430323	C11ORF82	protein_coding	725.456	1235.65	-0.76831	0.00165091	NO
ENSG00000134905	ENST00000465145	CARS2	protein_coding	221.6	413.606	-0.900301	0.00165393	NO
ENSG00000105281	ENST00000434726	SLC1A5	protein_coding	1237.43	2037.92	-0.719747	0.00166621	NO
ENSG00000000460	ENST00000359326	C1ORF112	protein_coding	511.544	892.145	-0.80242	0.00169432	NO
ENSG00000000460	ENST00000459772	C1ORF112	protein_coding	499.945	871.794	-0.802217	0.00172547	NO
ENSG00000101003	ENST00000262460	GINS1	protein_coding	724.674	1229.39	-0.762538	0.00172879	NO
ENSG00000109971	ENST00000532007	HSPA8	protein_coding	2120.49	3454.94	-0.704261	0.00175849	NO
ENSG00000105281	ENST00000412532	SLC1A5	protein_coding	1313.51	2150.77	-0.711425	0.00175902	NO
ENSG00000104419	ENST00000517599	NDRG1	protein_coding	2305.8	1397.83	0.722078	0.00176215	NO
ENSG00000104419	ENST00000537882	NDRG1	protein_coding	2305.8	1397.83	0.722078	0.00176215	NO
ENSG00000109805	ENST00000251496	NCAPG	protein_coding	1488.24	2434.48	-0.710013	0.00178353	NO
ENSG00000109971	ENST00000527387	HSPA8	protein_coding	1444.49	2378.06	-0.719222	0.00180997	NO
ENSG00000100526	ENST00000439312	CDKN3	protein_coding	777.123	1301.74	-0.744231	0.00182657	NO
ENSG00000163638	ENST00000482490	ADAMTS9	protein_coding	2191.51	1305.21	0.747642	0.00183119	NO
ENSG00000105281	ENST00000542575	SLC1A5	protein_coding	1491.65	2425.23	-0.701218	0.00186996	NO
ENSG00000105281	ENST00000306894	SLC1A5	protein_coding	1491.65	2425.23	-0.701218	0.00186996	NO
ENSG00000198464	ENST00000468240	ZNF480	protein_coding	185.412	353.804	-0.932213	0.00188997	NO
ENSG00000104447	ENST00000395715	TRPS1	protein_coding	244.97	455.82	-0.895861	0.00191745	NO
ENSG00000109971	ENST00000525624	HSPA8	protein_coding	1576.42	2581.61	-0.711614	0.00192795	NO
ENSG00000104419	ENST00000521414	NDRG1	protein_coding	1960.79	1190.16	0.720282	0.0019968	NO
ENSG00000100526	ENST00000335183	CDKN3	protein_coding	690.964	1156.71	-0.74334	0.00200583	NO
ENSG00000134057	ENST00000256442	CCNB1	protein_coding	2006.97	3281.53	-0.709351	0.00201051	NO
ENSG00000111665	ENST00000229265	CDCA3	protein_coding	239.26	441.162	-0.88273	0.0020134	NO
ENSG00000077549	ENST00000459967	CAPZB	protein_coding	818.823	1378.95	-0.751948	0.0020455	NO
ENSG00000107789	ENST00000371996	MINPP1	protein_coding	661.075	1177.16	-0.832418	0.00210226	NO
ENSG00000077549	ENST00000264202	CAPZB	protein_coding	1772.63	2914.78	-0.717491	0.00210234	NO
ENSG00000077232	ENST00000444005	DNAJC10	protein_coding	312.777	555.174	-0.827805	0.00218609	NO
ENSG00000165501	ENST00000361579	LRR1	protein_coding	255.655	466.014	-0.866171	0.00218952	NO
ENSG00000165490	ENST00000533655	C11ORF82	protein_coding	797.673	1333.18	-0.741004	0.00219352	NO
ENSG00000014138	ENST00000527850	POLA2	protein_coding	393.794	685.392	-0.799487	0.00220613	NO
ENSG00000114346	ENST00000486027	ECT2	protein_coding	312.741	557.411	-0.833775	0.00222624	NO
ENSG00000165501	ENST00000298288	LRR1	protein_coding	294.109	527.969	-0.844105	0.00224065	NO
ENSG00000116133	ENST00000436604	DHCR24	protein_coding	592.073	990.674	-0.742637	0.00225379	NO
ENSG00000112312	ENST00000378054	GMNN	protein_coding	410.807	725.516	-0.820545	0.00225724	NO
ENSG00000198929	ENST00000493151	NOS1AP	protein_coding	323.215	167.506	0.94828	0.00226374	NO
ENSG00000107789	ENST00000536010	MINPP1	protein_coding	651.575	1169.14	-0.843439	0.0022657	NO
ENSG00000080986	ENST00000543946	NDC80	protein_coding	448.374	777.067	-0.793338	0.00227643	NO
ENSG00000103005	ENST00000219281	C16ORF57	protein_coding	229.474	416.81	-0.861057	0.00228233	NO
ENSG00000198464	ENST00000490272	ZNF480	protein_coding	148.791	292.105	-0.973198	0.00228632	NO
ENSG00000069849	ENST00000486782	ATP1B3	protein_coding	338.2	599.835	-0.826691	0.00231281	NO
ENSG00000117394	ENST00000372500	SLC2A1	protein_coding	364.404	191.933	0.924938	0.00234146	NO
ENSG00000143228	ENST00000534289	NUF2	protein_coding	255.018	462.29	-0.858197	0.00236027	NO
ENSG00000119787	ENST00000539122	ATL2	protein_coding	508.286	879.971	-0.791817	0.00242384	NO
ENSG00000111906	ENST00000398153	HDDC2	protein_coding	361.528	626.834	-0.793977	0.00245356	NO
ENSG00000092969	ENST00000366929	TGFB2	protein_coding	341.51	603.684	-0.821868	0.00247537	NO
ENSG00000109971	ENST00000526108	HSPA8	protein_coding	2210.2	3540.01	-0.679572	0.00249535	NO
ENSG00000151503	ENST00000533460	NCAPD3	protein_coding	254.687	457.889	-0.846274	0.00252135	NO
ENSG00000107371	ENST00000396521	EXOSC3	protein_coding	254.693	462.033	-0.859236	0.00254818	NO
ENSG00000066279	ENST00000367406	ASPM	protein_coding	1122.36	1914.41	-0.770362	0.00255304	NO
ENSG00000104408	ENST00000519413	EIF3E	protein_coding	2169.89	3602.26	-0.731281	0.00255424	NO
ENSG00000170522	ENST00000394607	ELOVL6	protein_coding	1171.65	1894.96	-0.693627	0.0025791	NO
ENSG00000104419	ENST00000521026	NDRG1	protein_coding	1868.23	1146.78	0.704086	0.0026225	NO
ENSG00000092969	ENST00000366930	TGFB2	protein_coding	338.61	596.006	-0.815703	0.00270249	NO
ENSG00000109805	ENST00000514176	NCAPG	protein_coding	1404.36	2257.9	-0.685063	0.00272328	NO
ENSG00000138685	ENST00000264498	FGF2	protein_coding	324.805	567.51	-0.80507	0.00276468	NO
ENSG00000111665	ENST00000538862	CDCA3	protein_coding	251	476.617	-0.925146	0.00277254	NO
ENSG00000028116	ENST00000423109	VRK2	protein_coding	163.394	313.974	-0.942288	0.00277401	NO
ENSG00000108094	ENST00000421317	CUL2	protein_coding	298.308	530.48	-0.830494	0.00277462	NO
ENSG00000171700	ENST00000332298	RGS19	protein_coding	172.543	327.681	-0.925338	0.00280116	NO
ENSG00000162929	ENST00000295031	KIAA1841	protein_coding	182.516	342.434	-0.907803	0.00280962	NO
ENSG00000104419	ENST00000323851	NDRG1	protein_coding	2366.58	1468.68	0.688288	0.00281603	NO
ENSG00000104419	ENST00000414097	NDRG1	protein_coding	2366.58	1468.68	0.688288	0.00281603	NO
ENSG00000129682	ENST00000441825	FGF13	protein_coding	239.056	428.81	-0.842988	0.00281823	NO
ENSG00000171700	ENST00000395042	RGS19	protein_coding	173.489	328.774	-0.922253	0.00284394	NO
ENSG00000104419	ENST00000354944	NDRG1	protein_coding	2241.07	1390.15	0.688943	0.00284988	NO
ENSG00000198464	ENST00000334564	ZNF480	protein_coding	123.766	245.375	-0.987375	0.00294331	NO
ENSG00000143476	ENST00000420235	DTL	protein_coding	258.779	460.83	-0.832517	0.0029477	NO
ENSG00000117528	ENST00000464165	ABCD3	protein_coding	593.146	981.589	-0.726731	0.00296166	NO
ENSG00000165490	ENST00000329143	C11ORF82	protein_coding	756.586	1246.32	-0.720094	0.00297723	NO
ENSG00000156504	ENST00000343004	FAM122B	protein_coding	1621.63	2582.67	-0.671422	0.00298081	NO
ENSG00000117394	ENST00000415851	SLC2A1	protein_coding	383.794	207.226	0.889129	0.0029853	NO
ENSG00000134905	ENST00000540785	CARS2	protein_coding	173.115	323.879	-0.903727	0.00306058	NO
ENSG00000011426	ENST00000452877	ANLN	protein_coding	254.962	461.208	-0.855134	0.00306528	NO
ENSG00000011426	ENST00000495714	ANLN	protein_coding	256.588	464.422	-0.855985	0.00307574	NO
ENSG00000105011	ENST00000263382	ASF1B	protein_coding	200.974	365.51	-0.8629	0.00308018	NO
ENSG00000124275	ENST00000513439	MTRR	protein_coding	348.229	602.97	-0.792052	0.00311086	NO
ENSG00000111665	ENST00000535406	CDCA3	protein_coding	253.118	475.525	-0.909712	0.00311515	NO
ENSG00000143228	ENST00000450453	NUF2	protein_coding	293.186	517.282	-0.819136	0.00313337	NO
ENSG00000015479	ENST00000448190	MATR3	protein_coding	367.367	627.906	-0.773327	0.00313424	NO
ENSG00000036257	ENST00000432260	CUL3	protein_coding	218.316	397.21	-0.863487	0.00315745	NO
ENSG00000129682	ENST00000305414	FGF13	protein_coding	238.275	428.279	-0.845926	0.00317719	NO
ENSG00000129682	ENST00000315930	FGF13	protein_coding	238.275	428.279	-0.845926	0.00317719	NO
ENSG00000165490	ENST00000528759	C11ORF82	protein_coding	763.413	1252.87	-0.714701	0.00318019	NO
ENSG00000162929	ENST00000356719	KIAA1841	protein_coding	185.58	344.618	-0.892962	0.00319213	NO
ENSG00000125848	ENST00000541882	FLRT3	protein_coding	377.046	653.172	-0.792721	0.00320005	NO
ENSG00000162063	ENST00000293968	CCNF	protein_coding	495.578	827.538	-0.739711	0.00321477	NO
ENSG00000112984	ENST00000508792	KIF20A	protein_coding	905.61	1473.78	-0.702562	0.00326011	NO
ENSG00000111665	ENST00000544610	CDCA3	protein_coding	175.065	322.844	-0.882946	0.0032674	NO
ENSG00000124541	ENST00000244496	RRP36	protein_coding	513.718	857.184	-0.738629	0.00326798	NO
ENSG00000014138	ENST00000541089	POLA2	protein_coding	386.803	659.926	-0.770705	0.00331934	NO
ENSG00000008394	ENST00000535309	MGST1	protein_coding	288.788	512.707	-0.828122	0.0033441	NO
ENSG00000077549	ENST00000433834	CAPZB	protein_coding	2009.19	3217.07	-0.679133	0.00335902	NO
ENSG00000116815	ENST00000369487	CD58	protein_coding	197.129	356.451	-0.854563	0.00337037	NO
ENSG00000137563	ENST00000520609	GGH	protein_coding	826.697	1351.67	-0.709315	0.00341578	NO
ENSG00000112984	ENST00000394894	KIF20A	protein_coding	908.756	1474.31	-0.698078	0.00344536	NO
ENSG00000077549	ENST00000375145	CAPZB	protein_coding	2051.49	3275.5	-0.675045	0.00347145	NO
ENSG00000138777	ENST00000341695	PPA2	protein_coding	834.78	1352.4	-0.696057	0.00349904	NO
ENSG00000008394	ENST00000539036	MGST1	protein_coding	289.734	512.676	-0.823317	0.00350348	NO
ENSG00000015479	ENST00000514110	MATR3	protein_coding	307.841	533.615	-0.793611	0.00350908	NO
ENSG00000138777	ENST00000380004	PPA2	protein_coding	826.761	1339.26	-0.695897	0.00355144	NO
ENSG00000253352	ENST00000540687	TUG1	lincRNA	1395.99	2213.7	-0.665166	0.00355828	NO
ENSG00000109971	ENST00000532167	HSPA8	protein_coding	1321.55	2103.83	-0.670787	0.00361186	NO
ENSG00000072571	ENST00000358715	HMMR	protein_coding	927.107	1491.85	-0.686294	0.00365503	NO
ENSG00000072571	ENST00000393915	HMMR	protein_coding	927.107	1491.85	-0.686294	0.00365503	NO
ENSG00000128609	ENST00000471770	NDUFA5	protein_coding	420.462	706.835	-0.749398	0.00366032	NO
ENSG00000125848	ENST00000341420	FLRT3	protein_coding	543.298	907.538	-0.740216	0.00366438	NO
ENSG00000123179	ENST00000378272	EBPL	protein_coding	442.48	734.497	-0.731144	0.00367824	NO
ENSG00000257365	ENST00000246166	AL139022.1	protein_coding	326.907	564.165	-0.787237	0.00370663	NO
ENSG00000117697	ENST00000366975	NSL1	protein_coding	226.643	408.748	-0.850788	0.00370909	NO
ENSG00000008394	ENST00000538857	MGST1	protein_coding	292.016	514.393	-0.816822	0.00371945	NO
ENSG00000138777	ENST00000510015	PPA2	protein_coding	428.3	719.492	-0.748357	0.00374235	NO
ENSG00000214367	ENST00000243706	HAUS3	protein_coding	277.272	489.29	-0.819385	0.00376518	NO
ENSG00000110108	ENST00000536171	TMEM109	protein_coding	441.931	738.183	-0.740157	0.00377923	NO
ENSG00000125848	ENST00000378053	FLRT3	protein_coding	531.515	887.939	-0.740348	0.00378766	NO
ENSG00000011426	ENST00000265748	ANLN	protein_coding	2187.23	3462.83	-0.662851	0.00379646	NO
ENSG00000162063	ENST00000397066	CCNF	protein_coding	506.251	836.776	-0.724989	0.00380014	NO
ENSG00000138777	ENST00000432483	PPA2	protein_coding	760.957	1230.12	-0.692911	0.00384313	NO
ENSG00000126778	ENST00000247182	SIX1	protein_coding	235.359	416.216	-0.822473	0.00386017	NO
ENSG00000171848	ENST00000360566	RRM2	protein_coding	1683.4	2648.39	-0.653732	0.00386829	NO
ENSG00000171848	ENST00000304567	RRM2	protein_coding	1683.4	2648.39	-0.653732	0.00386829	NO
ENSG00000149636	ENST00000473615	DSN1	protein_coding	316.35	540.043	-0.771553	0.00388305	NO
ENSG00000100523	ENST00000395610	DDHD1	protein_coding	145.196	278.493	-0.939643	0.00389972	NO
ENSG00000165118	ENST00000314700	C9ORF64	protein_coding	229.645	409.541	-0.834605	0.00390041	NO
ENSG00000147955	ENST00000353468	SIGMAR1	protein_coding	820.764	1325.4	-0.691392	0.00391663	NO
ENSG00000236287	ENST00000526852	ZBED5	protein_coding	360.008	608.506	-0.757243	0.00392451	NO
ENSG00000072571	ENST00000416990	HMMR	protein_coding	913.679	1465.63	-0.681763	0.00393135	NO
ENSG00000117593	ENST00000361951	DARS2	protein_coding	1333.44	2109.11	-0.661482	0.00395176	NO
ENSG00000147955	ENST00000277010	SIGMAR1	protein_coding	832.691	1342.94	-0.689547	0.00398135	NO
ENSG00000135069	ENST00000376588	PSAT1	protein_coding	1832.43	2878.62	-0.651623	0.00398817	NO
ENSG00000138777	ENST00000509031	PPA2	protein_coding	842.369	1355.62	-0.686426	0.00399693	NO
ENSG00000116815	ENST00000457047	CD58	protein_coding	220.283	389.411	-0.821936	0.00403167	NO
ENSG00000173451	ENST00000308086	THAP2	protein_coding	109.123	216.359	-0.987463	0.00403307	NO
ENSG00000117593	ENST00000239457	DARS2	protein_coding	1269.76	2009.27	-0.662118	0.0040397	NO
ENSG00000138777	ENST00000351450	PPA2	protein_coding	805.971	1297.85	-0.68732	0.00404426	NO
ENSG00000137745	ENST00000340273	MMP13	protein_coding	162.698	309.147	-0.9261	0.00405725	NO
ENSG00000147955	ENST00000360710	SIGMAR1	protein_coding	831.745	1340.2	-0.688232	0.00406104	NO
ENSG00000156504	ENST00000370790	FAM122B	protein_coding	1683.56	2636.07	-0.646875	0.00406513	NO
ENSG00000147955	ENST00000378892	SIGMAR1	protein_coding	832.218	1340.76	-0.688017	0.00406831	NO
ENSG00000236287	ENST00000526020	ZBED5	protein_coding	378.308	634.403	-0.745837	0.00407365	NO
ENSG00000059804	ENST00000541671	SLC2A3	protein_coding	279.158	144.194	0.953073	0.00407409	NO
ENSG00000124275	ENST00000341013	MTRR	protein_coding	136.513	260.679	-0.933228	0.00408193	NO
ENSG00000231607	ENST00000235290	DLEU2	lincRNA	296.646	519.089	-0.807236	0.00414265	NO
ENSG00000143476	ENST00000475419	DTL	protein_coding	572.054	972.398	-0.765394	0.00415058	NO
ENSG00000128609	ENST00000355749	NDUFA5	protein_coding	408.68	684.305	-0.743668	0.00415642	NO
ENSG00000070785	ENST00000439363	EIF2B3	protein_coding	170.363	315.476	-0.888922	0.00416665	NO
ENSG00000127922	ENST00000482389	SHFM1	protein_coding	429.526	709.435	-0.723927	0.00417554	NO
ENSG00000100526	ENST00000543789	CDKN3	protein_coding	403.009	674.663	-0.743356	0.00423235	NO
ENSG00000080986	ENST00000261597	NDC80	protein_coding	552.877	916.182	-0.728677	0.00423543	NO
ENSG00000134057	ENST00000505500	CCNB1	protein_coding	1377.07	2195.67	-0.673064	0.00425315	NO
ENSG00000085231	ENST00000512561	TAF9	protein_coding	168.983	311.196	-0.880941	0.00425856	NO
ENSG00000014138	ENST00000265465	POLA2	protein_coding	478.614	791.857	-0.726375	0.00426152	NO
ENSG00000231607	ENST00000458725	DLEU2	lincRNA	295.865	516.967	-0.805133	0.00426221	NO
ENSG00000090054	ENST00000482632	SPTLC1	protein_coding	373.113	632.58	-0.761636	0.00426434	NO
ENSG00000011426	ENST00000429082	ANLN	protein_coding	172.733	324.693	-0.910531	0.00427687	NO
ENSG00000138777	ENST00000509426	PPA2	protein_coding	484.213	802.607	-0.729052	0.00428423	NO
ENSG00000178295	ENST00000381254	GEN1	protein_coding	956.391	1523.56	-0.671778	0.00431317	NO
ENSG00000171848	ENST00000474701	RRM2	protein_coding	457.381	762.688	-0.737697	0.00433179	NO
ENSG00000125954	ENST00000448390	FNTB	protein_coding	289.091	500.471	-0.791762	0.00433323	NO
ENSG00000170540	ENST00000545430	ARL6IP1	protein_coding	3134.37	4835.35	-0.625443	0.004342	NO
ENSG00000138180	ENST00000371485	CEP55	protein_coding	902.504	1449.66	-0.683705	0.00435364	NO
ENSG00000116237	ENST00000343813	ICMT	protein_coding	1037.42	1641.35	-0.661882	0.00436421	NO
ENSG00000134057	ENST00000513102	CCNB1	protein_coding	775.626	1248.4	-0.686643	0.00436448	NO
ENSG00000008394	ENST00000540126	MGST1	protein_coding	339.579	583.995	-0.782211	0.00437581	NO
ENSG00000111906	ENST00000368377	HDDC2	protein_coding	354.064	595.655	-0.750465	0.00437896	NO
ENSG00000138777	ENST00000357415	PPA2	protein_coding	852.795	1365.42	-0.679071	0.00439248	NO
ENSG00000171488	ENST00000370454	LRRC8C	protein_coding	682.467	1115.64	-0.70904	0.00440958	NO
ENSG00000165118	ENST00000376344	C9ORF64	protein_coding	234.436	413.942	-0.820237	0.00441296	NO
ENSG00000015479	ENST00000508735	MATR3	protein_coding	302.949	520.606	-0.781119	0.00441303	NO
ENSG00000119787	ENST00000452935	ATL2	protein_coding	589.569	975.596	-0.726623	0.00444098	NO
ENSG00000149636	ENST00000373740	DSN1	protein_coding	311.621	529.119	-0.763799	0.00444786	NO
ENSG00000178295	ENST00000317402	GEN1	protein_coding	945.391	1504.46	-0.670267	0.00445457	NO
ENSG00000114346	ENST00000437296	ECT2	protein_coding	993.324	1578.34	-0.668073	0.00450278	NO
ENSG00000137812	ENST00000526913	CASC5	protein_coding	991.182	1593.15	-0.684661	0.00454807	NO
ENSG00000147955	ENST00000476705	SIGMAR1	protein_coding	410.088	690.04	-0.750746	0.0045491	NO
ENSG00000123179	ENST00000473576	EBPL	protein_coding	460.432	754.033	-0.711639	0.00457323	NO
ENSG00000090971	ENST00000205194	NAT14	protein_coding	232.666	408.727	-0.812879	0.00457887	NO
ENSG00000112742	ENST00000230510	TTK	protein_coding	786.636	1269.91	-0.690956	0.0045802	NO
ENSG00000112742	ENST00000369798	TTK	protein_coding	786.636	1269.91	-0.690956	0.0045802	NO
ENSG00000112742	ENST00000509894	TTK	protein_coding	786.636	1269.91	-0.690956	0.0045802	NO
ENSG00000112312	ENST00000378059	GMNN	protein_coding	323.643	558.377	-0.786838	0.00459421	NO
ENSG00000128609	ENST00000378795	NDUFA5	protein_coding	406.953	677.814	-0.736028	0.0046036	NO
[truncated: 172,418 more rows]
