# Supplementary material for: RNA-Seq Differentiates Tumour and Host mRNA Expression Changes Induced by Treatment of Human Tumour Xenografts with the VEGFR Tyrosine Kinase Inhibitor Cediranib
Source: PLoS One. 2013 Jun 19;8(6):e66003. doi: 10.1371/journal.pone.0066003 (PMC3686868; doi:10.1371/journal.pone.0066003)
Supplement: Table S13 — Fold changes and significance across mouse transcripts between control and treated calu6 xenograft samples. (XLSX) [file pone.0066003.s017.xlsx]

## Sheet: Table_S13
Ensembl Gene ID	Ensembl Transcript ID	HUGO Gene Symbol	Transcript Type	Mean normalised counts		log2FC	p-value	Included in IPA analysis
				Treated	Control
ENSMUSG00000078859	ENSMUST00000108913	GM17491	lincRNA	0	14.828	-Inf	0.00754047	YES
ENSMUSG00000087579	ENSMUST00000142067	1500017E21RIK	lincRNA	1.3864	17.729	-3.6767	0.0178328	YES
ENSMUSG00000091793	ENSMUST00000165010	RIAN	lincRNA	14.0583	51.0836	-1.86144	0.0229369	YES
ENSMUSG00000087579	ENSMUST00000129953	1500017E21RIK	lincRNA	1.3864	15.3026	-3.46436	0.0343254	YES
ENSMUSG00000087579	ENSMUST00000147754	1500017E21RIK	lincRNA	1.3864	15.3026	-3.46436	0.0343254	YES
ENSMUSG00000087143	ENSMUST00000145613	A830082K12RIK	lincRNA	0.472925	12.4554	-4.71901	0.0443361	YES
ENSMUSG00000087143	ENSMUST00000123998	A830082K12RIK	lincRNA	0.472925	12.4554	-4.71901	0.0443361	YES
ENSMUSG00000091793	ENSMUST00000172379	RIAN	lincRNA	9.89905	49.4886	-2.32173	0.0481599	YES
ENSMUSG00000046808	ENSMUST00000126664	ATP10D	lincRNA	47.0856	95.4898	-1.02006	0.0648614	YES
ENSMUSG00000055963	ENSMUST00000169112	GM11818	lincRNA	6.49145	23.0126	-1.82581	0.0810494	YES
ENSMUSG00000055963	ENSMUST00000156536	GM11818	lincRNA	6.49145	23.0126	-1.82581	0.0810494	YES
ENSMUSG00000078350	ENSMUST00000143047	1190007F08RIK	lincRNA	4.4766	22.4404	-2.32562	0.0828729	YES
ENSMUSG00000078350	ENSMUST00000105141	1190007F08RIK	lincRNA	4.4766	22.4404	-2.32562	0.0828729	YES
ENSMUSG00000084877	ENSMUST00000145557	5430416N02RIK	lincRNA	0.6932	12.9398	-4.2224	0.0895012	YES
ENSMUSG00000046808	ENSMUST00000094710	ATP10D	lincRNA	33.3447	69.1455	-1.05218	0.0910569	YES
ENSMUSG00000046808	ENSMUST00000136350	ATP10D	lincRNA	33.3447	69.1455	-1.05218	0.0910569	YES
ENSMUSG00000088413	ENSMUST00000157788	MMU-MIR-2135-5	miRNA	23.9573	1.00289	4.57823	0.00328628	YES
ENSMUSG00000088140	ENSMUST00000157515	AL772285.1	miRNA	15.2567	1.53125	3.31667	0.0387169	YES
ENSMUSG00000089249	ENSMUST00000158624	AC154257.2	miRNA	2140.77	351.847	2.60511	0.0844519	YES
ENSMUSG00000005629	ENSMUST00000146231	SCNM1	polymorphic_pseudogene	0.6932	13.7713	-4.31225	0.0283618	YES
ENSMUSG00000027867	ENSMUST00000164539	SPAG17	processed_transcript	10.7154	0	Inf	0.0274833	YES
ENSMUSG00000027867	ENSMUST00000029461	SPAG17	processed_transcript	10.7154	0	Inf	0.0274833	YES
ENSMUSG00000060380	ENSMUST00000136322	C030014I23RIK	processed_transcript	10.4951	0	Inf	0.0286528	YES
ENSMUSG00000071567	ENSMUST00000145596	A830039N20RIK	processed_transcript	0	8.97217	-Inf	0.0570813	YES
ENSMUSG00000027867	ENSMUST00000147646	SPAG17	processed_transcript	8.8237	0	Inf	0.0588128	YES
ENSMUSG00000027867	ENSMUST00000134130	SPAG17	processed_transcript	8.8237	0	Inf	0.0588128	YES
ENSMUSG00000089902	ENSMUST00000149283	GM13625	processed_transcript	0	14.4512	-Inf	0.0667588	YES
ENSMUSG00000084274	ENSMUST00000148026	GM12504	processed_transcript	68.8338	31.2072	1.14124	0.0851134	YES
ENSMUSG00000032487	ENSMUST00000035065	PTGS2	protein_coding	739.951	253.928	1.54301	0.000108843	YES
ENSMUSG00000045930	ENSMUST00000062254	CLEC14A	protein_coding	19.8565	67.9472	-1.7748	0.0125616	YES
ENSMUSG00000056071	ENSMUST00000069960	S100A9	protein_coding	30.4811	5.32749	2.51639	0.016456	YES
ENSMUSG00000027398	ENSMUST00000028881	IL1B	protein_coding	93.3287	39.9003	1.22592	0.0368904	YES
ENSMUSG00000039462	ENSMUST00000105511	COL10A1	protein_coding	112.952	506.091	-2.16368	2.54e-07	YES
ENSMUSG00000023951	ENSMUST00000113520	VEGFA	protein_coding	113.503	20.2632	2.48579	6.06e-05	YES
ENSMUSG00000013936	ENSMUST00000014080	MYL2	protein_coding	0	28.4917	-Inf	8.61e-05	YES
ENSMUSG00000026222	ENSMUST00000155094	SP100	protein_coding	16.8634	103.577	-2.61873	0.000100847	YES
ENSMUSG00000023951	ENSMUST00000113519	VEGFA	protein_coding	91.7221	14.9895	2.61332	0.000101316	YES
ENSMUSG00000013936	ENSMUST00000111751	MYL2	protein_coding	0	27.5426	-Inf	0.000116547	YES
ENSMUSG00000026222	ENSMUST00000147552	SP100	protein_coding	16.8634	100.935	-2.58146	0.000137167	YES
ENSMUSG00000005125	ENSMUST00000005256	NDRG1	protein_coding	626.475	211.454	1.56691	0.000143452	YES
ENSMUSG00000026222	ENSMUST00000153574	SP100	protein_coding	18.2822	98.7138	-2.43281	0.000327619	YES
ENSMUSG00000046230	ENSMUST00000099611	VPS13A	protein_coding	7.65758	57.4877	-2.90829	0.0003517	YES
ENSMUSG00000017737	ENSMUST00000017881	MMP9	protein_coding	237.948	44.5578	2.4169	0.000460068	YES
ENSMUSG00000023951	ENSMUST00000142321	VEGFA	protein_coding	77.3527	14.4073	2.42465	0.000461453	YES
ENSMUSG00000032218	ENSMUST00000034742	CCNB2	protein_coding	2.7728	36.7301	-3.72755	0.000524994	YES
ENSMUSG00000032527	ENSMUST00000142676	PCCB	protein_coding	0	22.905	-Inf	0.000532948	YES
ENSMUSG00000013936	ENSMUST00000139213	MYL2	protein_coding	0	22.905	-Inf	0.000532948	YES
ENSMUSG00000013936	ENSMUST00000111750	MYL2	protein_coding	0	22.2151	-Inf	0.000649353	YES
ENSMUSG00000013936	ENSMUST00000155612	MYL2	protein_coding	0	22.2151	-Inf	0.000649353	YES
ENSMUSG00000026222	ENSMUST00000150967	SP100	protein_coding	16.8634	87.046	-2.36788	0.000711803	YES
ENSMUSG00000026222	ENSMUST00000145440	SP100	protein_coding	15.0041	88.7487	-2.56437	0.000724715	YES
ENSMUSG00000027338	ENSMUST00000124100	PRND	protein_coding	5.57798	47.1996	-3.08096	0.000776263	YES
ENSMUSG00000029648	ENSMUST00000031653	FLT1	protein_coding	61.1438	191.414	-1.64642	0.00085429	YES
ENSMUSG00000051855	ENSMUST00000063387	MEST	protein_coding	50.8626	209.383	-2.04146	0.00105091	YES
ENSMUSG00000051855	ENSMUST00000163949	MEST	protein_coding	50.8626	209.383	-2.04146	0.00105091	YES
ENSMUSG00000054690	ENSMUST00000122064	EMCN	protein_coding	79.9897	230.19	-1.52494	0.00107799	YES
ENSMUSG00000031004	ENSMUST00000033310	MKI67	protein_coding	64.1432	203.23	-1.66374	0.0011826	YES
ENSMUSG00000046879	ENSMUST00000049519	IRGM1	protein_coding	58.87	174.028	-1.56372	0.00124019	YES
ENSMUSG00000046879	ENSMUST00000169066	IRGM1	protein_coding	58.87	174.028	-1.56372	0.00124019	YES
ENSMUSG00000042029	ENSMUST00000084828	NCAPG2	protein_coding	31.7704	118.126	-1.89457	0.00127215	YES
ENSMUSG00000060586	ENSMUST00000076311	H2-EB1	protein_coding	18.2759	86.5276	-2.24322	0.00129978	YES
ENSMUSG00000044583	ENSMUST00000112161	TLR7	protein_coding	20.2647	85.8915	-2.08355	0.00136537	YES
ENSMUSG00000044583	ENSMUST00000060719	TLR7	protein_coding	20.2647	85.8915	-2.08355	0.00136537	YES
ENSMUSG00000042793	ENSMUST00000137968	LGR6	protein_coding	42.7708	5.06828	3.07706	0.00138704	YES
ENSMUSG00000018068	ENSMUST00000134828	INTS2	protein_coding	0	21.4913	-Inf	0.0014661	YES
ENSMUSG00000031402	ENSMUST00000127023	MPP1	protein_coding	8.1305	50.1345	-2.62439	0.0016149	YES
ENSMUSG00000044583	ENSMUST00000112164	TLR7	protein_coding	18.8783	81.4593	-2.10935	0.00163871	YES
ENSMUSG00000054690	ENSMUST00000119475	EMCN	protein_coding	76.5237	215.406	-1.49308	0.00164751	YES
ENSMUSG00000046470	ENSMUST00000054491	SOX18	protein_coding	13.4882	65.7261	-2.28477	0.00165398	YES
ENSMUSG00000021208	ENSMUST00000085064	IFI27L2B	protein_coding	34.0379	118.307	-1.79732	0.00169011	YES
ENSMUSG00000054690	ENSMUST00000128985	EMCN	protein_coding	35.9296	123.473	-1.78095	0.00171053	YES
ENSMUSG00000032527	ENSMUST00000145091	PCCB	protein_coding	0.472925	23.3795	-5.62749	0.00177109	YES
ENSMUSG00000031957	ENSMUST00000034435	CTRB1	protein_coding	291.809	112.108	1.38013	0.00177631	YES
ENSMUSG00000029648	ENSMUST00000110529	FLT1	protein_coding	73.4983	204.56	-1.47674	0.00197365	YES
ENSMUSG00000002102	ENSMUST00000145317	PSMC3	protein_coding	7.9426	55.5597	-2.80636	0.00200488	YES
ENSMUSG00000070327	ENSMUST00000093902	RNF213	protein_coding	99.2114	253.677	-1.35442	0.0020539	YES
ENSMUSG00000060586	ENSMUST00000074557	H2-EB1	protein_coding	18.7488	79.3997	-2.08234	0.00209661	YES
ENSMUSG00000054690	ENSMUST00000106260	EMCN	protein_coding	35.5214	122.039	-1.78059	0.00214289	YES
ENSMUSG00000070327	ENSMUST00000131035	RNF213	protein_coding	205.821	504.268	-1.2928	0.00227706	YES
ENSMUSG00000079017	ENSMUST00000055071	IFI27L2A	protein_coding	44.7533	172.904	-1.9499	0.00236749	YES
ENSMUSG00000031274	ENSMUST00000087358	COL4A5	protein_coding	0.472925	22.2689	-5.55728	0.00241477	YES
ENSMUSG00000005125	ENSMUST00000171569	NDRG1	protein_coding	275.225	108.968	1.33671	0.00267832	YES
ENSMUSG00000020694	ENSMUST00000126054	TLK2	protein_coding	48.7246	7.60241	2.68012	0.00270198	YES
ENSMUSG00000013936	ENSMUST00000150535	MYL2	protein_coding	0	17.8367	-Inf	0.00276363	YES
ENSMUSG00000056492	ENSMUST00000113599	GPR116	protein_coding	176.376	433.21	-1.29641	0.00284549	YES
ENSMUSG00000026222	ENSMUST00000027424	SP100	protein_coding	44.3775	137.934	-1.63608	0.0029019	YES
ENSMUSG00000034422	ENSMUST00000042665	PARP14	protein_coding	98.0453	241.657	-1.30144	0.00292513	YES
ENSMUSG00000041992	ENSMUST00000109691	RAPGEF5	protein_coding	4.44423	38.4328	-3.11233	0.0029467	YES
ENSMUSG00000040033	ENSMUST00000172030	STAT2	protein_coding	43.9046	135.434	-1.62515	0.00299338	YES
ENSMUSG00000040033	ENSMUST00000105238	STAT2	protein_coding	43.9046	135.434	-1.62515	0.00299338	YES
ENSMUSG00000040033	ENSMUST00000085708	STAT2	protein_coding	43.9046	135.434	-1.62515	0.00299338	YES
ENSMUSG00000024675	ENSMUST00000119366	MS4A4C	protein_coding	12.7303	55.8927	-2.1344	0.00302946	YES
ENSMUSG00000020694	ENSMUST00000149459	TLK2	protein_coding	50.8366	8.6053	2.56257	0.0030785	YES
ENSMUSG00000019966	ENSMUST00000105283	KITL	protein_coding	44.3451	133.99	-1.59528	0.00313134	YES
ENSMUSG00000019966	ENSMUST00000105282	KITL	protein_coding	44.3451	133.99	-1.59528	0.00313134	YES
ENSMUSG00000070327	ENSMUST00000169768	RNF213	protein_coding	74.5609	185.568	-1.31546	0.00314323	YES
ENSMUSG00000025758	ENSMUST00000026858	PLK4	protein_coding	4.00367	37.7868	-3.23849	0.0032331	YES
ENSMUSG00000025758	ENSMUST00000168287	PLK4	protein_coding	4.00367	37.7868	-3.23849	0.0032331	YES
ENSMUSG00000013936	ENSMUST00000153816	MYL2	protein_coding	0	17.3622	-Inf	0.00324575	YES
ENSMUSG00000039990	ENSMUST00000128901	2700050L05RIK	protein_coding	3.93893	32.9778	-3.06562	0.00339514	YES
ENSMUSG00000047867	ENSMUST00000053661	GIMAP6	protein_coding	5.64272	42.9089	-2.92681	0.00347664	YES
ENSMUSG00000054435	ENSMUST00000156770	GIMAP4	protein_coding	28.2397	97.1627	-1.78268	0.00350442	YES
ENSMUSG00000030249	ENSMUST00000073173	ABCC9	protein_coding	142.3	333.697	-1.22961	0.00353936	YES
ENSMUSG00000033032	ENSMUST00000120472	AFAP1L1	protein_coding	13.7085	60.0218	-2.13042	0.00355482	YES
ENSMUSG00000031274	ENSMUST00000130732	COL4A5	protein_coding	1.85933	26.4958	-3.83291	0.00359869	YES
ENSMUSG00000056492	ENSMUST00000046665	GPR116	protein_coding	179.214	439.389	-1.29382	0.0036384	YES
ENSMUSG00000036362	ENSMUST00000040622	P2RY13	protein_coding	6.96438	42.3905	-2.60567	0.00365513	YES
ENSMUSG00000031871	ENSMUST00000034339	CDH5	protein_coding	145.545	482.543	-1.72919	0.0036866	YES
ENSMUSG00000026222	ENSMUST00000066427	SP100	protein_coding	59.6666	172.14	-1.52859	0.00369462	YES
ENSMUSG00000036777	ENSMUST00000040912	ANLN	protein_coding	20.6792	84.9127	-2.0378	0.00379723	YES
ENSMUSG00000030249	ENSMUST00000087527	ABCC9	protein_coding	144.191	336.124	-1.22101	0.00381687	YES
ENSMUSG00000033706	ENSMUST00000134405	SMYD5	protein_coding	1.63905	26.1728	-3.99714	0.00385289	YES
ENSMUSG00000005125	ENSMUST00000164675	NDRG1	protein_coding	192.961	74.2337	1.37816	0.00392551	YES
ENSMUSG00000020409	ENSMUST00000136541	SLU7	protein_coding	5.32533	35.9864	-2.75651	0.00398255	YES
ENSMUSG00000031274	ENSMUST00000112931	COL4A5	protein_coding	3.93893	32.4055	-3.04036	0.00403358	YES
ENSMUSG00000031274	ENSMUST00000112930	COL4A5	protein_coding	3.93893	32.4055	-3.04036	0.00403358	YES
ENSMUSG00000026222	ENSMUST00000170314	SP100	protein_coding	44.3775	133.179	-1.58546	0.00405481	YES
ENSMUSG00000028124	ENSMUST00000149983	GCLM	protein_coding	35.2364	110.342	-1.64684	0.004056	YES
ENSMUSG00000067377	ENSMUST00000087557	TSPAN6	protein_coding	262.8	562.988	-1.09914	0.00413206	YES
ENSMUSG00000027429	ENSMUST00000149697	SEC23B	protein_coding	0	16.7899	-Inf	0.00416297	YES
ENSMUSG00000026766	ENSMUST00000152948	MMADHC	protein_coding	15.5354	70.5352	-2.18278	0.00423281	YES
ENSMUSG00000046230	ENSMUST00000112873	VPS13A	protein_coding	28.9652	98.014	-1.75867	0.00427649	YES
ENSMUSG00000020544	ENSMUST00000020851	COX11	protein_coding	1.3864	23.0027	-4.05239	0.00430522	YES
ENSMUSG00000030249	ENSMUST00000100827	ABCC9	protein_coding	142.805	330.214	-1.20935	0.00430999	YES
ENSMUSG00000024677	ENSMUST00000161283	MS4A6B	protein_coding	4.1592	32.0925	-2.94786	0.00431805	YES
ENSMUSG00000025758	ENSMUST00000167556	PLK4	protein_coding	4.00367	36.2017	-3.17666	0.00437277	YES
ENSMUSG00000027641	ENSMUST00000029170	RBL1	protein_coding	11.1883	53.9407	-2.26938	0.00437962	YES
ENSMUSG00000030249	ENSMUST00000111771	ABCC9	protein_coding	144.191	331.002	-1.19885	0.00450171	YES
ENSMUSG00000020570	ENSMUST00000122861	SYPL	protein_coding	15.1273	62.0615	-2.03655	0.00451414	YES
ENSMUSG00000045932	ENSMUST00000102826	IFIT2	protein_coding	22.409	92.9217	-2.05194	0.00451807	YES
ENSMUSG00000063889	ENSMUST00000140912	CREM	protein_coding	2.0796	25.9575	-3.64177	0.00452905	YES
ENSMUSG00000021555	ENSMUST00000168242	NAA35	protein_coding	0	16.3593	-Inf	0.00453104	YES
ENSMUSG00000028124	ENSMUST00000029769	GCLM	protein_coding	38.5145	116.305	-1.59444	0.00460994	YES
ENSMUSG00000044252	ENSMUST00000164033	OSBPL1A	protein_coding	1.16613	22.8511	-4.29247	0.00473941	YES
ENSMUSG00000023942	ENSMUST00000167863	SLC29A1	protein_coding	4.19158	34.1082	-3.02455	0.00475338	YES
ENSMUSG00000024052	ENSMUST00000154507	LPIN2	protein_coding	2.7728	27.4449	-3.30712	0.00480889	YES
ENSMUSG00000026222	ENSMUST00000097667	SP100	protein_coding	44.3775	130.537	-1.55656	0.00487956	YES
ENSMUSG00000035245	ENSMUST00000054344	A130022J15RIK	protein_coding	52.7607	146.833	-1.47664	0.00488676	YES
ENSMUSG00000027111	ENSMUST00000112101	ITGA6	protein_coding	36.7783	109.163	-1.56956	0.00489622	YES
ENSMUSG00000031274	ENSMUST00000033630	COL4A5	protein_coding	3.93893	31.4564	-2.99748	0.00496804	YES
ENSMUSG00000030647	ENSMUST00000149122	NDUFC2	protein_coding	46.9624	144.528	-1.62177	0.00506203	YES
ENSMUSG00000000088	ENSMUST00000000090	COX5A	protein_coding	85.0624	205.327	-1.27133	0.00515221	YES
ENSMUSG00000026683	ENSMUST00000111368	NUF2	protein_coding	8.31841	41.593	-2.32196	0.0052018	YES
ENSMUSG00000025758	ENSMUST00000171538	PLK4	protein_coding	0	15.9924	-Inf	0.00521602	YES
ENSMUSG00000023951	ENSMUST00000142351	VEGFA	protein_coding	170.422	64.4541	1.40277	0.00522874	YES
ENSMUSG00000070327	ENSMUST00000172235	RNF213	protein_coding	68.51	165.878	-1.27573	0.00528145	YES
ENSMUSG00000027338	ENSMUST00000136783	PRND	protein_coding	5.57798	61.3038	-3.45816	0.00528302	YES
ENSMUSG00000020629	ENSMUST00000135772	ADI1	protein_coding	19.0986	70.2362	-1.87875	0.00528475	YES
ENSMUSG00000038459	ENSMUST00000117085	FAM108C	protein_coding	12.4516	60.2173	-2.27385	0.00529173	YES
ENSMUSG00000038459	ENSMUST00000038277	FAM108C	protein_coding	12.4516	60.2173	-2.27385	0.00529173	YES
ENSMUSG00000046230	ENSMUST00000068156	VPS13A	protein_coding	32.9365	104.344	-1.66359	0.0053016	YES
ENSMUSG00000042793	ENSMUST00000044828	LGR6	protein_coding	44.8504	8.07694	2.47324	0.00550926	YES
ENSMUSG00000032135	ENSMUST00000098852	MCAM	protein_coding	180.056	396.225	-1.13787	0.00564647	YES
ENSMUSG00000029179	ENSMUST00000143745	ZCCHC4	protein_coding	48.9125	8.76679	2.48008	0.00565678	YES
ENSMUSG00000032690	ENSMUST00000147941	OAS2	protein_coding	23.7307	79.9819	-1.75292	0.00565742	YES
ENSMUSG00000026683	ENSMUST00000028000	NUF2	protein_coding	8.31841	41.1185	-2.30541	0.00566288	YES
ENSMUSG00000020629	ENSMUST00000020957	ADI1	protein_coding	19.7918	70.7646	-1.83813	0.00579289	YES
ENSMUSG00000028645	ENSMUST00000030398	SLC2A1	protein_coding	312.502	135.009	1.21081	0.00579328	YES
ENSMUSG00000024675	ENSMUST00000099672	MS4A4C	protein_coding	25.9334	78.2154	-1.59264	0.0058148	YES
ENSMUSG00000032135	ENSMUST00000034650	MCAM	protein_coding	183.807	402.932	-1.13234	0.0058718	YES
ENSMUSG00000024795	ENSMUST00000087341	KIF20B	protein_coding	2.83755	31.3049	-3.46367	0.00593448	YES
ENSMUSG00000024795	ENSMUST00000036256	KIF20B	protein_coding	2.83755	31.3049	-3.46367	0.00593448	YES
ENSMUSG00000032352	ENSMUST00000113419	LRRC1	protein_coding	0	15.6794	-Inf	0.00594397	YES
ENSMUSG00000027111	ENSMUST00000036783	ITGA6	protein_coding	26.944	84.145	-1.64291	0.00597129	YES
ENSMUSG00000035967	ENSMUST00000101553	DDX26B	protein_coding	8.85608	45.2178	-2.35215	0.00614304	YES
ENSMUSG00000047867	ENSMUST00000119315	GIMAP6	protein_coding	7.28177	44.5478	-2.61299	0.00617229	YES
ENSMUSG00000040738	ENSMUST00000136545	INTS8	protein_coding	1.16613	21.8482	-4.22772	0.00619955	YES
ENSMUSG00000013936	ENSMUST00000147178	MYL2	protein_coding	0	15.464	-Inf	0.00620267	YES
ENSMUSG00000023942	ENSMUST00000170425	SLC29A1	protein_coding	2.80518	28.9861	-3.3692	0.00620422	YES
ENSMUSG00000023942	ENSMUST00000166633	SLC29A1	protein_coding	2.80518	28.9861	-3.3692	0.00620422	YES
ENSMUSG00000006390	ENSMUST00000006557	ELOVL1	protein_coding	44.222	129.696	-1.5523	0.00635039	YES
ENSMUSG00000027715	ENSMUST00000029270	CCNA2	protein_coding	35.0422	98.0778	-1.48483	0.00645126	YES
ENSMUSG00000032925	ENSMUST00000100289	ITGBL1	protein_coding	19.3188	68.8226	-1.83287	0.0064948	YES
ENSMUSG00000043943	ENSMUST00000172171	NAALAD2	protein_coding	38.6764	119.28	-1.62483	0.00652541	YES
ENSMUSG00000024675	ENSMUST00000072729	MS4A4C	protein_coding	25.9334	77.1587	-1.57302	0.00653713	YES
ENSMUSG00000054435	ENSMUST00000067506	GIMAP4	protein_coding	38.8903	109.618	-1.495	0.0066392	YES
ENSMUSG00000029648	ENSMUST00000031652	FLT1	protein_coding	21.8714	73.4064	-1.74686	0.00669796	YES
ENSMUSG00000058835	ENSMUST00000154162	ABI1	protein_coding	5.57798	36.1678	-2.69689	0.00671784	YES
ENSMUSG00000005125	ENSMUST00000168542	NDRG1	protein_coding	176.888	71.7534	1.30172	0.00676229	YES
ENSMUSG00000039782	ENSMUST00000114066	CPEB2	protein_coding	15.2244	63.2698	-2.05513	0.00679547	YES
ENSMUSG00000027429	ENSMUST00000155876	SEC23B	protein_coding	0.6932	18.9033	-4.76922	0.00680607	YES
ENSMUSG00000023951	ENSMUST00000164714	VEGFA	protein_coding	328.225	142.582	1.2029	0.00687611	YES
ENSMUSG00000017737	ENSMUST00000144917	MMP9	protein_coding	139.456	22.5381	2.62937	0.00690901	YES
ENSMUSG00000027715	ENSMUST00000147380	CCNA2	protein_coding	14.3369	53.0455	-1.88749	0.00695377	YES
ENSMUSG00000030045	ENSMUST00000128374	MRPL19	protein_coding	17.1161	0.528359	5.01769	0.00695452	YES
ENSMUSG00000026222	ENSMUST00000054279	SP100	protein_coding	21.9685	78.3968	-1.83536	0.00698355	YES
ENSMUSG00000030921	ENSMUST00000166432	TRIM30A	protein_coding	63.1003	165.81	-1.39381	0.00706489	YES
ENSMUSG00000061136	ENSMUST00000152922	PRPF40A	protein_coding	146.906	54.156	1.4397	0.00707048	YES
ENSMUSG00000043943	ENSMUST00000001826	NAALAD2	protein_coding	32.8457	106.242	-1.69358	0.00710111	YES
ENSMUSG00000026605	ENSMUST00000171929	CENPF	protein_coding	12.8274	54.6744	-2.09164	0.00713353	YES
ENSMUSG00000026605	ENSMUST00000027900	CENPF	protein_coding	12.8274	54.6744	-2.09164	0.00713353	YES
ENSMUSG00000026766	ENSMUST00000144143	MMADHC	protein_coding	44.9736	122.245	-1.44262	0.00720362	YES
ENSMUSG00000031370	ENSMUST00000147928	ZRSR2	protein_coding	0	15.0433	-Inf	0.00722316	YES
ENSMUSG00000026766	ENSMUST00000140563	MMADHC	protein_coding	38.7348	111.58	-1.52638	0.00724056	YES
ENSMUSG00000005125	ENSMUST00000168979	NDRG1	protein_coding	202.828	85.0501	1.25387	0.00727576	YES
ENSMUSG00000053093	ENSMUST00000168485	MYH7	protein_coding	2.7728	171.644	-5.95193	0.00734443	YES
ENSMUSG00000044338	ENSMUST00000057019	APLNR	protein_coding	76.2711	186.719	-1.29166	0.00738397	YES
ENSMUSG00000027430	ENSMUST00000028917	DTD1	protein_coding	2.80518	27.8656	-3.31232	0.00738521	YES
ENSMUSG00000022372	ENSMUST00000100572	SLA	protein_coding	7.72233	43.6625	-2.49929	0.00739528	YES
ENSMUSG00000022372	ENSMUST00000164163	SLA	protein_coding	7.72233	43.6625	-2.49929	0.00739528	YES
ENSMUSG00000005125	ENSMUST00000167817	NDRG1	protein_coding	193.972	81.0386	1.25916	0.00743106	YES
ENSMUSG00000026766	ENSMUST00000154254	MMADHC	protein_coding	44.9736	121.77	-1.43701	0.00747163	YES
ENSMUSG00000029915	ENSMUST00000031975	CLEC5A	protein_coding	4.44423	33.3007	-2.90555	0.00751486	YES
ENSMUSG00000029915	ENSMUST00000101491	CLEC5A	protein_coding	4.44423	33.3007	-2.90555	0.00751486	YES
ENSMUSG00000026766	ENSMUST00000133768	MMADHC	protein_coding	38.7348	111.052	-1.51953	0.00753703	YES
ENSMUSG00000056260	ENSMUST00000156544	4933421E11RIK	protein_coding	0.6932	18.2574	-4.71906	0.00754849	YES
ENSMUSG00000056260	ENSMUST00000130105	4933421E11RIK	protein_coding	0.6932	18.2574	-4.71906	0.00754849	YES
ENSMUSG00000005125	ENSMUST00000171266	NDRG1	protein_coding	204.434	86.1069	1.24744	0.00757917	YES
ENSMUSG00000026249	ENSMUST00000027467	SERPINE2	protein_coding	384.665	802.48	-1.06086	0.00761305	YES
ENSMUSG00000023944	ENSMUST00000166469	HSP90AB1	protein_coding	768.569	1616.72	-1.07282	0.00776401	YES
ENSMUSG00000026972	ENSMUST00000155525	ARRDC1	protein_coding	0	14.6665	-Inf	0.0077898	YES
ENSMUSG00000006390	ENSMUST00000167636	ELOVL1	protein_coding	43.5288	125.684	-1.52976	0.00778998	YES
ENSMUSG00000043943	ENSMUST00000166825	NAALAD2	protein_coding	33.3187	106.242	-1.67296	0.00784684	YES
ENSMUSG00000020634	ENSMUST00000142867	UBXN2A	protein_coding	22.6941	78.4647	-1.78973	0.00786489	YES
ENSMUSG00000030921	ENSMUST00000076922	TRIM30A	protein_coding	63.1003	163.696	-1.3753	0.00794105	YES
ENSMUSG00000033191	ENSMUST00000047421	TIE1	protein_coding	46.5803	125.014	-1.4243	0.00799171	YES
ENSMUSG00000029119	ENSMUST00000124711	MAN2B2	protein_coding	33.0013	103.21	-1.64499	0.00803305	YES
ENSMUSG00000040296	ENSMUST00000149539	DDX58	protein_coding	4.22395	33.3645	-2.98165	0.00805505	YES
ENSMUSG00000061136	ENSMUST00000125243	PRPF40A	protein_coding	352.5	157.595	1.1614	0.00805924	YES
ENSMUSG00000028678	ENSMUST00000167411	KIF2C	protein_coding	0	14.838	-Inf	0.00806505	YES
ENSMUSG00000062960	ENSMUST00000113516	KDR	protein_coding	126.298	293.133	-1.21473	0.0080753	YES
ENSMUSG00000045871	ENSMUST00000078386	SLITRK6	protein_coding	10.4951	48.0749	-2.19556	0.00811873	YES
ENSMUSG00000045205	ENSMUST00000142005	DPY19L4	protein_coding	6.99675	39.2642	-2.48846	0.00817024	YES
ENSMUSG00000079227	ENSMUST00000171579	CCR5	protein_coding	7.40493	37.3661	-2.33517	0.00818712	YES
ENSMUSG00000053093	ENSMUST00000102803	MYH7	protein_coding	2.7728	175.915	-5.98739	0.008258	YES
ENSMUSG00000033191	ENSMUST00000124345	TIE1	protein_coding	46.5803	123.483	-1.40652	0.0083477	YES
ENSMUSG00000006390	ENSMUST00000067896	ELOVL1	protein_coding	40.2507	117.553	-1.54623	0.00837674	YES
ENSMUSG00000027111	ENSMUST00000028522	ITGA6	protein_coding	40.3091	111.115	-1.46288	0.00838725	YES
ENSMUSG00000025404	ENSMUST00000170164	R3HDM2	protein_coding	45.9258	9.65209	2.25039	0.00840377	YES
ENSMUSG00000005125	ENSMUST00000172447	NDRG1	protein_coding	172.664	71.7534	1.26685	0.00862969	YES
ENSMUSG00000033032	ENSMUST00000154876	AFAP1L1	protein_coding	11.6289	49.4107	-2.08711	0.00867569	YES
ENSMUSG00000040785	ENSMUST00000127667	TTC3	protein_coding	0.94585	20.5762	-4.44322	0.00868491	YES
ENSMUSG00000022372	ENSMUST00000167788	SLA	protein_coding	7.72233	42.6058	-2.46394	0.0087283	YES
ENSMUSG00000010358	ENSMUST00000010502	IFI35	protein_coding	20.3878	64.7133	-1.66635	0.00883693	YES
ENSMUSG00000016933	ENSMUST00000124652	PLCG1	protein_coding	0.472925	17.8367	-5.23709	0.00894824	YES
ENSMUSG00000054435	ENSMUST00000114527	GIMAP4	protein_coding	28.2397	86.9185	-1.62194	0.00906172	YES
ENSMUSG00000032352	ENSMUST00000113421	LRRC1	protein_coding	0.94585	20.64	-4.44769	0.00917573	YES
ENSMUSG00000032352	ENSMUST00000049755	LRRC1	protein_coding	0.94585	20.64	-4.44769	0.00917573	YES
ENSMUSG00000025862	ENSMUST00000128799	STAG2	protein_coding	2.55253	24.5878	-3.26794	0.00921441	YES
ENSMUSG00000054435	ENSMUST00000119575	GIMAP4	protein_coding	25.6871	81.9578	-1.67384	0.00924523	YES
ENSMUSG00000023951	ENSMUST00000071648	VEGFA	protein_coding	317.225	141.525	1.16445	0.0093301	YES
ENSMUSG00000023951	ENSMUST00000074629	VEGFA	protein_coding	317.225	141.525	1.16445	0.0093301	YES
ENSMUSG00000033706	ENSMUST00000130928	SMYD5	protein_coding	2.33225	24.6954	-3.40445	0.00933013	YES
ENSMUSG00000040752	ENSMUST00000081857	MYH6	protein_coding	0	17.5137	-Inf	0.00941559	YES
ENSMUSG00000019961	ENSMUST00000099357	TMPO	protein_coding	28.1489	92.9656	-1.72362	0.00947742	YES
ENSMUSG00000017146	ENSMUST00000017290	BRCA1	protein_coding	4.4766	34.2059	-2.93377	0.00952488	YES
ENSMUSG00000032925	ENSMUST00000132026	ITGBL1	protein_coding	29.4642	82.3885	-1.48348	0.00955292	YES
ENSMUSG00000026489	ENSMUST00000160102	ADCK3	protein_coding	1.16613	20.1017	-4.10752	0.00959108	YES
ENSMUSG00000028678	ENSMUST00000106436	KIF2C	protein_coding	0	14.3096	-Inf	0.00960203	YES
ENSMUSG00000042793	ENSMUST00000139369	LGR6	protein_coding	23.9573	2.11344	3.5028	0.00962505	YES
ENSMUSG00000023942	ENSMUST00000163905	SLC29A1	protein_coding	2.33225	24.813	-3.4113	0.00979819	YES
ENSMUSG00000038388	ENSMUST00000167628	MPP6	protein_coding	29.9111	90.7685	-1.60151	0.00989764	YES
ENSMUSG00000032925	ENSMUST00000142161	ITGBL1	protein_coding	29.0236	81.9678	-1.49783	0.0101108	YES
ENSMUSG00000026535	ENSMUST00000000266	IFI202B	protein_coding	187.869	382.438	-1.0255	0.0101803	YES
ENSMUSG00000027200	ENSMUST00000077847	SEMA6D	protein_coding	64.1693	156.592	-1.28706	0.0102225	YES
ENSMUSG00000027200	ENSMUST00000103239	SEMA6D	protein_coding	64.1693	156.592	-1.28706	0.0102225	YES
ENSMUSG00000019775	ENSMUST00000064225	RGS17	protein_coding	39.4927	7.65624	2.36688	0.0103721	YES
ENSMUSG00000019775	ENSMUST00000117676	RGS17	protein_coding	39.4927	7.65624	2.36688	0.0103721	YES
ENSMUSG00000019775	ENSMUST00000131996	RGS17	protein_coding	39.4927	7.65624	2.36688	0.0103721	YES
ENSMUSG00000061778	ENSMUST00000112248	MOSPD2	protein_coding	33.4095	96.9374	-1.5368	0.0104375	YES
ENSMUSG00000091971	ENSMUST00000087328	HSPA1A	protein_coding	39.8101	8.02311	2.3109	0.0104437	YES
ENSMUSG00000057098	ENSMUST00000149997	EBF1	protein_coding	46.1137	10.7187	2.10506	0.0104574	YES
ENSMUSG00000025404	ENSMUST00000111628	R3HDM2	protein_coding	50.5903	12.0247	2.07285	0.0105322	YES
ENSMUSG00000061079	ENSMUST00000169638	ZFP143	protein_coding	50.4868	124.833	-1.30602	0.010536	YES
ENSMUSG00000015357	ENSMUST00000113824	CLPX	protein_coding	19.6039	67.5605	-1.78504	0.0105374	YES
ENSMUSG00000015357	ENSMUST00000015501	CLPX	protein_coding	19.6039	67.5605	-1.78504	0.0105374	YES
ENSMUSG00000061079	ENSMUST00000061729	ZFP143	protein_coding	51.18	125.836	-1.29789	0.0106182	YES
ENSMUSG00000024896	ENSMUST00000025827	MINPP1	protein_coding	7.2494	39.3181	-2.43926	0.0107291	YES
ENSMUSG00000023951	ENSMUST00000146149	VEGFA	protein_coding	37.9768	6.49187	2.54841	0.0107508	YES
ENSMUSG00000053460	ENSMUST00000065906	GGCX	protein_coding	46.3924	120.024	-1.37136	0.0108051	YES
ENSMUSG00000040785	ENSMUST00000151192	TTC3	protein_coding	0	13.7175	-Inf	0.0108094	YES
ENSMUSG00000029561	ENSMUST00000129707	OASL2	protein_coding	2.0796	21.9559	-3.40023	0.0108122	YES
ENSMUSG00000063077	ENSMUST00000150230	KIF1B	protein_coding	11.2207	48.8625	-2.12256	0.0108141	YES
ENSMUSG00000033706	ENSMUST00000156322	SMYD5	protein_coding	0.94585	19.8425	-4.39084	0.0109325	YES
ENSMUSG00000019961	ENSMUST00000171713	TMPO	protein_coding	33.351	104.095	-1.6421	0.0109368	YES
ENSMUSG00000061079	ENSMUST00000084727	ZFP143	protein_coding	51.18	125.307	-1.29182	0.0109953	YES
ENSMUSG00000002428	ENSMUST00000155635	HLTF	protein_coding	19.0986	64.0135	-1.74491	0.0111191	YES
ENSMUSG00000058317	ENSMUST00000076133	UBE2E2	protein_coding	0.472925	17.2106	-5.18554	0.0113104	YES
ENSMUSG00000031239	ENSMUST00000033591	ITM2A	protein_coding	141.522	309.51	-1.12896	0.0113136	YES
ENSMUSG00000030067	ENSMUST00000131967	FOXP1	protein_coding	29.7816	2.95484	3.33327	0.0114479	YES
ENSMUSG00000030067	ENSMUST00000138754	FOXP1	protein_coding	29.7816	2.95484	3.33327	0.0114479	YES
ENSMUSG00000041028	ENSMUST00000042564	GHITM	protein_coding	125.242	262.277	-1.06637	0.0116222	YES
ENSMUSG00000026766	ENSMUST00000134480	MMADHC	protein_coding	50.396	127.939	-1.34408	0.0116938	YES
ENSMUSG00000039501	ENSMUST00000048988	ZNFX1	protein_coding	65.9638	155.771	-1.23968	0.0119484	YES
ENSMUSG00000010358	ENSMUST00000125958	IFI35	protein_coding	6.96438	35.3603	-2.34407	0.0119928	YES
ENSMUSG00000020741	ENSMUST00000092915	1300001I01RIK	protein_coding	56.7904	134.206	-1.24073	0.0120857	YES
ENSMUSG00000021830	ENSMUST00000143609	TXNDC16	protein_coding	0.472925	16.78	-5.14899	0.0121247	YES
ENSMUSG00000033983	ENSMUST00000036649	COIL	protein_coding	0.94585	19.5294	-4.36789	0.0121768	YES
ENSMUSG00000033983	ENSMUST00000107898	COIL	protein_coding	0.94585	19.5294	-4.36789	0.0121768	YES
ENSMUSG00000018417	ENSMUST00000136701	MYO1B	protein_coding	15.4123	57.0471	-1.88807	0.0124088	YES
ENSMUSG00000020330	ENSMUST00000109303	HMMR	protein_coding	6.77648	36.8916	-2.44468	0.012583	YES
ENSMUSG00000000058	ENSMUST00000000058	CAV2	protein_coding	41.4105	129.877	-1.64908	0.012608	YES
ENSMUSG00000028552	ENSMUST00000141751	EPS15	protein_coding	7.7547	41.4853	-2.41946	0.0127215	YES
ENSMUSG00000004633	ENSMUST00000067741	CHN2	protein_coding	0.94585	19.2064	-4.34384	0.0127352	YES
ENSMUSG00000030067	ENSMUST00000075832	FOXP1	protein_coding	29.0884	3.42937	3.08443	0.0127581	YES
ENSMUSG00000064127	ENSMUST00000076016	MED14	protein_coding	18.9107	64.7133	-1.77486	0.0128307	YES
ENSMUSG00000048960	ENSMUST00000027056	PREX2	protein_coding	80.6569	189.6	-1.23309	0.012856	YES
ENSMUSG00000030930	ENSMUST00000080215	CHST15	protein_coding	32.807	88.988	-1.43961	0.0129029	YES
ENSMUSG00000030930	ENSMUST00000077472	CHST15	protein_coding	32.807	88.988	-1.43961	0.0129029	YES
ENSMUSG00000015854	ENSMUST00000015998	CD5L	protein_coding	1.85933	39.0249	-4.39154	0.0129345	YES
ENSMUSG00000045519	ENSMUST00000068079	ZFP560	protein_coding	6.96438	35.8249	-2.3629	0.0129784	YES
ENSMUSG00000033788	ENSMUST00000081904	DYSF	protein_coding	118.718	244.264	-1.0409	0.0130236	YES
ENSMUSG00000031730	ENSMUST00000034166	DHODH	protein_coding	2.11197	23.541	-3.47851	0.0130524	YES
ENSMUSG00000031730	ENSMUST00000069058	DHODH	protein_coding	2.11197	23.541	-3.47851	0.0130524	YES
ENSMUSG00000031730	ENSMUST00000133353	DHODH	protein_coding	2.11197	23.541	-3.47851	0.0130524	YES
ENSMUSG00000031730	ENSMUST00000123605	DHODH	protein_coding	2.11197	23.541	-3.47851	0.0130524	YES
ENSMUSG00000036036	ENSMUST00000069250	ZFP57	protein_coding	7.18465	34.6705	-2.27072	0.0130641	YES
ENSMUSG00000047735	ENSMUST00000120087	SAMD9L	protein_coding	104.167	230.342	-1.14487	0.0132125	YES
ENSMUSG00000033788	ENSMUST00000168387	DYSF	protein_coding	118.025	242.626	-1.03964	0.0132618	YES
ENSMUSG00000033788	ENSMUST00000113818	DYSF	protein_coding	118.718	243.736	-1.03778	0.0132796	YES
ENSMUSG00000033788	ENSMUST00000089595	DYSF	protein_coding	118.718	243.736	-1.03778	0.0132796	YES
ENSMUSG00000030137	ENSMUST00000032233	TUBA8	protein_coding	1.3864	19.045	-3.77999	0.0133354	YES
ENSMUSG00000024799	ENSMUST00000159084	TM7SF2	protein_coding	0	13.3605	-Inf	0.0133436	YES
ENSMUSG00000024799	ENSMUST00000025713	TM7SF2	protein_coding	0	13.3605	-Inf	0.0133436	YES
ENSMUSG00000024799	ENSMUST00000113543	TM7SF2	protein_coding	0	13.3605	-Inf	0.0133436	YES
ENSMUSG00000024799	ENSMUST00000113544	TM7SF2	protein_coding	0	13.3605	-Inf	0.0133436	YES
ENSMUSG00000023942	ENSMUST00000167748	SLC29A1	protein_coding	6.01853	35.6932	-2.56817	0.0135065	YES
ENSMUSG00000026377	ENSMUST00000161495	MKI67IP	protein_coding	1.16613	18.8396	-4.01397	0.01386	YES
ENSMUSG00000046879	ENSMUST00000097271	IRGM1	protein_coding	23.7631	72.2619	-1.60451	0.0138781	YES
ENSMUSG00000042734	ENSMUST00000036116	TTC9	protein_coding	12.7626	46.8666	-1.87664	0.0140139	YES
ENSMUSG00000027365	ENSMUST00000152615	TRPM7	protein_coding	0	13.0914	-Inf	0.0140771	YES
ENSMUSG00000044042	ENSMUST00000152255	FMN1	protein_coding	21.9361	2.05961	3.41287	0.0140869	YES
ENSMUSG00000020741	ENSMUST00000155558	1300001I01RIK	protein_coding	56.7904	131.833	-1.215	0.014164	YES
ENSMUSG00000020741	ENSMUST00000164668	1300001I01RIK	protein_coding	56.7904	131.779	-1.21441	0.0141725	YES
ENSMUSG00000025498	ENSMUST00000147166	IRF7	protein_coding	16.4489	53.4761	-1.7009	0.0141769	YES
ENSMUSG00000038664	ENSMUST00000096525	HERC1	protein_coding	0.472925	16.1978	-5.09804	0.0142384	YES
ENSMUSG00000023951	ENSMUST00000167860	VEGFA	protein_coding	302.441	140.048	1.11074	0.014245	YES
ENSMUSG00000044252	ENSMUST00000119512	OSBPL1A	protein_coding	2.55253	22.8511	-3.16227	0.0142686	YES
ENSMUSG00000033788	ENSMUST00000113823	DYSF	protein_coding	119.664	243.682	-1.02601	0.0144247	YES
ENSMUSG00000027200	ENSMUST00000078621	SEMA6D	protein_coding	64.1693	150.683	-1.23156	0.0144311	YES
ENSMUSG00000027200	ENSMUST00000076335	SEMA6D	protein_coding	64.1693	150.683	-1.23156	0.0144311	YES
ENSMUSG00000064128	ENSMUST00000065302	CENPJ	protein_coding	7.46968	37.5276	-2.32883	0.0145412	YES
ENSMUSG00000023942	ENSMUST00000171081	SLC29A1	protein_coding	6.96438	38.7557	-2.47634	0.0146135	YES
ENSMUSG00000019810	ENSMUST00000120549	FUCA2	protein_coding	23.9249	3.0625	2.96573	0.0146854	YES
ENSMUSG00000033788	ENSMUST00000113821	DYSF	protein_coding	119.664	243.154	-1.02288	0.0147053	YES
ENSMUSG00000023951	ENSMUST00000024747	VEGFA	protein_coding	288.195	133.081	1.11474	0.0147347	YES
ENSMUSG00000019863	ENSMUST00000020012	QRSL1	protein_coding	2.55253	22.5282	-3.14173	0.0147755	YES
ENSMUSG00000027959	ENSMUST00000029571	SASS6	protein_coding	9.29663	39.9003	-2.10162	0.0148587	YES
ENSMUSG00000029387	ENSMUST00000153436	GTF2H3	protein_coding	3.2781	26.6573	-3.0236	0.0149186	YES
ENSMUSG00000033400	ENSMUST00000159995	AGL	protein_coding	8.48027	42.8452	-2.33695	0.015078	YES
ENSMUSG00000029561	ENSMUST00000124716	OASL2	protein_coding	10.9681	45.4969	-2.05246	0.0150792	YES
ENSMUSG00000033257	ENSMUST00000145132	TTLL4	protein_coding	22.4414	71.7873	-1.67757	0.0150981	YES
ENSMUSG00000040483	ENSMUST00000142921	XAF1	protein_coding	12.1018	46.8766	-1.95365	0.0151299	YES
ENSMUSG00000022822	ENSMUST00000134962	ABCC5	protein_coding	27.3262	81.2978	-1.57293	0.0152647	YES
ENSMUSG00000056498	ENSMUST00000070636	TMEM154	protein_coding	18.1527	0.94906	4.25754	0.0152669	YES
ENSMUSG00000041124	ENSMUST00000047173	8430410K20RIK	protein_coding	39.7778	107.343	-1.4322	0.0153501	YES
ENSMUSG00000040785	ENSMUST00000127911	TTC3	protein_coding	0	12.6608	-Inf	0.0153602	YES
ENSMUSG00000048911	ENSMUST00000148058	RNF24	protein_coding	11.726	0	Inf	0.0154435	YES
ENSMUSG00000017309	ENSMUST00000107164	CD300LG	protein_coding	4.19158	27.8656	-2.73292	0.0154436	YES
ENSMUSG00000017309	ENSMUST00000107163	CD300LG	protein_coding	4.19158	27.8656	-2.73292	0.0154436	YES
ENSMUSG00000027338	ENSMUST00000110170	PRND	protein_coding	0.6932	28.8345	-5.37838	0.0155683	YES
ENSMUSG00000027338	ENSMUST00000110171	PRND	protein_coding	0.6932	28.8345	-5.37838	0.0155683	YES
ENSMUSG00000027338	ENSMUST00000110169	PRND	protein_coding	0.6932	28.8345	-5.37838	0.0155683	YES
ENSMUSG00000019868	ENSMUST00000133927	VTA1	protein_coding	7.4373	35.3065	-2.24708	0.0156498	YES
ENSMUSG00000054752	ENSMUST00000107642	FSD1L	protein_coding	0.6932	15.7771	-4.50841	0.0157175	YES
ENSMUSG00000022677	ENSMUST00000120707	0610037P05RIK	protein_coding	39.0782	97.4757	-1.31868	0.0157292	YES
ENSMUSG00000022677	ENSMUST00000023357	0610037P05RIK	protein_coding	39.0782	97.4757	-1.31868	0.0157292	YES
ENSMUSG00000033788	ENSMUST00000153860	DYSF	protein_coding	52.0027	125.674	-1.27303	0.0158583	YES
ENSMUSG00000071267	ENSMUST00000091879	ZFP942	protein_coding	22.7848	67.1398	-1.55909	0.0158723	YES
ENSMUSG00000024799	ENSMUST00000161090	TM7SF2	protein_coding	0	12.8322	-Inf	0.0159094	YES
ENSMUSG00000071042	ENSMUST00000167341	RASGRP3	protein_coding	36.4349	99.4136	-1.44812	0.0159101	YES
ENSMUSG00000071042	ENSMUST00000095204	RASGRP3	protein_coding	36.4349	99.4136	-1.44812	0.0159101	YES
ENSMUSG00000068245	ENSMUST00000161754	D14ERTD668E	protein_coding	19.2217	57.1109	-1.57103	0.0160209	YES
ENSMUSG00000001441	ENSMUST00000168743	NPEPPS	protein_coding	197.133	88.2004	1.16031	0.0160602	YES
ENSMUSG00000002020	ENSMUST00000168699	LTBP2	protein_coding	156.079	66.7828	1.22473	0.0160772	YES
ENSMUSG00000027200	ENSMUST00000103241	SEMA6D	protein_coding	64.1693	148.569	-1.21118	0.0161993	YES
ENSMUSG00000015363	ENSMUST00000169891	TRABD	protein_coding	6.49145	32.4154	-2.32007	0.0163203	YES
ENSMUSG00000037965	ENSMUST00000155343	ZC3H7A	protein_coding	3.93893	25.5907	-2.69974	0.0164244	YES
ENSMUSG00000056071	ENSMUST00000117167	S100A9	protein_coding	30.4811	5.32749	2.51639	0.016456	YES
ENSMUSG00000018848	ENSMUST00000165817	RARS	protein_coding	3.466	24.0155	-2.79262	0.0164972	YES
ENSMUSG00000006386	ENSMUST00000131958	TEK	protein_coding	0	13.6098	-Inf	0.0165943	YES
ENSMUSG00000021555	ENSMUST00000165253	NAA35	protein_coding	0	12.563	-Inf	0.0167872	YES
ENSMUSG00000002102	ENSMUST00000111441	PSMC3	protein_coding	101.952	209.662	-1.04018	0.0168487	YES
ENSMUSG00000036036	ENSMUST00000089968	ZFP57	protein_coding	7.18465	33.2469	-2.21023	0.0168884	YES
ENSMUSG00000025812	ENSMUST00000159141	PARD3	protein_coding	18.3146	1.42359	3.68539	0.0169092	YES
ENSMUSG00000032507	ENSMUST00000117537	FBXL2	protein_coding	0	12.5092	-Inf	0.0169701	YES
ENSMUSG00000071042	ENSMUST00000164192	RASGRP3	protein_coding	36.4349	102.002	-1.4852	0.0169766	YES
ENSMUSG00000017309	ENSMUST00000017453	CD300LG	protein_coding	4.19158	27.3911	-2.70814	0.0170332	YES
ENSMUSG00000022504	ENSMUST00000023147	CIITA	protein_coding	45.6084	11.2372	2.02102	0.0172109	YES
ENSMUSG00000022504	ENSMUST00000074090	CIITA	protein_coding	45.6084	11.2372	2.02102	0.0172109	YES
ENSMUSG00000045180	ENSMUST00000137217	SHROOM2	protein_coding	0.472925	15.8408	-5.06589	0.0172435	YES
ENSMUSG00000061778	ENSMUST00000112247	MOSPD2	protein_coding	39.2401	101.844	-1.37596	0.0172718	YES
ENSMUSG00000041836	ENSMUST00000169654	PTPRE	protein_coding	43.5612	11.4624	1.92613	0.0172736	YES
ENSMUSG00000020407	ENSMUST00000172452	UPP1	protein_coding	0	12.3477	-Inf	0.0175342	YES
ENSMUSG00000025785	ENSMUST00000161569	EXOSC7	protein_coding	0	12.3477	-Inf	0.0175342	YES
ENSMUSG00000026664	ENSMUST00000146933	PHYH	protein_coding	12.7366	53.6716	-2.07518	0.017625	YES
ENSMUSG00000026399	ENSMUST00000122830	CD55	protein_coding	38.4821	8.13077	2.24272	0.0176582	YES
ENSMUSG00000026622	ENSMUST00000027931	NEK2	protein_coding	2.11197	22.3865	-3.40597	0.0178146	YES
ENSMUSG00000020634	ENSMUST00000141360	UBXN2A	protein_coding	9.07635	38.6282	-2.08947	0.0178226	YES
ENSMUSG00000001441	ENSMUST00000154917	NPEPPS	protein_coding	192.365	89.5801	1.1026	0.0179138	YES
ENSMUSG00000029605	ENSMUST00000086377	OAS1B	protein_coding	0	12.2401	-Inf	0.0179236	YES
ENSMUSG00000029561	ENSMUST00000171068	OASL2	protein_coding	85.7816	195.216	-1.18633	0.0179734	YES
ENSMUSG00000029561	ENSMUST00000031542	OASL2	protein_coding	85.7816	195.216	-1.18633	0.0179734	YES
ENSMUSG00000020650	ENSMUST00000020979	BCAP29	protein_coding	33.1892	90.2302	-1.4429	0.0181159	YES
ENSMUSG00000020886	ENSMUST00000132597	DLG4	protein_coding	38.2619	7.64631	2.32307	0.0181829	YES
ENSMUSG00000032925	ENSMUST00000049681	ITGBL1	protein_coding	38.0352	90.5731	-1.25175	0.0182099	YES
ENSMUSG00000041153	ENSMUST00000148819	OSGIN2	protein_coding	1.85933	19.9501	-3.42355	0.018234	YES
ENSMUSG00000020482	ENSMUST00000020776	CCDC117	protein_coding	25.3113	77.6332	-1.61689	0.0183459	YES
ENSMUSG00000018848	ENSMUST00000018992	RARS	protein_coding	48.8154	112.108	-1.19948	0.0184576	YES
ENSMUSG00000020741	ENSMUST00000117818	1300001I01RIK	protein_coding	43.3345	105.445	-1.2829	0.0184614	YES
ENSMUSG00000063450	ENSMUST00000139204	SYNE2	protein_coding	6.99675	34.7881	-2.31384	0.0184783	YES
ENSMUSG00000043421	ENSMUST00000054445	2310016C08RIK	protein_coding	84.9132	31.7355	1.41989	0.0185495	YES
ENSMUSG00000001441	ENSMUST00000146833	NPEPPS	protein_coding	217.534	98.973	1.13613	0.0185946	YES
ENSMUSG00000051439	ENSMUST00000061829	CD14	protein_coding	155.697	67.4826	1.20615	0.0186101	YES
ENSMUSG00000041733	ENSMUST00000040421	COQ5	protein_coding	11.3762	41.9499	-1.88265	0.0188285	YES
ENSMUSG00000033082	ENSMUST00000037481	CLEC1A	protein_coding	1.63905	19.8963	-3.60157	0.0188389	YES
ENSMUSG00000042082	ENSMUST00000109482	ARSB	protein_coding	6.80885	36.427	-2.41952	0.0188768	YES
ENSMUSG00000022075	ENSMUST00000022665	RHOBTB2	protein_coding	8.60343	37.2684	-2.11497	0.0189217	YES
ENSMUSG00000053475	ENSMUST00000065927	TNFAIP6	protein_coding	196.129	86.7329	1.17715	0.0190199	YES
ENSMUSG00000054435	ENSMUST00000121957	GIMAP4	protein_coding	28.2397	78.68	-1.47827	0.0191085	YES
ENSMUSG00000045205	ENSMUST00000128024	DPY19L4	protein_coding	14.0583	52.4533	-1.89962	0.0191545	YES
ENSMUSG00000061778	ENSMUST00000004715	MOSPD2	protein_coding	28.3044	80.945	-1.51592	0.0191649	YES
ENSMUSG00000039114	ENSMUST00000037623	NRN1	protein_coding	19.3188	1.58508	3.60738	0.0192328	YES
ENSMUSG00000014355	ENSMUST00000145906	ANAPC1	protein_coding	21.3077	68.1965	-1.67833	0.0195079	YES
ENSMUSG00000019987	ENSMUST00000020161	ARG1	protein_coding	129.699	54.8558	1.24145	0.0195122	YES
ENSMUSG00000023942	ENSMUST00000164217	SLC29A1	protein_coding	6.96438	42.4004	-2.60601	0.019573	YES
ENSMUSG00000020808	ENSMUST00000021164	FAM64A	protein_coding	0.6932	15.2048	-4.45511	0.019721	YES
ENSMUSG00000028560	ENSMUST00000091358	USP1	protein_coding	7.72233	37.376	-2.27501	0.0197338	YES
ENSMUSG00000028560	ENSMUST00000030289	USP1	protein_coding	7.72233	37.376	-2.27501	0.0197338	YES
ENSMUSG00000020153	ENSMUST00000105364	NDUFS7	protein_coding	8.88845	39.4158	-2.14877	0.0197484	YES
ENSMUSG00000020153	ENSMUST00000020361	NDUFS7	protein_coding	8.88845	39.4158	-2.14877	0.0197484	YES
ENSMUSG00000033031	ENSMUST00000130080	C330027C09RIK	protein_coding	7.4373	34.0444	-2.19457	0.0198637	YES
ENSMUSG00000028608	ENSMUST00000134254	0610037L13RIK	protein_coding	1.3864	20.4686	-3.88399	0.0198944	YES
ENSMUSG00000020262	ENSMUST00000126073	ADARB1	protein_coding	54.2118	130.816	-1.27086	0.0199776	YES
ENSMUSG00000032396	ENSMUST00000134843	DIS3L	protein_coding	0	12.0347	-Inf	0.0200289	YES
ENSMUSG00000041324	ENSMUST00000042603	INHBA	protein_coding	159.526	74.6544	1.09549	0.0201716	YES
ENSMUSG00000041324	ENSMUST00000164993	INHBA	protein_coding	159.526	74.6544	1.09549	0.0201716	YES
ENSMUSG00000055480	ENSMUST00000045969	ZFP458	protein_coding	0	11.9808	-Inf	0.020248	YES
ENSMUSG00000037475	ENSMUST00000151454	THOC2	protein_coding	10.8125	0	Inf	0.0203435	YES
ENSMUSG00000037921	ENSMUST00000136121	DDX60	protein_coding	0	14.9456	-Inf	0.0203876	YES
ENSMUSG00000044576	ENSMUST00000058045	FAM59B	protein_coding	0	14.9456	-Inf	0.0203876	YES
ENSMUSG00000021023	ENSMUST00000021411	1110008L16RIK	protein_coding	1.3864	17.2007	-3.63305	0.0204543	YES
ENSMUSG00000029623	ENSMUST00000148781	PDAP1	protein_coding	0	11.927	-Inf	0.0204701	YES
ENSMUSG00000005378	ENSMUST00000129691	WBSCR22	protein_coding	2.11197	21.6429	-3.35723	0.0205222	YES
ENSMUSG00000032601	ENSMUST00000035220	PRKAR2A	protein_coding	86.6818	194.242	-1.16405	0.0206206	YES
ENSMUSG00000038388	ENSMUST00000166318	MPP6	protein_coding	53.551	128.071	-1.25796	0.0207174	YES
ENSMUSG00000038388	ENSMUST00000036225	MPP6	protein_coding	53.551	128.071	-1.25796	0.0207174	YES
ENSMUSG00000049792	ENSMUST00000160576	BAG5	protein_coding	7.65758	34.0005	-2.1506	0.0207622	YES
ENSMUSG00000020570	ENSMUST00000139339	SYPL	protein_coding	14.4341	48.8625	-1.75925	0.0207688	YES
ENSMUSG00000026766	ENSMUST00000102769	MMADHC	protein_coding	74.2886	165.305	-1.15392	0.020825	YES
ENSMUSG00000025609	ENSMUST00000130108	MKLN1	protein_coding	35.5538	95.3283	-1.4229	0.0208453	YES
ENSMUSG00000052429	ENSMUST00000085387	PRMT1	protein_coding	61.2409	142.616	-1.21956	0.0210689	YES
ENSMUSG00000052429	ENSMUST00000107841	PRMT1	protein_coding	61.2409	142.616	-1.21956	0.0210689	YES
ENSMUSG00000052920	ENSMUST00000065067	PRKG1	protein_coding	4.8524	29.8614	-2.62151	0.0210989	YES
ENSMUSG00000052920	ENSMUST00000073581	PRKG1	protein_coding	4.8524	29.8614	-2.62151	0.0210989	YES
ENSMUSG00000017428	ENSMUST00000017572	PSMD11	protein_coding	39.2077	98.7477	-1.33261	0.0211051	YES
ENSMUSG00000056763	ENSMUST00000117415	CSPP1	protein_coding	0	11.7655	-Inf	0.0211557	YES
ENSMUSG00000056763	ENSMUST00000122156	CSPP1	protein_coding	0	11.7655	-Inf	0.0211557	YES
ENSMUSG00000056763	ENSMUST00000118263	CSPP1	protein_coding	0	11.7655	-Inf	0.0211557	YES
ENSMUSG00000020153	ENSMUST00000157063	NDUFS7	protein_coding	8.88845	38.9413	-2.1313	0.0212632	YES
ENSMUSG00000026670	ENSMUST00000162253	UAP1	protein_coding	164.559	75.0212	1.13324	0.0214407	YES
ENSMUSG00000006390	ENSMUST00000143140	ELOVL1	protein_coding	6.58857	35.2527	-2.41969	0.0215677	YES
ENSMUSG00000030647	ENSMUST00000032882	NDUFC2	protein_coding	73.8804	195.073	-1.40075	0.0215876	YES
ENSMUSG00000005078	ENSMUST00000145752	JKAMP	protein_coding	2.80518	23.0665	-3.03963	0.0217726	YES
ENSMUSG00000022677	ENSMUST00000148278	0610037P05RIK	protein_coding	32.4896	79.1645	-1.28487	0.0217781	YES
ENSMUSG00000022033	ENSMUST00000139644	PBK	protein_coding	1.3864	17.2106	-3.63388	0.0218302	YES
ENSMUSG00000026766	ENSMUST00000147345	MMADHC	protein_coding	74.7615	165.305	-1.14477	0.0219556	YES
ENSMUSG00000070709	ENSMUST00000050485	1700049G17RIK	protein_coding	21.3984	1.89812	3.49486	0.0220295	YES
ENSMUSG00000070709	ENSMUST00000098639	1700049G17RIK	protein_coding	21.3984	1.89812	3.49486	0.0220295	YES
ENSMUSG00000024617	ENSMUST00000115295	CAMK2A	protein_coding	1.3864	20.9431	-3.91706	0.0221494	YES
ENSMUSG00000063889	ENSMUST00000137568	CREM	protein_coding	2.7728	22.4743	-3.01886	0.022172	YES
ENSMUSG00000063889	ENSMUST00000152900	CREM	protein_coding	2.7728	22.4743	-3.01886	0.022172	YES
ENSMUSG00000026051	ENSMUST00000027217	1500015O10RIK	protein_coding	9.58165	46.412	-2.27615	0.0222111	YES
ENSMUSG00000038412	ENSMUST00000060251	HIGD1A	protein_coding	53.1104	16.0462	1.72676	0.0222258	YES
ENSMUSG00000006390	ENSMUST00000102673	ELOVL1	protein_coding	40.2183	103.469	-1.36327	0.0223969	YES
ENSMUSG00000053040	ENSMUST00000169282	APH1C	protein_coding	0	11.8293	-Inf	0.0224079	YES
ENSMUSG00000023942	ENSMUST00000164618	SLC29A1	protein_coding	2.33225	21.1683	-3.18211	0.0224445	YES
ENSMUSG00000018932	ENSMUST00000019076	MAP2K3	protein_coding	52.7607	128.643	-1.28584	0.0227719	YES
ENSMUSG00000031963	ENSMUST00000071982	BMPER	protein_coding	33.8824	89.1934	-1.3964	0.0229258	YES
ENSMUSG00000002102	ENSMUST00000067663	PSMC3	protein_coding	110.179	245.951	-1.15852	0.0229639	YES
ENSMUSG00000037868	ENSMUST00000146986	EGR2	protein_coding	0	11.6678	-Inf	0.0231424	YES
ENSMUSG00000020262	ENSMUST00000105406	ADARB1	protein_coding	54.2118	128.39	-1.24385	0.0233182	YES
ENSMUSG00000020262	ENSMUST00000098374	ADARB1	protein_coding	54.2118	128.39	-1.24385	0.0233182	YES
ENSMUSG00000020262	ENSMUST00000020496	ADARB1	protein_coding	54.2118	128.39	-1.24385	0.0233182	YES
ENSMUSG00000019775	ENSMUST00000019909	RGS17	protein_coding	35.2364	7.65624	2.20236	0.023326	YES
ENSMUSG00000035351	ENSMUST00000052355	NUP37	protein_coding	5.83063	30.2382	-2.37465	0.0233286	YES
ENSMUSG00000035351	ENSMUST00000169309	NUP37	protein_coding	5.83063	30.2382	-2.37465	0.0233286	YES
ENSMUSG00000025920	ENSMUST00000144138	STAU2	protein_coding	0	11.6579	-Inf	0.0233316	YES
ENSMUSG00000020755	ENSMUST00000131737	SAP30BP	protein_coding	0	11.6579	-Inf	0.0233316	YES
ENSMUSG00000039476	ENSMUST00000041659	PRRX2	protein_coding	7.87785	32.7185	-2.05423	0.0233323	YES
ENSMUSG00000039476	ENSMUST00000113592	PRRX2	protein_coding	7.87785	32.7185	-2.05423	0.0233323	YES
ENSMUSG00000021745	ENSMUST00000148113	PTPRG	protein_coding	0	11.614	-Inf	0.0233942	YES
ENSMUSG00000020929	ENSMUST00000141273	EFTUD2	protein_coding	6.58857	34.7243	-2.39791	0.0234217	YES
ENSMUSG00000037580	ENSMUST00000089959	GCH1	protein_coding	6.932	29.9252	-2.11002	0.023434	YES
ENSMUSG00000022033	ENSMUST00000022612	PBK	protein_coding	5.61035	30.3459	-2.43534	0.0235045	YES
ENSMUSG00000033706	ENSMUST00000045693	SMYD5	protein_coding	16.0731	51.8811	-1.69056	0.0235109	YES
ENSMUSG00000028552	ENSMUST00000150755	EPS15	protein_coding	0	11.5601	-Inf	0.0236495	YES
ENSMUSG00000021555	ENSMUST00000168633	NAA35	protein_coding	0	11.5601	-Inf	0.0236495	YES
ENSMUSG00000020925	ENSMUST00000164506	CCDC43	protein_coding	20.8347	65.0263	-1.64203	0.0236721	YES
ENSMUSG00000020925	ENSMUST00000092569	CCDC43	protein_coding	20.8347	65.0263	-1.64203	0.0236721	YES
ENSMUSG00000032396	ENSMUST00000154076	DIS3L	protein_coding	0	11.5063	-Inf	0.0239084	YES
ENSMUSG00000037921	ENSMUST00000154398	DDX60	protein_coding	4.91715	28.707	-2.54551	0.0241584	YES
ENSMUSG00000033191	ENSMUST00000153286	TIE1	protein_coding	23.5428	67.2573	-1.51441	0.0241608	YES
ENSMUSG00000031370	ENSMUST00000139166	ZRSR2	protein_coding	0.472925	14.5688	-4.94513	0.0241789	YES
ENSMUSG00000004267	ENSMUST00000138770	ENO2	protein_coding	33.0921	6.54569	2.33787	0.0241884	YES
ENSMUSG00000059588	ENSMUST00000099944	CALCRL	protein_coding	74.2238	161.97	-1.12577	0.024228	YES
ENSMUSG00000015363	ENSMUST00000165690	TRABD	protein_coding	7.87785	32.89	-2.06177	0.0244048	YES
ENSMUSG00000028024	ENSMUST00000169240	ENPEP	protein_coding	3.02545	22.2689	-2.87981	0.0244573	YES
ENSMUSG00000035268	ENSMUST00000164399	PKIG	protein_coding	14.4341	48.1387	-1.73772	0.0244583	YES
ENSMUSG00000005470	ENSMUST00000005607	ASF1B	protein_coding	0.6932	15.0872	-4.44391	0.0245345	YES
ENSMUSG00000005732	ENSMUST00000052325	RANBP1	protein_coding	83.0475	174.126	-1.06812	0.0246784	YES
ENSMUSG00000005732	ENSMUST00000115645	RANBP1	protein_coding	83.0475	174.126	-1.06812	0.0246784	YES
ENSMUSG00000039167	ENSMUST00000046977	ELTD1	protein_coding	59.725	263.267	-2.14012	0.0246873	YES
ENSMUSG00000021069	ENSMUST00000071250	PYGL	protein_coding	101.025	43.6625	1.21025	0.0247157	YES
ENSMUSG00000023942	ENSMUST00000171876	SLC29A1	protein_coding	7.4373	40.8692	-2.45816	0.0247629	YES
ENSMUSG00000027338	ENSMUST00000110172	PRND	protein_coding	0.6932	42.9387	-5.95286	0.024766	YES
ENSMUSG00000004267	ENSMUST00000149652	ENO2	protein_coding	38.1971	8.6053	2.15017	0.0248771	YES
ENSMUSG00000026582	ENSMUST00000027874	SELE	protein_coding	27.2354	4.27077	2.67292	0.0250109	YES
ENSMUSG00000040785	ENSMUST00000149885	TTC3	protein_coding	0.94585	16.6185	-4.13503	0.0250865	YES
ENSMUSG00000056763	ENSMUST00000119714	CSPP1	protein_coding	0	11.2372	-Inf	0.0252593	YES
ENSMUSG00000056763	ENSMUST00000163561	CSPP1	protein_coding	0	11.2372	-Inf	0.0252593	YES
ENSMUSG00000028608	ENSMUST00000127715	0610037L13RIK	protein_coding	2.0796	19.5195	-3.23054	0.0252714	YES
ENSMUSG00000020063	ENSMUST00000148516	SIRT1	protein_coding	0	12.886	-Inf	0.0252817	YES
ENSMUSG00000071553	ENSMUST00000151684	CPA2	protein_coding	36.0267	8.49764	2.08393	0.0253702	YES
ENSMUSG00000030641	ENSMUST00000032877	4632434I11RIK	protein_coding	1.3864	16.5746	-3.57956	0.025394	YES
ENSMUSG00000061887	ENSMUST00000156288	SSBP3	protein_coding	5.3577	28.3401	-2.40316	0.025424	YES
ENSMUSG00000002992	ENSMUST00000150569	APOC2	protein_coding	20.2323	2.00578	3.33443	0.0256261	YES
ENSMUSG00000019927	ENSMUST00000144636	UBE2D1	protein_coding	13.0153	43.7503	-1.74909	0.0257037	YES
ENSMUSG00000021236	ENSMUST00000122194	ENTPD5	protein_coding	6.2388	28.1347	-2.17301	0.0257062	YES
ENSMUSG00000025609	ENSMUST00000149859	MKLN1	protein_coding	20.7376	60.2173	-1.53793	0.025715	YES
ENSMUSG00000026814	ENSMUST00000165273	ENG	protein_coding	209.644	442.505	-1.07776	0.0257576	YES
ENSMUSG00000026814	ENSMUST00000009705	ENG	protein_coding	224.803	462.563	-1.04099	0.026054	YES
ENSMUSG00000024451	ENSMUST00000042944	ARAP3	protein_coding	42.9848	97.2364	-1.17767	0.0260624	YES
ENSMUSG00000050558	ENSMUST00000049997	PROKR2	protein_coding	84.6022	34.798	1.28169	0.0261661	YES
ENSMUSG00000020330	ENSMUST00000109302	HMMR	protein_coding	6.77648	32.6208	-2.26719	0.0264194	YES
ENSMUSG00000025920	ENSMUST00000153966	STAU2	protein_coding	0	12.1324	-Inf	0.0265036	YES
ENSMUSG00000025920	ENSMUST00000115359	STAU2	protein_coding	0	12.1324	-Inf	0.0265036	YES
ENSMUSG00000011958	ENSMUST00000137472	BNIP2	protein_coding	5.83063	29.989	-2.36271	0.0265162	YES
ENSMUSG00000007080	ENSMUST00000007296	POLE	protein_coding	16.5784	53.3047	-1.68496	0.0265992	YES
ENSMUSG00000071553	ENSMUST00000131137	CPA2	protein_coding	29.7232	5.90968	2.33044	0.0266011	YES
ENSMUSG00000033257	ENSMUST00000128891	TTLL4	protein_coding	8.1305	33.7314	-2.05267	0.0266064	YES
ENSMUSG00000039501	ENSMUST00000067584	ZNFX1	protein_coding	47.6556	113.229	-1.24852	0.0267352	YES
ENSMUSG00000027981	ENSMUST00000132220	RNPC3	protein_coding	1.3864	23.6586	-4.09295	0.0267784	YES
ENSMUSG00000024912	ENSMUST00000025850	FOSL1	protein_coding	34.4848	8.65913	1.99367	0.0267972	YES
ENSMUSG00000026822	ENSMUST00000050785	LCN2	protein_coding	21.34	2.95484	2.85241	0.0270404	YES
ENSMUSG00000026822	ENSMUST00000091086	LCN2	protein_coding	21.34	2.95484	2.85241	0.0270404	YES
ENSMUSG00000026822	ENSMUST00000147219	LCN2	protein_coding	21.34	2.95484	2.85241	0.0270404	YES
ENSMUSG00000028927	ENSMUST00000130958	PADI2	protein_coding	0.6932	14.0404	-4.34017	0.0271798	YES
ENSMUSG00000052429	ENSMUST00000107840	PRMT1	protein_coding	86.5783	178.979	-1.04771	0.0272645	YES
ENSMUSG00000019863	ENSMUST00000154405	QRSL1	protein_coding	1.16613	16.2516	-3.80079	0.0273018	YES
ENSMUSG00000043421	ENSMUST00000115289	2310016C08RIK	protein_coding	55.4427	18.5365	1.58063	0.027335	YES
ENSMUSG00000020544	ENSMUST00000099960	COX11	protein_coding	0.6932	13.9866	-4.33463	0.027411	YES
ENSMUSG00000031502	ENSMUST00000130488	COL4A1	protein_coding	26.7885	113.259	-2.07993	0.0274274	YES
ENSMUSG00000058317	ENSMUST00000151926	UBE2E2	protein_coding	0.472925	14.2019	-4.90833	0.0274325	YES
ENSMUSG00000039958	ENSMUST00000166416	4833442J19RIK	protein_coding	0.94585	16.4131	-4.11709	0.0275191	YES
ENSMUSG00000025498	ENSMUST00000131399	IRF7	protein_coding	19.9797	56.5386	-1.5007	0.0276161	YES
ENSMUSG00000020111	ENSMUST00000171409	CBARA1	protein_coding	18.1527	53.7792	-1.56686	0.0278477	YES
ENSMUSG00000021069	ENSMUST00000161083	PYGL	protein_coding	94.6567	40.6	1.22122	0.027935	YES
ENSMUSG00000021079	ENSMUST00000169892	TIMM9	protein_coding	6.08328	35.7173	-2.5537	0.0279769	YES
ENSMUSG00000020832	ENSMUST00000080426	ERAL1	protein_coding	13.8964	43.1242	-1.63379	0.0280165	YES
ENSMUSG00000040033	ENSMUST00000164569	STAT2	protein_coding	33.7853	83.2299	-1.30071	0.0280719	YES
ENSMUSG00000031730	ENSMUST00000143900	DHODH	protein_coding	0.472925	14.0404	-4.89183	0.0281423	YES
ENSMUSG00000020262	ENSMUST00000144547	ADARB1	protein_coding	55.6306	128.39	-1.20658	0.0282437	YES
ENSMUSG00000020262	ENSMUST00000105404	ADARB1	protein_coding	55.6306	128.39	-1.20658	0.0282437	YES
ENSMUSG00000023942	ENSMUST00000167195	SLC29A1	protein_coding	2.33225	20.1654	-3.11209	0.0282624	YES
ENSMUSG00000023942	ENSMUST00000169729	SLC29A1	protein_coding	2.33225	20.1654	-3.11209	0.0282624	YES
ENSMUSG00000026319	ENSMUST00000039173	2310035C23RIK	protein_coding	57.6067	118.698	-1.04298	0.0285385	YES
ENSMUSG00000051235	ENSMUST00000052581	GEN1	protein_coding	0	10.978	-Inf	0.0285532	YES
ENSMUSG00000053093	ENSMUST00000149852	MYH7	protein_coding	1.3864	58.4947	-5.39889	0.0285798	YES
ENSMUSG00000031443	ENSMUST00000033820	F7	protein_coding	18.9107	2.11344	3.16154	0.0286232	YES
ENSMUSG00000043962	ENSMUST00000163176	THRAP3	protein_coding	0.472925	13.9328	-4.88073	0.0286287	YES
ENSMUSG00000020330	ENSMUST00000125011	HMMR	protein_coding	6.77648	32.0925	-2.24363	0.028752	YES
ENSMUSG00000002992	ENSMUST00000142352	APOC2	protein_coding	21.3984	2.48031	3.10891	0.0288109	YES
ENSMUSG00000002992	ENSMUST00000003074	APOC2	protein_coding	21.3984	2.48031	3.10891	0.0288109	YES
ENSMUSG00000000787	ENSMUST00000153611	DDX3X	protein_coding	31.0125	78.9053	-1.34727	0.0288162	YES
ENSMUSG00000056260	ENSMUST00000154973	4933421E11RIK	protein_coding	0.6932	13.6636	-4.30093	0.028853	YES
ENSMUSG00000026814	ENSMUST00000167841	ENG	protein_coding	224.803	461.668	-1.03819	0.0288799	YES
ENSMUSG00000030641	ENSMUST00000163285	4632434I11RIK	protein_coding	1.3864	16.1001	-3.53765	0.0289093	YES
ENSMUSG00000023951	ENSMUST00000133605	VEGFA	protein_coding	100.611	42.7035	1.23635	0.0289843	YES
ENSMUSG00000033032	ENSMUST00000147278	AFAP1L1	protein_coding	10.4628	38.5404	-1.88111	0.0290726	YES
ENSMUSG00000020694	ENSMUST00000123050	TLK2	protein_coding	170.209	83.6704	1.02451	0.029128	YES
ENSMUSG00000064061	ENSMUST00000121869	DZIP3	protein_coding	33.3447	83.4551	-1.32354	0.029129	YES
ENSMUSG00000020570	ENSMUST00000131562	SYPL	protein_coding	16.7663	50.8144	-1.59967	0.0291344	YES
ENSMUSG00000036273	ENSMUST00000060642	LRRK2	protein_coding	53.2983	123.365	-1.21077	0.0291684	YES
ENSMUSG00000033192	ENSMUST00000151106	LPCAT2	protein_coding	9.70481	33.9906	-1.80836	0.0291749	YES
ENSMUSG00000020451	ENSMUST00000101642	LIMK2	protein_coding	33.0013	86.723	-1.39389	0.0294205	YES
ENSMUSG00000020451	ENSMUST00000101640	LIMK2	protein_coding	33.0013	86.723	-1.39389	0.0294205	YES
ENSMUSG00000038039	ENSMUST00000057659	GCC2	protein_coding	60.3535	128.35	-1.08857	0.0297798	YES
ENSMUSG00000026814	ENSMUST00000113272	ENG	protein_coding	203.34	428.993	-1.07706	0.0298108	YES
ENSMUSG00000020656	ENSMUST00000020985	GRHL1	protein_coding	0	10.7626	-Inf	0.0298402	YES
ENSMUSG00000018501	ENSMUST00000124027	NCOR1	protein_coding	83.4297	32.6746	1.35239	0.0299864	YES
ENSMUSG00000054752	ENSMUST00000163067	FSD1L	protein_coding	1.3864	15.7771	-3.50841	0.030167	YES
ENSMUSG00000054752	ENSMUST00000159415	FSD1L	protein_coding	1.3864	15.7771	-3.50841	0.030167	YES
ENSMUSG00000029059	ENSMUST00000132281	2810405K02RIK	protein_coding	0.94585	16.2077	-4.09893	0.0302067	YES
ENSMUSG00000026489	ENSMUST00000162725	ADCK3	protein_coding	3.24573	21.1046	-2.70094	0.0302224	YES
ENSMUSG00000051730	ENSMUST00000060447	METTL5	protein_coding	6.33592	31.6618	-2.32112	0.0302559	YES
ENSMUSG00000034255	ENSMUST00000107024	ARHGAP27	protein_coding	6.80885	33.6336	-2.30442	0.0303289	YES
ENSMUSG00000039782	ENSMUST00000169035	CPEB2	protein_coding	73.5306	154.21	-1.06848	0.0303414	YES
ENSMUSG00000038069	ENSMUST00000038738	CDKN2AIP	protein_coding	11.7844	37.3123	-1.66277	0.0304689	YES
ENSMUSG00000037531	ENSMUST00000043966	MRPL47	protein_coding	5.83063	28.5993	-2.29426	0.0306791	YES
ENSMUSG00000029561	ENSMUST00000144064	OASL2	protein_coding	80.8645	172.83	-1.09577	0.030941	YES
ENSMUSG00000004567	ENSMUST00000159808	MCOLN1	protein_coding	4.6645	25.9136	-2.47392	0.0309677	YES
ENSMUSG00000045975	ENSMUST00000170757	C2CD2	protein_coding	62.1868	136.138	-1.13039	0.0310886	YES
ENSMUSG00000045975	ENSMUST00000060801	C2CD2	protein_coding	62.1868	136.138	-1.13039	0.0310886	YES
ENSMUSG00000039782	ENSMUST00000166713	CPEB2	protein_coding	72.8374	152.732	-1.06825	0.0311561	YES
ENSMUSG00000039782	ENSMUST00000167467	CPEB2	protein_coding	72.8374	152.732	-1.06825	0.0311561	YES
ENSMUSG00000068599	ENSMUST00000090234	GM5481	protein_coding	39.4343	11.0318	1.83779	0.0311878	YES
ENSMUSG00000023942	ENSMUST00000172301	SLC29A1	protein_coding	2.33225	19.7447	-3.08167	0.0314408	YES
ENSMUSG00000027832	ENSMUST00000029421	PTX3	protein_coding	37.7953	98.1117	-1.37622	0.0316236	YES
ENSMUSG00000025076	ENSMUST00000026062	CASP7	protein_coding	7.9426	34.1521	-2.10429	0.0316641	YES
ENSMUSG00000036955	ENSMUST00000160228	2510003E04RIK	protein_coding	27.5141	4.79913	2.51933	0.0317259	YES
ENSMUSG00000028649	ENSMUST00000125447	MACF1	protein_coding	9.10873	36.6862	-2.00992	0.0317563	YES
ENSMUSG00000023951	ENSMUST00000113518	VEGFA	protein_coding	60.4182	20.1654	1.5831	0.0318012	YES
ENSMUSG00000020451	ENSMUST00000101638	LIMK2	protein_coding	33.0013	85.7201	-1.37711	0.0318926	YES
ENSMUSG00000014039	ENSMUST00000113740	PRDM15	protein_coding	0	10.7726	-Inf	0.0319611	YES
ENSMUSG00000039782	ENSMUST00000114065	CPEB2	protein_coding	72.8374	152.204	-1.06325	0.0319683	YES
ENSMUSG00000045328	ENSMUST00000062893	CENPE	protein_coding	20.7376	57.9423	-1.48237	0.0320733	YES
ENSMUSG00000039512	ENSMUST00000164872	UHRF1BP1	protein_coding	23.3549	65.3493	-1.48445	0.0321817	YES
ENSMUSG00000039512	ENSMUST00000114849	UHRF1BP1	protein_coding	23.3549	65.3493	-1.48445	0.0321817	YES
ENSMUSG00000041559	ENSMUST00000162779	FMOD	protein_coding	23.4133	58.7398	-1.32701	0.0321963	YES
ENSMUSG00000021079	ENSMUST00000021486	TIMM9	protein_coding	6.77648	31.0258	-2.19486	0.032271	YES
ENSMUSG00000003166	ENSMUST00000117082	DGCR2	protein_coding	25.875	68.4118	-1.40268	0.0323102	YES
ENSMUSG00000020897	ENSMUST00000108666	AURKB	protein_coding	2.80518	21.4913	-2.93759	0.0323154	YES
ENSMUSG00000020897	ENSMUST00000021277	AURKB	protein_coding	2.80518	21.4913	-2.93759	0.0323154	YES
ENSMUSG00000029669	ENSMUST00000031678	TSPAN12	protein_coding	22.0916	59.7626	-1.43574	0.0324319	YES
ENSMUSG00000059741	ENSMUST00000079784	MYL3	protein_coding	0	10.8264	-Inf	0.0324391	YES
ENSMUSG00000040738	ENSMUST00000147372	INTS8	protein_coding	0	10.8264	-Inf	0.0324391	YES
ENSMUSG00000048647	ENSMUST00000060009	EXD1	protein_coding	0	13.0815	-Inf	0.0325045	YES
ENSMUSG00000048647	ENSMUST00000171024	EXD1	protein_coding	0	13.0815	-Inf	0.0325045	YES
ENSMUSG00000058835	ENSMUST00000156344	ABI1	protein_coding	4.88478	25.8159	-2.4019	0.0325369	YES
ENSMUSG00000034610	ENSMUST00000151349	ZCCHC11	protein_coding	0	10.6649	-Inf	0.0326592	YES
ENSMUSG00000028957	ENSMUST00000138052	PER3	protein_coding	18.9107	56.5386	-1.58004	0.0327183	YES
ENSMUSG00000020263	ENSMUST00000127788	APPL2	protein_coding	2.0796	17.4698	-3.07049	0.0327894	YES
ENSMUSG00000027099	ENSMUST00000129284	MTX2	protein_coding	13.5206	45.0323	-1.7358	0.0328273	YES
ENSMUSG00000034255	ENSMUST00000041385	ARHGAP27	protein_coding	6.80885	33.1053	-2.28158	0.0329132	YES
ENSMUSG00000022964	ENSMUST00000023686	TMEM50B	protein_coding	30.7598	75.5637	-1.29665	0.0329701	YES
ENSMUSG00000064061	ENSMUST00000147358	DZIP3	protein_coding	21.5863	57.0131	-1.40118	0.0331195	YES
ENSMUSG00000025902	ENSMUST00000027035	SOX17	protein_coding	6.71173	28.2424	-2.07311	0.0332153	YES
ENSMUSG00000040990	ENSMUST00000130987	SH3KBP1	protein_coding	14.7191	48.5693	-1.72236	0.0332791	YES
ENSMUSG00000091747	ENSMUST00000166828	D17H6S56E-5	protein_coding	3.49838	22.7534	-2.70133	0.0332994	YES
ENSMUSG00000026858	ENSMUST00000140075	FAM73B	protein_coding	0	10.5573	-Inf	0.0333775	YES
ENSMUSG00000015766	ENSMUST00000146442	EPS8	protein_coding	4.91715	27.2933	-2.47265	0.0333957	YES
ENSMUSG00000039128	ENSMUST00000152998	CDC123	protein_coding	9.98983	35.781	-1.84066	0.033452	YES
ENSMUSG00000018566	ENSMUST00000135437	SLC2A4	protein_coding	3.24573	20.63	-2.66813	0.0335906	YES
ENSMUSG00000032690	ENSMUST00000053909	OAS2	protein_coding	48.3488	132.152	-1.45065	0.0336645	YES
ENSMUSG00000026489	ENSMUST00000159914	ADCK3	protein_coding	3.24573	20.5762	-2.66436	0.0337584	YES
ENSMUSG00000026814	ENSMUST00000156306	ENG	protein_coding	84.6218	169.454	-1.00179	0.0338389	YES
ENSMUSG00000045180	ENSMUST00000062317	SHROOM2	protein_coding	2.55253	19.4317	-2.92841	0.033842	YES
ENSMUSG00000045180	ENSMUST00000101141	SHROOM2	protein_coding	2.55253	19.4317	-2.92841	0.033842	YES
ENSMUSG00000022710	ENSMUST00000160642	USP7	protein_coding	8.19525	34.9396	-2.092	0.0339072	YES
ENSMUSG00000027314	ENSMUST00000102517	DLL4	protein_coding	7.18465	51.2749	-2.83526	0.033951	YES
ENSMUSG00000006542	ENSMUST00000160732	PRKAG3	protein_coding	1.85933	17.3083	-3.21862	0.0342516	YES
ENSMUSG00000072763	ENSMUST00000092720	5430403G16RIK	protein_coding	23.193	0	Inf	0.0343192	YES
ENSMUSG00000029387	ENSMUST00000126466	GTF2H3	protein_coding	3.2781	22.5919	-2.78488	0.0343881	YES
ENSMUSG00000038039	ENSMUST00000162860	GCC2	protein_coding	60.3535	125.923	-1.06104	0.0344868	YES
ENSMUSG00000038459	ENSMUST00000131505	FAM108C	protein_coding	0	10.3958	-Inf	0.0344945	YES
ENSMUSG00000035798	ENSMUST00000041723	ZDHHC17	protein_coding	41.54	103.587	-1.31827	0.0346893	YES
ENSMUSG00000017716	ENSMUST00000093906	BIRC5	protein_coding	5.83063	28.4039	-2.28436	0.0347371	YES
ENSMUSG00000031503	ENSMUST00000145295	COL4A2	protein_coding	31.427	157.826	-2.32826	0.0348448	YES
ENSMUSG00000022111	ENSMUST00000066470	UCHL3	protein_coding	0	10.3419	-Inf	0.0348778	YES
ENSMUSG00000045636	ENSMUST00000131965	MTUS1	protein_coding	0	10.3419	-Inf	0.0348778	YES
ENSMUSG00000028708	ENSMUST00000144235	MKNK1	protein_coding	22.409	62.0715	-1.46985	0.035051	YES
ENSMUSG00000032690	ENSMUST00000081491	OAS2	protein_coding	48.8217	132.152	-1.4366	0.0350621	YES
ENSMUSG00000043909	ENSMUST00000129752	TRP53BP1	protein_coding	1.3864	15.1411	-3.44905	0.0350652	YES
ENSMUSG00000062960	ENSMUST00000076072	KDR	protein_coding	76.4069	171.049	-1.16264	0.0351135	YES
ENSMUSG00000007655	ENSMUST00000115456	CAV1	protein_coding	86.2349	177.252	-1.03946	0.0351927	YES
ENSMUSG00000000204	ENSMUST00000164672	SLFN4	protein_coding	0.6932	13.2529	-4.25689	0.0353065	YES
ENSMUSG00000015766	ENSMUST00000132920	EPS8	protein_coding	10.4951	38.7019	-1.88269	0.0353138	YES
ENSMUSG00000004127	ENSMUST00000162864	RG9MTD2	protein_coding	2.0796	17.3721	-3.06239	0.0354218	YES
ENSMUSG00000004127	ENSMUST00000040321	RG9MTD2	protein_coding	2.0796	17.3721	-3.06239	0.0354218	YES
ENSMUSG00000091747	ENSMUST00000163360	D17H6S56E-5	protein_coding	5.39008	28.4039	-2.39771	0.0357143	YES
ENSMUSG00000038235	ENSMUST00000043839	F11R	protein_coding	37.7242	89.7515	-1.25045	0.035781	YES
ENSMUSG00000027508	ENSMUST00000161949	PAG1	protein_coding	10.7478	39.2104	-1.8672	0.0357883	YES
ENSMUSG00000052446	ENSMUST00000131237	ZFP961	protein_coding	6.0509	27.7041	-2.19488	0.0358024	YES
ENSMUSG00000022983	ENSMUST00000164577	SCAF4	protein_coding	21.6835	59.6988	-1.46111	0.0358181	YES
ENSMUSG00000020570	ENSMUST00000129592	SYPL	protein_coding	13.7409	43.6427	-1.66727	0.0358459	YES
ENSMUSG00000027014	ENSMUST00000144727	CWC22	protein_coding	165.188	55.7353	1.56744	0.0358754	YES
ENSMUSG00000048537	ENSMUST00000129806	PHLDB1	protein_coding	4.00367	25.3314	-2.66153	0.0359314	YES
ENSMUSG00000060586	ENSMUST00000166725	H2-EB1	protein_coding	6.932	27.6602	-1.99647	0.0359708	YES
ENSMUSG00000025498	ENSMUST00000127161	IRF7	protein_coding	15.0625	43.5449	-1.53154	0.0359793	YES
ENSMUSG00000029815	ENSMUST00000128616	2410003K15RIK	protein_coding	12.2897	38.682	-1.65421	0.0360462	YES
ENSMUSG00000035165	ENSMUST00000049333	KCNE3	protein_coding	0	38.5065	-Inf	0.0361488	YES
ENSMUSG00000027487	ENSMUST00000109731	CDK5RAP1	protein_coding	3.02545	20.6938	-2.77398	0.0362569	YES
ENSMUSG00000027487	ENSMUST00000028990	CDK5RAP1	protein_coding	3.02545	20.6938	-2.77398	0.0362569	YES
ENSMUSG00000023505	ENSMUST00000134637	CDCA3	protein_coding	2.0796	17.1568	-3.0444	0.0362822	YES
ENSMUSG00000020832	ENSMUST00000139731	ERAL1	protein_coding	16.261	47.0281	-1.53211	0.0363969	YES
ENSMUSG00000020832	ENSMUST00000021183	ERAL1	protein_coding	16.261	47.0281	-1.53211	0.0363969	YES
ENSMUSG00000004473	ENSMUST00000004587	CLEC11A	protein_coding	66.3136	140.038	-1.07844	0.0364296	YES
ENSMUSG00000027111	ENSMUST00000155249	ITGA6	protein_coding	25.305	62.6636	-1.30821	0.0365726	YES
ENSMUSG00000018932	ENSMUST00000130269	MAP2K3	protein_coding	50.869	124.049	-1.28606	0.0365907	YES
ENSMUSG00000010914	ENSMUST00000011058	PDHX	protein_coding	12.1018	48.0112	-1.98815	0.0365961	YES
ENSMUSG00000008226	ENSMUST00000090811	SCRN3	protein_coding	20.9255	55.3005	-1.40203	0.036669	YES
ENSMUSG00000027331	ENSMUST00000028803	D2ERTD750E	protein_coding	2.11197	19.0549	-3.1735	0.0367494	YES
ENSMUSG00000030346	ENSMUST00000112220	RAD51AP1	protein_coding	0.472925	13.199	-4.80268	0.036842	YES
ENSMUSG00000030346	ENSMUST00000112221	RAD51AP1	protein_coding	0.472925	13.199	-4.80268	0.036842	YES
ENSMUSG00000021066	ENSMUST00000021466	ATL1	protein_coding	0.94585	15.1949	-4.00583	0.0369226	YES
ENSMUSG00000035027	ENSMUST00000128937	MAP2K2	protein_coding	1.3864	15.2587	-3.46021	0.0369306	YES
ENSMUSG00000019899	ENSMUST00000169199	LAMA2	protein_coding	40.1599	101.79	-1.34177	0.0369901	YES
ENSMUSG00000056260	ENSMUST00000106737	4933421E11RIK	protein_coding	5.13743	26.3343	-2.35783	0.0371567	YES
ENSMUSG00000002992	ENSMUST00000134116	APOC2	protein_coding	22.7848	2.48031	3.19948	0.0371691	YES
ENSMUSG00000028102	ENSMUST00000137564	PEX11B	protein_coding	1.63905	17.3721	-3.40584	0.0372115	YES
ENSMUSG00000038388	ENSMUST00000036236	MPP6	protein_coding	49.1391	111.927	-1.18761	0.0372926	YES
ENSMUSG00000024026	ENSMUST00000024823	GLO1	protein_coding	43.7491	103.948	-1.24853	0.0373003	YES
ENSMUSG00000055401	ENSMUST00000056965	FBXO6	protein_coding	6.80885	31.7695	-2.22216	0.0373047	YES
ENSMUSG00000067006	ENSMUST00000112729	SERPINB5	protein_coding	15.6973	1.42359	3.46291	0.0373373	YES
ENSMUSG00000034255	ENSMUST00000116102	ARHGAP27	protein_coding	7.28177	33.6336	-2.20754	0.0373404	YES
ENSMUSG00000004633	ENSMUST00000046856	CHN2	protein_coding	1.8917	19.1087	-3.33648	0.0373807	YES
ENSMUSG00000026095	ENSMUST00000154402	ASNSD1	protein_coding	9.86667	39.0489	-1.98465	0.0373887	YES
ENSMUSG00000029669	ENSMUST00000090596	TSPAN12	protein_coding	20.7052	56.1717	-1.43985	0.0375785	YES
ENSMUSG00000045394	ENSMUST00000053577	EPCAM	protein_coding	9.58165	0	Inf	0.0376679	YES
ENSMUSG00000032135	ENSMUST00000132490	MCAM	protein_coding	46.0166	118.899	-1.36951	0.037682	YES
ENSMUSG00000029815	ENSMUST00000114500	2410003K15RIK	protein_coding	6.49145	27.3372	-2.07425	0.0376983	YES
ENSMUSG00000027086	ENSMUST00000140776	FASTKD1	protein_coding	2.0796	16.78	-3.01236	0.0378544	YES
ENSMUSG00000041313	ENSMUST00000048116	SLC7A1	protein_coding	21.3984	57.0131	-1.41379	0.0379732	YES
ENSMUSG00000040407	ENSMUST00000140977	AKAP9	protein_coding	15.477	1.47742	3.38898	0.0380187	YES
ENSMUSG00000028883	ENSMUST00000030714	SEMA3A	protein_coding	27.0088	4.7453	2.50886	0.0380425	YES
ENSMUSG00000069135	ENSMUST00000024636	FGFR1OP	protein_coding	35.7354	79.9521	-1.16178	0.0380613	YES
ENSMUSG00000027287	ENSMUST00000153580	SNAP23	protein_coding	12.1666	42.6497	-1.80962	0.0381464	YES
ENSMUSG00000040483	ENSMUST00000140842	XAF1	protein_coding	4.22395	25.0722	-2.56943	0.038151	YES
ENSMUSG00000051980	ENSMUST00000114847	CASR	protein_coding	4.91715	32.2341	-2.71269	0.0381896	YES
ENSMUSG00000039782	ENSMUST00000051378	CPEB2	protein_coding	13.5853	46.6414	-1.77956	0.0382502	YES
ENSMUSG00000022822	ENSMUST00000115547	ABCC5	protein_coding	55.1513	114.178	-1.04982	0.0382627	YES
ENSMUSG00000030257	ENSMUST00000088373	SRGAP3	protein_coding	58.8439	20.2632	1.53803	0.0382923	YES
ENSMUSG00000028223	ENSMUST00000150464	DECR1	protein_coding	1.16613	24.2648	-4.37907	0.0383157	YES
ENSMUSG00000019942	ENSMUST00000152448	CDK1	protein_coding	13.08	43.5988	-1.73692	0.0384861	YES
ENSMUSG00000032803	ENSMUST00000072249	CDV3	protein_coding	40.0241	88.8903	-1.15116	0.038629	YES
ENSMUSG00000031503	ENSMUST00000033899	COL4A2	protein_coding	606.508	1454.64	-1.26207	0.0389448	YES
ENSMUSG00000035165	ENSMUST00000170954	KCNE3	protein_coding	0	41.1483	-Inf	0.0389585	YES
ENSMUSG00000040594	ENSMUST00000037522	RANBP17	protein_coding	0	10.1366	-Inf	0.0390351	YES
ENSMUSG00000033671	ENSMUST00000146987	CEP350	protein_coding	0	10.1366	-Inf	0.0390351	YES
ENSMUSG00000030272	ENSMUST00000149497	CAMK1	protein_coding	64.0398	129.48	-1.01569	0.0390552	YES
ENSMUSG00000066842	ENSMUST00000137197	HMCN1	protein_coding	68.1469	26.9165	1.34016	0.0390784	YES
ENSMUSG00000032254	ENSMUST00000034815	KIF23	protein_coding	12.1666	43.824	-1.8488	0.0390949	YES
ENSMUSG00000046818	ENSMUST00000165845	DDIT4L	protein_coding	19.1957	57.9862	-1.59493	0.0392326	YES
ENSMUSG00000027014	ENSMUST00000137494	CWC22	protein_coding	118.666	41.5533	1.51387	0.0392434	YES
ENSMUSG00000027684	ENSMUST00000166001	MECOM	protein_coding	1.16613	14.9895	-3.68416	0.0393493	YES
ENSMUSG00000028608	ENSMUST00000153593	0610037L13RIK	protein_coding	2.0796	21.8921	-3.39603	0.0394038	YES
ENSMUSG00000090215	ENSMUST00000106847	TRIM34B	protein_coding	0	10.0827	-Inf	0.0394628	YES
ENSMUSG00000001864	ENSMUST00000001920	AIF1L	protein_coding	34.1674	8.70303	1.97303	0.0396416	YES
ENSMUSG00000030729	ENSMUST00000162108	PGM2L1	protein_coding	4.63213	23.0126	-2.31268	0.0397167	YES
ENSMUSG00000031823	ENSMUST00000034280	ZDHHC7	protein_coding	25.7842	70.8383	-1.45804	0.0397784	YES
ENSMUSG00000036817	ENSMUST00000135720	SUN1	protein_coding	4.00367	24.6954	-2.62485	0.0398451	YES
ENSMUSG00000028164	ENSMUST00000147872	MANBA	protein_coding	0	10.0289	-Inf	0.0398967	YES
ENSMUSG00000019838	ENSMUST00000092566	SLC16A10	protein_coding	14.0259	45.7122	-1.70449	0.0399338	YES
ENSMUSG00000020330	ENSMUST00000020579	HMMR	protein_coding	6.77648	30.0867	-2.15052	0.0399774	YES
ENSMUSG00000022983	ENSMUST00000039280	SCAF4	protein_coding	22.1564	59.6988	-1.42998	0.040071	YES
ENSMUSG00000051989	ENSMUST00000063641	FAM165B	protein_coding	12.1342	40.4725	-1.73787	0.0401117	YES
ENSMUSG00000026489	ENSMUST00000161743	ADCK3	protein_coding	0.6932	14.0843	-4.34468	0.0402085	YES
ENSMUSG00000068250	ENSMUST00000127743	AMN1	protein_coding	31.3946	8.13077	1.94905	0.0402493	YES
ENSMUSG00000027200	ENSMUST00000103240	SEMA6D	protein_coding	39.4927	92.6865	-1.23077	0.0403237	YES
ENSMUSG00000055401	ENSMUST00000168503	FBXO6	protein_coding	6.80885	31.2949	-2.20045	0.0403259	YES
ENSMUSG00000038172	ENSMUST00000143362	TTC39B	protein_coding	6.7441	28.4478	-2.07662	0.0404124	YES
ENSMUSG00000019942	ENSMUST00000124054	CDK1	protein_coding	6.01853	25.9236	-2.10678	0.0404296	YES
ENSMUSG00000021555	ENSMUST00000163395	NAA35	protein_coding	4.6645	39.9342	-3.09783	0.0404951	YES
ENSMUSG00000030557	ENSMUST00000167728	MEF2A	protein_coding	35.6833	90.7785	-1.3471	0.0405275	YES
ENSMUSG00000030557	ENSMUST00000135493	MEF2A	protein_coding	35.6833	90.7785	-1.3471	0.0405275	YES
ENSMUSG00000020886	ENSMUST00000133140	DLG4	protein_coding	29.8463	6.16889	2.27447	0.040746	YES
ENSMUSG00000036764	ENSMUST00000043317	DNAJC12	protein_coding	0.6932	12.7783	-4.20428	0.0407483	YES
ENSMUSG00000036764	ENSMUST00000136832	DNAJC12	protein_coding	0.6932	12.7783	-4.20428	0.0407483	YES
ENSMUSG00000022822	ENSMUST00000079158	ABCC5	protein_coding	55.6242	114.178	-1.0375	0.0407491	YES
ENSMUSG00000040998	ENSMUST00000165041	NPNT	protein_coding	58.4618	16.5108	1.82408	0.0408962	YES
ENSMUSG00000040998	ENSMUST00000117456	NPNT	protein_coding	58.4618	16.5108	1.82408	0.0408962	YES
ENSMUSG00000040998	ENSMUST00000042729	NPNT	protein_coding	58.4618	16.5108	1.82408	0.0408962	YES
ENSMUSG00000030067	ENSMUST00000113321	FOXP1	protein_coding	98.7188	44.3424	1.15464	0.0409596	YES
ENSMUSG00000026356	ENSMUST00000064309	DARS	protein_coding	2.33225	18.365	-2.97717	0.041047	YES
ENSMUSG00000022533	ENSMUST00000149882	ATP13A3	protein_coding	1.85933	16.8437	-3.17936	0.0411443	YES
ENSMUSG00000023118	ENSMUST00000137287	SYMPK	protein_coding	4.41185	24.4263	-2.46898	0.0411741	YES
ENSMUSG00000030272	ENSMUST00000032409	CAMK1	protein_coding	65.2059	130.429	-1.0002	0.0412222	YES
ENSMUSG00000051730	ENSMUST00000142127	METTL5	protein_coding	5.1698	27.2296	-2.39699	0.0412396	YES
ENSMUSG00000020717	ENSMUST00000068021	PECAM1	protein_coding	190.027	385.819	-1.02172	0.0413414	YES
ENSMUSG00000028268	ENSMUST00000106221	GBP3	protein_coding	41.3521	95.7051	-1.21064	0.0414378	YES
ENSMUSG00000029433	ENSMUST00000111586	DIABLO	protein_coding	13.0153	39.9441	-1.61778	0.0414958	YES
ENSMUSG00000015149	ENSMUST00000127953	SIRT2	protein_coding	7.68995	30.8204	-2.00284	0.0415944	YES
ENSMUSG00000025436	ENSMUST00000026504	XRCC6BP1	protein_coding	19.8889	2.90101	2.77734	0.0416307	YES
ENSMUSG00000031402	ENSMUST00000156975	MPP1	protein_coding	19.6039	54.8359	-1.48398	0.0416372	YES
ENSMUSG00000040483	ENSMUST00000151440	XAF1	protein_coding	4.22395	24.6515	-2.54501	0.0416518	YES
ENSMUSG00000021994	ENSMUST00000134163	WNT5A	protein_coding	100.19	41.3777	1.27581	0.0416605	YES
ENSMUSG00000027860	ENSMUST00000160226	VANGL1	protein_coding	11.2854	0.528359	4.4168	0.041684	YES
ENSMUSG00000051786	ENSMUST00000170877	TUBGCP6	protein_coding	0	9.81357	-Inf	0.0416971	YES
ENSMUSG00000058392	ENSMUST00000081339	RRP1B	protein_coding	21.4308	56.6264	-1.40179	0.0417633	YES
ENSMUSG00000033589	ENSMUST00000047218	REEP4	protein_coding	2.0796	16.4669	-2.98519	0.041867	YES
ENSMUSG00000029669	ENSMUST00000120965	TSPAN12	protein_coding	20.7052	55.115	-1.41245	0.041897	YES
ENSMUSG00000014355	ENSMUST00000154995	ANAPC1	protein_coding	18.0296	54.2637	-1.58962	0.0419256	YES
ENSMUSG00000021377	ENSMUST00000143933	DEK	protein_coding	8.57106	30.7227	-1.84176	0.0421531	YES
ENSMUSG00000034211	ENSMUST00000121813	MRPS17	protein_coding	19.5391	52.1941	-1.41752	0.0421767	YES
ENSMUSG00000028223	ENSMUST00000029877	DECR1	protein_coding	49.9555	116.188	-1.21774	0.0422028	YES
ENSMUSG00000028706	ENSMUST00000106509	NSUN4	protein_coding	7.4373	29.3968	-1.98281	0.0422711	YES
ENSMUSG00000003779	ENSMUST00000166044	KIF20A	protein_coding	17.0513	50.619	-1.56979	0.0424263	YES
ENSMUSG00000003779	ENSMUST00000003877	KIF20A	protein_coding	17.0513	50.619	-1.56979	0.0424263	YES
ENSMUSG00000002102	ENSMUST00000002171	PSMC3	protein_coding	105.515	223.521	-1.08296	0.0424721	YES
ENSMUSG00000090425	ENSMUST00000163332	EFNA5	protein_coding	45.5176	14.8918	1.61191	0.042501	YES
ENSMUSG00000022678	ENSMUST00000115795	NDE1	protein_coding	37.9768	85.2895	-1.16725	0.0425227	YES
ENSMUSG00000040044	ENSMUST00000132918	ORC3	protein_coding	46.3924	100.01	-1.10818	0.0425443	YES
ENSMUSG00000020792	ENSMUST00000126731	EXOC7	protein_coding	0.94585	14.6127	-3.94947	0.0425871	YES
ENSMUSG00000035891	ENSMUST00000150767	CERK	protein_coding	50.2989	105.949	-1.07478	0.0426095	YES
ENSMUSG00000038034	ENSMUST00000085912	IGSF8	protein_coding	13.5206	42.8112	-1.66283	0.0427228	YES
ENSMUSG00000038034	ENSMUST00000039506	IGSF8	protein_coding	13.5206	42.8112	-1.66283	0.0427228	YES
ENSMUSG00000043962	ENSMUST00000071924	THRAP3	protein_coding	5.3577	25.7082	-2.26255	0.0427838	YES
ENSMUSG00000028945	ENSMUST00000154523	RHEB	protein_coding	52.8514	108.83	-1.04207	0.0428002	YES
ENSMUSG00000022033	ENSMUST00000152130	PBK	protein_coding	0.6932	12.4554	-4.16735	0.0428332	YES
ENSMUSG00000036099	ENSMUST00000150704	VEZT	protein_coding	10.7802	39.1566	-1.86088	0.0429847	YES
ENSMUSG00000053835	ENSMUST00000113760	H2-T24	protein_coding	6.01853	52.9676	-3.13763	0.0429997	YES
ENSMUSG00000058748	ENSMUST00000073201	ZFP958	protein_coding	5.5456	23.6925	-2.09502	0.0430447	YES
ENSMUSG00000020717	ENSMUST00000124958	PECAM1	protein_coding	57.4836	116.237	-1.01585	0.0431044	YES
ENSMUSG00000005981	ENSMUST00000137945	TRAP1	protein_coding	6.7441	28.2424	-2.06616	0.0432299	YES
ENSMUSG00000029815	ENSMUST00000139726	2410003K15RIK	protein_coding	5.10505	24.0693	-2.2372	0.0432351	YES
ENSMUSG00000032803	ENSMUST00000116517	CDV3	protein_coding	40.0241	87.4667	-1.12787	0.0432464	YES
ENSMUSG00000053477	ENSMUST00000155695	TCF4	protein_coding	29.5937	6.70718	2.14151	0.0432549	YES
ENSMUSG00000048756	ENSMUST00000056974	FOXO3	protein_coding	77.5019	31.6279	1.29304	0.0432934	YES
ENSMUSG00000058447	ENSMUST00000078563	ZFP82	protein_coding	15.5678	1.00289	3.95633	0.0433213	YES
ENSMUSG00000058392	ENSMUST00000147076	RRP1B	protein_coding	19.3512	53.1432	-1.45746	0.0434451	YES
ENSMUSG00000004071	ENSMUST00000152667	5730403B10RIK	protein_coding	1.3864	14.515	-3.38813	0.0434939	YES
ENSMUSG00000011096	ENSMUST00000127783	AKT1S1	protein_coding	0.6932	12.3477	-4.15483	0.0435592	YES
ENSMUSG00000055401	ENSMUST00000105706	FBXO6	protein_coding	6.80885	30.8204	-2.1784	0.0435813	YES
ENSMUSG00000055401	ENSMUST00000030858	FBXO6	protein_coding	6.80885	30.8204	-2.1784	0.0435813	YES
ENSMUSG00000025608	ENSMUST00000026698	PODXL	protein_coding	68.3608	137.968	-1.01309	0.0436717	YES
ENSMUSG00000031434	ENSMUST00000113014	MORC4	protein_coding	1.41877	16.7361	-3.56024	0.0437496	YES
ENSMUSG00000068523	ENSMUST00000118280	GNG5	protein_coding	18.943	54.9535	-1.53655	0.0439595	YES
ENSMUSG00000031434	ENSMUST00000033811	MORC4	protein_coding	13.7732	43.7603	-1.66775	0.0439604	YES
ENSMUSG00000017550	ENSMUST00000151815	ATAD5	protein_coding	1.63905	16.4669	-3.32864	0.0439922	YES
ENSMUSG00000052446	ENSMUST00000138304	ZFP961	protein_coding	5.3577	25.2776	-2.23817	0.044008	YES
ENSMUSG00000078656	ENSMUST00000123529	VPS25	protein_coding	10.7478	37.4638	-1.80146	0.0444174	YES
ENSMUSG00000021555	ENSMUST00000171391	NAA35	protein_coding	4.6645	35.0813	-2.91091	0.0444856	YES
ENSMUSG00000001946	ENSMUST00000002011	ESAM	protein_coding	51.465	111.977	-1.12153	0.0445365	YES
ENSMUSG00000020329	ENSMUST00000161662	POLRMT	protein_coding	1.63905	16.5647	-3.33718	0.0446068	YES
ENSMUSG00000019302	ENSMUST00000044721	ATP6V0A1	protein_coding	53.7713	117.509	-1.12787	0.0446742	YES
ENSMUSG00000051396	ENSMUST00000129505	HSPA14	protein_coding	0.6932	12.1862	-4.13583	0.044679	YES
ENSMUSG00000031502	ENSMUST00000033898	COL4A1	protein_coding	998.897	2519.01	-1.33445	0.0446792	YES
ENSMUSG00000046027	ENSMUST00000075418	STARD5	protein_coding	9.58165	35.3603	-1.88379	0.0447201	YES
ENSMUSG00000026466	ENSMUST00000136331	TOR1AIP1	protein_coding	64.4219	130.982	-1.02374	0.0447303	YES
ENSMUSG00000026098	ENSMUST00000027267	PMS1	protein_coding	3.49838	21.3837	-2.61175	0.0447857	YES
ENSMUSG00000030614	ENSMUST00000123622	TMEM126B	protein_coding	4.69687	25.6544	-2.44943	0.044841	YES
ENSMUSG00000040250	ENSMUST00000032427	4933424B01RIK	protein_coding	37.9121	82.7114	-1.12543	0.0449702	YES
ENSMUSG00000029334	ENSMUST00000161490	PRKG2	protein_coding	21.9361	58.2115	-1.408	0.0450536	YES
ENSMUSG00000060675	ENSMUST00000113317	PLA2G16	protein_coding	60.768	128.208	-1.07711	0.0451636	YES
ENSMUSG00000060675	ENSMUST00000025925	PLA2G16	protein_coding	60.768	128.208	-1.07711	0.0451636	YES
ENSMUSG00000041079	ENSMUST00000039101	RWDD2B	protein_coding	2.7728	19.4855	-2.81299	0.0452617	YES
ENSMUSG00000004267	ENSMUST00000151214	ENO2	protein_coding	42.8616	12.7245	1.75208	0.0452639	YES
ENSMUSG00000022142	ENSMUST00000022742	NUP155	protein_coding	47.144	95.436	-1.01746	0.0452728	YES
ENSMUSG00000022142	ENSMUST00000163765	NUP155	protein_coding	47.144	95.436	-1.01746	0.0452728	YES
ENSMUSG00000043885	ENSMUST00000115588	SLC36A4	protein_coding	24.1452	66.0292	-1.45137	0.0454183	YES
ENSMUSG00000030067	ENSMUST00000154163	FOXP1	protein_coding	100.643	46.7689	1.10562	0.0457463	YES
ENSMUSG00000027907	ENSMUST00000029515	S100A11	protein_coding	16.4813	45.2377	-1.4567	0.0457655	YES
ENSMUSG00000053835	ENSMUST00000066488	H2-T24	protein_coding	6.01853	54.0243	-3.16613	0.0457921	YES
ENSMUSG00000042807	ENSMUST00000087659	HECW2	protein_coding	6.08328	27.8656	-2.19556	0.0459025	YES
ENSMUSG00000028608	ENSMUST00000156888	0610037L13RIK	protein_coding	1.3864	15.5618	-3.48859	0.0460829	YES
ENSMUSG00000030067	ENSMUST00000123992	FOXP1	protein_coding	96.6392	44.3424	1.12392	0.0461195	YES
ENSMUSG00000026489	ENSMUST00000160121	ADCK3	protein_coding	3.93893	20.5762	-2.3851	0.0461421	YES
ENSMUSG00000056486	ENSMUST00000139252	CHN1	protein_coding	0	9.66202	-Inf	0.0461716	YES
ENSMUSG00000037376	ENSMUST00000136897	TRMT6	protein_coding	20.1739	3.32171	2.60249	0.0463935	YES
ENSMUSG00000079037	ENSMUST00000142070	PRNP	protein_coding	9.07635	32.8361	-1.8551	0.0465208	YES
ENSMUSG00000011658	ENSMUST00000071207	FUZ	protein_coding	1.41877	16.1978	-3.51308	0.0465218	YES
ENSMUSG00000011658	ENSMUST00000168389	FUZ	protein_coding	1.41877	16.1978	-3.51308	0.0465218	YES
ENSMUSG00000005949	ENSMUST00000130101	CTNS	protein_coding	16.6108	1.89812	3.12948	0.0465259	YES
ENSMUSG00000027184	ENSMUST00000137572	CAPRIN1	protein_coding	29.6584	72.6826	-1.29317	0.0465565	YES
ENSMUSG00000030924	ENSMUST00000106520	2610020H08RIK	protein_coding	2.0796	16.1001	-2.95269	0.0465878	YES
ENSMUSG00000024451	ENSMUST00000115603	ARAP3	protein_coding	36.0528	79.6051	-1.14275	0.0465959	YES
ENSMUSG00000031176	ENSMUST00000125030	DYNLT3	protein_coding	16.6431	51.0397	-1.61669	0.0466073	YES
ENSMUSG00000056917	ENSMUST00000164304	SIPA1	protein_coding	46.4895	103.371	-1.15286	0.0467481	YES
ENSMUSG00000051359	ENSMUST00000120746	NCALD	protein_coding	2.80518	19.4756	-2.7955	0.0467503	YES
ENSMUSG00000051359	ENSMUST00000090150	NCALD	protein_coding	2.80518	19.4756	-2.7955	0.0467503	YES
ENSMUSG00000051359	ENSMUST00000168992	NCALD	protein_coding	2.80518	19.4756	-2.7955	0.0467503	YES
ENSMUSG00000051359	ENSMUST00000119730	NCALD	protein_coding	2.80518	19.4756	-2.7955	0.0467503	YES
ENSMUSG00000033257	ENSMUST00000042125	TTLL4	protein_coding	40.6912	93.6356	-1.20234	0.0468116	YES
ENSMUSG00000024078	ENSMUST00000024882	TTC27	protein_coding	11.3762	35.781	-1.65317	0.0468933	YES
ENSMUSG00000020840	ENSMUST00000146197	BLMH	protein_coding	3.53075	22.6996	-2.68462	0.0469118	YES
ENSMUSG00000001870	ENSMUST00000135750	LTBP1	protein_coding	106.953	48.1387	1.15171	0.0469607	YES
ENSMUSG00000035572	ENSMUST00000153803	DCAF10	protein_coding	19.7333	58.4806	-1.56732	0.047111	YES
ENSMUSG00000027326	ENSMUST00000028802	CASC5	protein_coding	5.20217	28.2962	-2.44342	0.0471318	YES
ENSMUSG00000038759	ENSMUST00000170234	NUP205	protein_coding	9.61402	36.2017	-1.91285	0.0471885	YES
ENSMUSG00000033706	ENSMUST00000152218	SMYD5	protein_coding	0	9.55436	-Inf	0.0471903	YES
ENSMUSG00000030272	ENSMUST00000152736	CAMK1	protein_coding	59.155	118.502	-1.00234	0.0471927	YES
ENSMUSG00000039536	ENSMUST00000127663	STAU1	protein_coding	36.8107	82.6137	-1.16626	0.0472271	YES
ENSMUSG00000028653	ENSMUST00000147165	TRIT1	protein_coding	5.61035	26.3343	-2.23078	0.047377	YES
ENSMUSG00000029319	ENSMUST00000135146	COQ2	protein_coding	5.10505	23.5948	-2.20847	0.0473894	YES
ENSMUSG00000003779	ENSMUST00000167161	KIF20A	protein_coding	17.0513	49.6161	-1.54092	0.0474805	YES
ENSMUSG00000044252	ENSMUST00000121774	OSBPL1A	protein_coding	11.4734	39.7288	-1.7919	0.0475139	YES
ENSMUSG00000024370	ENSMUST00000136949	CDC23	protein_coding	0	9.50053	-Inf	0.047711	YES
ENSMUSG00000021025	ENSMUST00000021413	NFKBIA	protein_coding	158.69	77.7508	1.02928	0.0477402	YES
ENSMUSG00000033952	ENSMUST00000053364	ASPM	protein_coding	9.76955	33.7852	-1.79003	0.0477716	YES
ENSMUSG00000022678	ENSMUST00000115794	NDE1	protein_coding	37.2836	82.863	-1.15219	0.0477718	YES
ENSMUSG00000022678	ENSMUST00000023359	NDE1	protein_coding	37.2836	82.863	-1.15219	0.0477718	YES
ENSMUSG00000042148	ENSMUST00000049091	COX10	protein_coding	5.61035	26.1728	-2.22191	0.0478517	YES
ENSMUSG00000029319	ENSMUST00000031262	COQ2	protein_coding	16.7663	47.2973	-1.49619	0.047936	YES
ENSMUSG00000039037	ENSMUST00000044278	ST6GALNAC5	protein_coding	32.9042	8.76679	1.90815	0.0479477	YES
ENSMUSG00000050558	ENSMUST00000142766	PROKR2	protein_coding	71.8979	31.0995	1.20906	0.0479588	YES
ENSMUSG00000024590	ENSMUST00000128651	LMNB1	protein_coding	0.94585	14.192	-3.90732	0.0480539	YES
ENSMUSG00000028382	ENSMUST00000148331	ROD1	protein_coding	7.65758	28.8246	-1.91234	0.0480745	YES
ENSMUSG00000001524	ENSMUST00000162927	GTF2H4	protein_coding	13.9611	0.94906	3.87877	0.0481344	YES
ENSMUSG00000028873	ENSMUST00000097892	CDCA8	protein_coding	0	9.4467	-Inf	0.0482395	YES
ENSMUSG00000028873	ENSMUST00000084296	CDCA8	protein_coding	0	9.4467	-Inf	0.0482395	YES
ENSMUSG00000046311	ENSMUST00000136691	ZFP62	protein_coding	0	9.4467	-Inf	0.0482395	YES
ENSMUSG00000052373	ENSMUST00000132094	MPP3	protein_coding	0	9.4467	-Inf	0.0482395	YES
ENSMUSG00000022477	ENSMUST00000155704	ACO2	protein_coding	32.7486	78.4109	-1.25962	0.0482678	YES
ENSMUSG00000056917	ENSMUST00000169854	SIPA1	protein_coding	46.4895	102.843	-1.14547	0.0483363	YES
ENSMUSG00000005410	ENSMUST00000164309	MCM5	protein_coding	7.46968	30.1943	-2.01516	0.0483416	YES
ENSMUSG00000020464	ENSMUST00000154924	PNPT1	protein_coding	34.8606	93.3905	-1.42168	0.0483583	YES
ENSMUSG00000031262	ENSMUST00000081064	CENPI	protein_coding	4.8524	21.7406	-2.16362	0.0484587	YES
ENSMUSG00000074064	ENSMUST00000098367	MLYCD	protein_coding	20.6405	50.5552	-1.29238	0.0484949	YES
ENSMUSG00000039740	ENSMUST00000143104	ALG2	protein_coding	1.63905	16.1539	-3.30095	0.0486249	YES
ENSMUSG00000029561	ENSMUST00000137828	OASL2	protein_coding	4.4766	25.5029	-2.51018	0.0486264	YES
ENSMUSG00000018848	ENSMUST00000166122	RARS	protein_coding	4.8524	21.6868	-2.16004	0.0486511	YES
ENSMUSG00000019302	ENSMUST00000167958	ATP6V0A1	protein_coding	53.7713	116.032	-1.10962	0.048877	YES
ENSMUSG00000014554	ENSMUST00000014698	DGUOK	protein_coding	6.27118	26.0751	-2.05587	0.0489069	YES
ENSMUSG00000037725	ENSMUST00000046916	CKAP2	protein_coding	12.1989	41.5292	-1.76737	0.0489484	YES
ENSMUSG00000019302	ENSMUST00000092663	ATP6V0A1	protein_coding	53.2983	114.868	-1.10781	0.0490248	YES
ENSMUSG00000019302	ENSMUST00000168757	ATP6V0A1	protein_coding	53.2983	114.868	-1.10781	0.0490248	YES
ENSMUSG00000058317	ENSMUST00000135381	UBE2E2	protein_coding	0.472925	12.25	-4.69503	0.0490412	YES
ENSMUSG00000037376	ENSMUST00000145117	TRMT6	protein_coding	18.7551	2.90101	2.69266	0.0490522	YES
ENSMUSG00000020451	ENSMUST00000134576	LIMK2	protein_coding	36.7523	87.1975	-1.24645	0.0492256	YES
ENSMUSG00000046818	ENSMUST00000167564	DDIT4L	protein_coding	0	9.33905	-Inf	0.0493202	YES
ENSMUSG00000026489	ENSMUST00000160482	ADCK3	protein_coding	5.10505	23.0027	-2.1718	0.0493628	YES
ENSMUSG00000031434	ENSMUST00000144481	MORC4	protein_coding	1.41877	16.2077	-3.51396	0.0495379	YES
ENSMUSG00000027995	ENSMUST00000029623	TLR2	protein_coding	39.1753	86.5615	-1.14378	0.0495566	YES
ENSMUSG00000043671	ENSMUST00000155451	DPY19L3	protein_coding	8.66818	0	Inf	0.0496453	YES
ENSMUSG00000022504	ENSMUST00000168881	CIITA	protein_coding	26.7301	6.38421	2.06589	0.0496587	YES
ENSMUSG00000058447	ENSMUST00000080834	ZFP82	protein_coding	16.261	1.00289	4.01918	0.0497285	YES
ENSMUSG00000048550	ENSMUST00000114584	THNSL1	protein_coding	2.7728	17.2545	-2.63756	0.0498236	YES
ENSMUSG00000035692	ENSMUST00000085425	ISG15	protein_coding	6.08328	27.3911	-2.17078	0.0498268	YES
ENSMUSG00000027641	ENSMUST00000124518	RBL1	protein_coding	4.1592	20.1555	-2.2768	0.0498486	YES
ENSMUSG00000056917	ENSMUST00000071857	SIPA1	protein_coding	46.9624	103.371	-1.13826	0.0498899	YES
ENSMUSG00000026088	ENSMUST00000138806	MITD1	protein_coding	1.8917	17.5675	-3.21516	0.0498948	YES
ENSMUSG00000034471	ENSMUST00000041684	CASKIN2	protein_coding	15.8852	46.759	-1.55756	0.049946	YES
ENSMUSG00000020826	ENSMUST00000018610	NOS2	protein_coding	48.4783	17.8027	1.44524	0.0500156	YES
ENSMUSG00000031660	ENSMUST00000149841	BRD7	protein_coding	6.0509	25.8598	-2.09549	0.0502024	YES
ENSMUSG00000051984	ENSMUST00000111985	SEC31B	protein_coding	0.94585	15.5618	-4.04025	0.0502078	YES
ENSMUSG00000064289	ENSMUST00000154693	TANK	protein_coding	0.94585	15.5618	-4.04025	0.0502078	YES
ENSMUSG00000017697	ENSMUST00000017841	ADA	protein_coding	6.5562	29.0937	-2.14978	0.0502485	YES
ENSMUSG00000006527	ENSMUST00000112177	SFMBT1	protein_coding	14.622	41.0108	-1.48787	0.0502974	YES
ENSMUSG00000042055	ENSMUST00000136734	WDR11	protein_coding	10.7478	36.6763	-1.77081	0.0504638	YES
ENSMUSG00000024026	ENSMUST00000167624	GLO1	protein_coding	28.4599	76.136	-1.41965	0.0505475	YES
ENSMUSG00000030562	ENSMUST00000136577	NOX4	protein_coding	55.1253	115.053	-1.06151	0.0505519	YES
ENSMUSG00000030562	ENSMUST00000068829	NOX4	protein_coding	55.1253	115.053	-1.06151	0.0505519	YES
ENSMUSG00000026466	ENSMUST00000126448	TOR1AIP1	protein_coding	60.8912	122.117	-1.00396	0.0505885	YES
ENSMUSG00000034620	ENSMUST00000125506	TMEM5	protein_coding	0	11.604	-Inf	0.0505973	YES
ENSMUSG00000063889	ENSMUST00000140332	CREM	protein_coding	2.0796	20.4147	-3.29523	0.0506264	YES
ENSMUSG00000039233	ENSMUST00000160510	TBCE	protein_coding	14.8422	40.5802	-1.45107	0.0506473	YES
ENSMUSG00000022106	ENSMUST00000165727	RCBTB2	protein_coding	0.6932	11.8194	-4.09173	0.0506676	YES
ENSMUSG00000026917	ENSMUST00000125088	WDR5	protein_coding	0.6932	11.8194	-4.09173	0.0506676	YES
ENSMUSG00000026489	ENSMUST00000160879	ADCK3	protein_coding	6.0509	25.6983	-2.08645	0.0506945	YES
ENSMUSG00000037902	ENSMUST00000153491	SIRPA	protein_coding	66.6894	25.8697	1.36619	0.0507027	YES
ENSMUSG00000074643	ENSMUST00000136296	CPNE1	protein_coding	61.4288	23.4333	1.39035	0.050795	YES
ENSMUSG00000040998	ENSMUST00000042744	NPNT	protein_coding	64.6098	23.9517	1.43162	0.0508291	YES
ENSMUSG00000040998	ENSMUST00000117811	NPNT	protein_coding	64.6098	23.9517	1.43162	0.0508291	YES
ENSMUSG00000021149	ENSMUST00000021574	GTPBP4	protein_coding	56.3562	117.88	-1.06468	0.051011	YES
ENSMUSG00000004267	ENSMUST00000127274	ENO2	protein_coding	34.0379	9.07983	1.9064	0.0510797	YES
ENSMUSG00000026921	ENSMUST00000131112	EGFL7	protein_coding	13.5206	41.6029	-1.62153	0.0511505	YES
ENSMUSG00000079197	ENSMUST00000162700	PSME2	protein_coding	1.3864	13.7713	-3.31225	0.0511959	YES
ENSMUSG00000021000	ENSMUST00000170992	CTAGE5	protein_coding	75.0205	155.956	-1.05579	0.05132	YES
ENSMUSG00000044252	ENSMUST00000118313	OSBPL1A	protein_coding	12.1666	39.7288	-1.70727	0.0513735	YES
ENSMUSG00000029675	ENSMUST00000015138	ELN	protein_coding	302.273	144.837	1.06142	0.0513832	YES
ENSMUSG00000033105	ENSMUST00000162475	LSS	protein_coding	1.3864	13.7175	-3.3066	0.0515524	YES
ENSMUSG00000056917	ENSMUST00000080824	SIPA1	protein_coding	46.9624	102.843	-1.13086	0.0515659	YES
ENSMUSG00000056917	ENSMUST00000163953	SIPA1	protein_coding	46.9624	102.843	-1.13086	0.0515659	YES
ENSMUSG00000004267	ENSMUST00000135626	ENO2	protein_coding	30.0342	7.07405	2.086	0.0516686	YES
ENSMUSG00000020464	ENSMUST00000020756	PNPT1	protein_coding	35.5538	93.865	-1.40058	0.0517507	YES
ENSMUSG00000022322	ENSMUST00000022945	SHCBP1	protein_coding	4.88478	23.3894	-2.25949	0.0517563	YES
ENSMUSG00000044042	ENSMUST00000145891	FMN1	protein_coding	17.2069	2.05961	3.06254	0.0517746	YES
ENSMUSG00000072949	ENSMUST00000085210	ACOT1	protein_coding	8.4479	0	Inf	0.0519153	YES
ENSMUSG00000072949	ENSMUST00000168120	ACOT1	protein_coding	8.4479	0	Inf	0.0519153	YES
ENSMUSG00000005686	ENSMUST00000170374	AMPD3	protein_coding	48.7894	102.965	-1.07751	0.051954	YES
ENSMUSG00000040738	ENSMUST00000145252	INTS8	protein_coding	1.85933	15.8947	-3.09569	0.0521721	YES
ENSMUSG00000026810	ENSMUST00000128039	DPM2	protein_coding	28.8097	7.71007	1.90174	0.0521963	YES
ENSMUSG00000022983	ENSMUST00000163419	SCAF4	protein_coding	23.5752	60.2272	-1.35315	0.0522601	YES
ENSMUSG00000051980	ENSMUST00000063597	CASR	protein_coding	5.61035	33.6577	-2.58477	0.0523275	YES
ENSMUSG00000026037	ENSMUST00000151723	ORC2	protein_coding	0.94585	14.0404	-3.89183	0.0523425	YES
ENSMUSG00000020513	ENSMUST00000020821	TUBD1	protein_coding	3.49838	20.2093	-2.53026	0.0523534	YES
ENSMUSG00000028646	ENSMUST00000143635	RRAGC	protein_coding	4.8524	21.4814	-2.14631	0.0524713	YES
ENSMUSG00000021000	ENSMUST00000043421	CTAGE5	protein_coding	75.2731	156.377	-1.05482	0.0524946	YES
ENSMUSG00000021000	ENSMUST00000069430	CTAGE5	protein_coding	75.2731	156.377	-1.05482	0.0524946	YES
ENSMUSG00000064127	ENSMUST00000071680	MED14	protein_coding	13.5853	43.222	-1.66972	0.0524962	YES
ENSMUSG00000033706	ENSMUST00000153749	SMYD5	protein_coding	2.33225	17.1468	-2.87815	0.0525953	YES
ENSMUSG00000032498	ENSMUST00000135695	MLH1	protein_coding	12.4516	0.94906	3.71369	0.0527776	YES
ENSMUSG00000031434	ENSMUST00000113017	MORC4	protein_coding	13.7732	42.3367	-1.62004	0.0528048	YES
ENSMUSG00000031434	ENSMUST00000087401	MORC4	protein_coding	13.7732	42.3367	-1.62004	0.0528048	YES
ENSMUSG00000054435	ENSMUST00000090070	GIMAP4	protein_coding	63.8582	131.628	-1.04352	0.0528256	YES
ENSMUSG00000020422	ENSMUST00000131941	TNS3	protein_coding	0.472925	11.7655	-4.63681	0.0528961	YES
ENSMUSG00000047036	ENSMUST00000056467	ZFP445	protein_coding	42.4921	99.643	-1.22957	0.0529847	YES
ENSMUSG00000026088	ENSMUST00000139725	MITD1	protein_coding	8.8237	30.2382	-1.77692	0.0531752	YES
ENSMUSG00000020451	ENSMUST00000110029	LIMK2	protein_coding	26.6654	67.6242	-1.34257	0.0531791	YES
ENSMUSG00000074643	ENSMUST00000153634	CPNE1	protein_coding	58.8763	22.4304	1.39223	0.0531794	YES
ENSMUSG00000045689	ENSMUST00000056712	PCDHB4	protein_coding	2.36462	19.045	-3.00973	0.0533417	YES
ENSMUSG00000031166	ENSMUST00000153839	WDR13	protein_coding	0.472925	11.7117	-4.6302	0.0533489	YES
ENSMUSG00000026784	ENSMUST00000135621	PDSS1	protein_coding	0	9.29515	-Inf	0.0534666	YES
ENSMUSG00000026784	ENSMUST00000141215	PDSS1	protein_coding	0	9.29515	-Inf	0.0534666	YES
ENSMUSG00000071267	ENSMUST00000126485	ZFP942	protein_coding	0	9.29515	-Inf	0.0534666	YES
ENSMUSG00000046785	ENSMUST00000135807	EPM2AIP1	protein_coding	54.8403	112.206	-1.03284	0.0534686	YES
ENSMUSG00000030729	ENSMUST00000084935	PGM2L1	protein_coding	24.4563	60.0218	-1.29528	0.0535356	YES
ENSMUSG00000005505	ENSMUST00000090682	KBTBD4	protein_coding	7.9426	30.938	-1.9617	0.0536368	YES
ENSMUSG00000007613	ENSMUST00000107725	TGFBR1	protein_coding	64.9335	138.193	-1.08965	0.0537122	YES
ENSMUSG00000036466	ENSMUST00000068967	MEGF11	protein_coding	1.63905	15.8408	-3.27272	0.053754	YES
ENSMUSG00000036466	ENSMUST00000164113	MEGF11	protein_coding	1.63905	15.8408	-3.27272	0.053754	YES
ENSMUSG00000029433	ENSMUST00000031385	DIABLO	protein_coding	13.0153	38.046	-1.54754	0.0537563	YES
ENSMUSG00000020859	ENSMUST00000138154	SPAG9	protein_coding	50.9921	102.554	-1.00804	0.0538531	YES
ENSMUSG00000022477	ENSMUST00000126352	ACO2	protein_coding	51.724	110.493	-1.09505	0.0539034	YES
ENSMUSG00000039128	ENSMUST00000152519	CDC123	protein_coding	33.3447	75.9065	-1.18677	0.0540376	YES
ENSMUSG00000043384	ENSMUST00000149595	GPRASP1	protein_coding	0	9.24132	-Inf	0.054047	YES
ENSMUSG00000030257	ENSMUST00000113169	SRGAP3	protein_coding	56.0064	20.2632	1.46673	0.0540571	YES
ENSMUSG00000037921	ENSMUST00000093485	DDX60	protein_coding	36.1499	80.4365	-1.15386	0.0540669	YES
ENSMUSG00000037921	ENSMUST00000070631	DDX60	protein_coding	36.1499	80.4365	-1.15386	0.0540669	YES
ENSMUSG00000029815	ENSMUST00000031839	2410003K15RIK	protein_coding	12.2897	35.8349	-1.54391	0.0541471	YES
ENSMUSG00000001855	ENSMUST00000168996	NUP214	protein_coding	19.1633	52.8401	-1.46329	0.0541596	YES
ENSMUSG00000026466	ENSMUST00000027738	TOR1AIP1	protein_coding	58.8116	118.106	-1.00591	0.0541983	YES
ENSMUSG00000000439	ENSMUST00000168291	MKRN2	protein_coding	6.49145	25.0623	-1.94891	0.0542572	YES
ENSMUSG00000027981	ENSMUST00000135712	RNPC3	protein_coding	16.6755	2.48031	2.74914	0.0542881	YES
ENSMUSG00000044252	ENSMUST00000119043	OSBPL1A	protein_coding	12.1666	39.2543	-1.68993	0.0543069	YES
ENSMUSG00000022828	ENSMUST00000130350	GTF2E1	protein_coding	11.4086	0.47453	4.58748	0.0543247	YES
ENSMUSG00000051978	ENSMUST00000063593	ERICH1	protein_coding	19.3512	3.11633	2.63451	0.0543596	YES
ENSMUSG00000059447	ENSMUST00000114786	HADHB	protein_coding	3.466	22.895	-2.72369	0.0545487	YES
ENSMUSG00000059447	ENSMUST00000114783	HADHB	protein_coding	3.466	22.895	-2.72369	0.0545487	YES
ENSMUSG00000033880	ENSMUST00000106290	LGALS3BP	protein_coding	19.416	54.0045	-1.47584	0.0545696	YES
ENSMUSG00000028643	ENSMUST00000106345	CCDC23	protein_coding	9.07635	31.6179	-1.80056	0.0545769	YES
ENSMUSG00000027001	ENSMUST00000147290	DUSP19	protein_coding	2.33225	18.4826	-2.98638	0.0546058	YES
ENSMUSG00000017499	ENSMUST00000133779	CDC6	protein_coding	0	9.18749	-Inf	0.054636	YES
ENSMUSG00000017499	ENSMUST00000093937	CDC6	protein_coding	0	9.18749	-Inf	0.054636	YES
ENSMUSG00000039231	ENSMUST00000127617	SUV39H1	protein_coding	0	9.18749	-Inf	0.054636	YES
ENSMUSG00000017499	ENSMUST00000092706	CDC6	protein_coding	0	9.18749	-Inf	0.054636	YES
ENSMUSG00000068245	ENSMUST00000095157	D14ERTD668E	protein_coding	17.8353	44.3863	-1.31538	0.0546376	YES
ENSMUSG00000040483	ENSMUST00000146233	XAF1	protein_coding	11.8492	35.9964	-1.60307	0.0547199	YES
ENSMUSG00000026979	ENSMUST00000131930	PSD4	protein_coding	12.8598	0.94906	3.76022	0.054746	YES
ENSMUSG00000038871	ENSMUST00000149131	BPGM	protein_coding	5.83063	25.5468	-2.13142	0.0548293	YES
ENSMUSG00000029158	ENSMUST00000031045	YIPF7	protein_coding	4.6645	25.3753	-2.44363	0.0549855	YES
ENSMUSG00000038034	ENSMUST00000139528	IGSF8	protein_coding	13.5206	40.8054	-1.5936	0.055009	YES
ENSMUSG00000052921	ENSMUST00000065040	ARHGEF15	protein_coding	15.3475	42.8112	-1.47998	0.0550475	YES
ENSMUSG00000052921	ENSMUST00000108671	ARHGEF15	protein_coding	15.3475	42.8112	-1.47998	0.0550475	YES
ENSMUSG00000006057	ENSMUST00000090541	ATP5G1	protein_coding	0	9.13366	-Inf	0.0552337	YES
ENSMUSG00000020435	ENSMUST00000101633	OSBP2	protein_coding	0	9.82351	-Inf	0.0552926	YES
ENSMUSG00000020435	ENSMUST00000167378	OSBP2	protein_coding	0	9.82351	-Inf	0.0552926	YES
ENSMUSG00000057363	ENSMUST00000134860	UXS1	protein_coding	1.3864	13.6736	-3.30197	0.0554766	YES
ENSMUSG00000028127	ENSMUST00000029770	ABCD3	protein_coding	51.7824	106.252	-1.03696	0.0556555	YES
ENSMUSG00000028708	ENSMUST00000097919	MKNK1	protein_coding	24.7737	62.5998	-1.33735	0.0557025	YES
ENSMUSG00000089911	ENSMUST00000130631	HIAT1	protein_coding	2.11197	17.4259	-3.04457	0.0557197	YES
ENSMUSG00000022858	ENSMUST00000162413	TRA2B	protein_coding	94.4949	44.1271	1.09857	0.0557763	YES
ENSMUSG00000068523	ENSMUST00000119130	GNG5	protein_coding	17.0513	48.354	-1.50375	0.0557811	YES
ENSMUSG00000020886	ENSMUST00000124568	DLG4	protein_coding	26.3803	5.69436	2.21186	0.0557888	YES
ENSMUSG00000027200	ENSMUST00000132088	SEMA6D	protein_coding	20.8024	55.0413	-1.40377	0.0558124	YES
ENSMUSG00000042286	ENSMUST00000162763	STAB1	protein_coding	0	9.07983	-Inf	0.0558404	YES
ENSMUSG00000051235	ENSMUST00000166117	GEN1	protein_coding	0	9.07983	-Inf	0.0558404	YES
ENSMUSG00000024056	ENSMUST00000024851	NDC80	protein_coding	1.16613	13.8351	-3.56853	0.0558876	YES
ENSMUSG00000067212	ENSMUST00000102678	H2-T23	protein_coding	6.71173	25.2337	-1.9106	0.0561449	YES
ENSMUSG00000007613	ENSMUST00000126171	TGFBR1	protein_coding	69.8183	144.793	-1.05231	0.0562165	YES
ENSMUSG00000001855	ENSMUST00000124455	NUP214	protein_coding	1.3864	13.5659	-3.29057	0.0562324	YES
ENSMUSG00000035891	ENSMUST00000156546	CERK	protein_coding	23.2901	57.1647	-1.29541	0.0564252	YES
ENSMUSG00000019846	ENSMUST00000163036	LAMA4	protein_coding	28.1749	65.134	-1.209	0.0565015	YES
ENSMUSG00000040738	ENSMUST00000108319	INTS8	protein_coding	45.2002	101.086	-1.16119	0.0565203	YES
ENSMUSG00000005410	ENSMUST00000005545	MCM5	protein_coding	7.46968	29.1376	-1.96377	0.056734	YES
ENSMUSG00000027200	ENSMUST00000103238	SEMA6D	protein_coding	36.4673	83.0783	-1.18787	0.0567829	YES
ENSMUSG00000028161	ENSMUST00000124777	PPP3CA	protein_coding	58.1507	118.933	-1.03228	0.056833	YES
ENSMUSG00000024542	ENSMUST00000091863	CEP192	protein_coding	33.9148	79.8742	-1.23582	0.0568846	YES
ENSMUSG00000069135	ENSMUST00000097419	FGFR1OP	protein_coding	37.815	81.4295	-1.10659	0.0569268	YES
ENSMUSG00000047562	ENSMUST00000034488	MMP10	protein_coding	55.0992	17.8566	1.62558	0.056949	YES
ENSMUSG00000033632	ENSMUST00000160530	AW554918	protein_coding	1.3864	13.4583	-3.27908	0.057002	YES
ENSMUSG00000029086	ENSMUST00000087442	PROM1	protein_coding	0	8.97217	-Inf	0.0570813	YES
ENSMUSG00000028873	ENSMUST00000030690	CDCA8	protein_coding	0	8.97217	-Inf	0.0570813	YES
ENSMUSG00000033031	ENSMUST00000123975	C330027C09RIK	protein_coding	0	8.97217	-Inf	0.0570813	YES
ENSMUSG00000029086	ENSMUST00000030973	PROM1	protein_coding	0	8.97217	-Inf	0.0570813	YES
ENSMUSG00000029086	ENSMUST00000165909	PROM1	protein_coding	0	8.97217	-Inf	0.0570813	YES
ENSMUSG00000022864	ENSMUST00000114218	D16ERTD472E	protein_coding	3.2781	20.0578	-2.61323	0.0573047	YES
ENSMUSG00000016481	ENSMUST00000027918	CR1L	protein_coding	37.6658	85.1719	-1.17712	0.0574047	YES
ENSMUSG00000052429	ENSMUST00000125886	PRMT1	protein_coding	50.4347	111.516	-1.14476	0.0574867	YES
ENSMUSG00000037892	ENSMUST00000035931	PCDH18	protein_coding	7.21703	27.9293	-1.95231	0.0575562	YES
ENSMUSG00000043557	ENSMUST00000066388	MDGA1	protein_coding	21.2429	54.9436	-1.37097	0.0575854	YES
ENSMUSG00000054675	ENSMUST00000160374	TMEM119	protein_coding	27.9546	6.65335	2.07093	0.0576094	YES
ENSMUSG00000034867	ENSMUST00000085536	ANKRD27	protein_coding	39.0522	88.4257	-1.17906	0.0577085	YES
ENSMUSG00000068036	ENSMUST00000124188	MLLT4	protein_coding	0	8.91834	-Inf	0.0577158	YES
ENSMUSG00000027931	ENSMUST00000146991	NPR1	protein_coding	0	8.91834	-Inf	0.0577158	YES
ENSMUSG00000034317	ENSMUST00000136512	TRIM59	protein_coding	6.0509	25.3952	-2.06933	0.0577885	YES
ENSMUSG00000005505	ENSMUST00000111464	KBTBD4	protein_coding	7.9426	30.4635	-1.9394	0.0578219	YES
ENSMUSG00000010358	ENSMUST00000131024	IFI35	protein_coding	17.3948	44.3963	-1.35179	0.0578345	YES
ENSMUSG00000022538	ENSMUST00000089772	LSG1	protein_coding	16.3258	45.7122	-1.48543	0.0578512	YES
ENSMUSG00000022674	ENSMUST00000115777	UBE2V2	protein_coding	4.69687	24.3385	-2.37347	0.0578933	YES
ENSMUSG00000028886	ENSMUST00000153809	EYA3	protein_coding	4.88478	22.5919	-2.20944	0.0579335	YES
ENSMUSG00000030559	ENSMUST00000107256	RAB38	protein_coding	7.9426	30.4097	-1.93685	0.0579688	YES
ENSMUSG00000059588	ENSMUST00000074262	CALCRL	protein_coding	90.8346	183.094	-1.01127	0.0581519	YES
ENSMUSG00000079055	ENSMUST00000163557	SLC8A3	protein_coding	1.3864	13.2968	-3.26166	0.0581831	YES
ENSMUSG00000032479	ENSMUST00000163190	MTAP4	protein_coding	128.785	274.272	-1.09064	0.0582117	YES
ENSMUSG00000001403	ENSMUST00000088248	UBE2C	protein_coding	1.16613	13.5121	-3.53446	0.0582198	YES
ENSMUSG00000069793	ENSMUST00000038211	SLFN9	protein_coding	10.372	38.4767	-1.89129	0.0582265	YES
ENSMUSG00000044252	ENSMUST00000121888	OSBPL1A	protein_coding	12.8598	39.7288	-1.62732	0.0582867	YES
ENSMUSG00000044252	ENSMUST00000121808	OSBPL1A	protein_coding	12.8598	39.7288	-1.62732	0.0582867	YES
ENSMUSG00000028708	ENSMUST00000106513	MKNK1	protein_coding	24.7737	62.1253	-1.32637	0.0583035	YES
ENSMUSG00000059883	ENSMUST00000109248	IRAK4	protein_coding	26.9504	7.07405	1.9297	0.0583104	YES
ENSMUSG00000056763	ENSMUST00000149214	CSPP1	protein_coding	0	8.86452	-Inf	0.0583599	YES
ENSMUSG00000053093	ENSMUST00000153783	MYH7	protein_coding	0	8.86452	-Inf	0.0583599	YES
ENSMUSG00000028268	ENSMUST00000106222	GBP3	protein_coding	43.7167	95.7051	-1.13041	0.0584095	YES
ENSMUSG00000028268	ENSMUST00000029935	GBP3	protein_coding	43.7167	95.7051	-1.13041	0.0584095	YES
ENSMUSG00000018547	ENSMUST00000144012	PIP4K2B	protein_coding	0.6932	11.3448	-4.03262	0.0584305	YES
ENSMUSG00000038690	ENSMUST00000161845	ATP5J2	protein_coding	18.8459	48.1287	-1.35265	0.0584926	YES
ENSMUSG00000071451	ENSMUST00000147632	PSMG4	protein_coding	3.49838	19.5733	-2.48413	0.0585357	YES
ENSMUSG00000019899	ENSMUST00000092639	LAMA2	protein_coding	42.5245	107.592	-1.33921	0.0585712	YES
ENSMUSG00000027430	ENSMUST00000145814	DTD1	protein_coding	1.3864	13.2429	-3.25581	0.058584	YES
ENSMUSG00000031262	ENSMUST00000101251	CENPI	protein_coding	4.8524	20.7915	-2.09922	0.0585957	YES
ENSMUSG00000028443	ENSMUST00000030154	NUDT2	protein_coding	5.13743	23.6925	-2.20532	0.0586562	YES
ENSMUSG00000028466	ENSMUST00000132631	CREB3	protein_coding	12.1342	37.7868	-1.63881	0.0586841	YES
ENSMUSG00000019254	ENSMUST00000145689	PPP1R12C	protein_coding	2.33225	16.6723	-2.83766	0.0586959	YES
ENSMUSG00000028643	ENSMUST00000097908	CCDC23	protein_coding	9.07635	31.0896	-1.77625	0.0588675	YES
ENSMUSG00000034867	ENSMUST00000040844	ANKRD27	protein_coding	41.1318	91.0675	-1.14668	0.058907	YES
ENSMUSG00000022858	ENSMUST00000159946	TRA2B	protein_coding	87.9387	40.5901	1.11537	0.0589226	YES
ENSMUSG00000025006	ENSMUST00000165900	SORBS1	protein_coding	24.521	60.2073	-1.29592	0.0589897	YES
ENSMUSG00000047045	ENSMUST00000112897	TMEM164	protein_coding	0	8.81069	-Inf	0.0590139	YES
ENSMUSG00000006542	ENSMUST00000159728	PRKAG3	protein_coding	0	8.81069	-Inf	0.0590139	YES
ENSMUSG00000038871	ENSMUST00000135743	BPGM	protein_coding	9.1411	33.9467	-1.89283	0.0590286	YES
ENSMUSG00000026921	ENSMUST00000152988	EGFL7	protein_coding	17.2069	45.6145	-1.40651	0.0591423	YES
ENSMUSG00000034867	ENSMUST00000085538	ANKRD27	protein_coding	39.713	88.1126	-1.14974	0.0591993	YES
ENSMUSG00000079555	ENSMUST00000060049	HAUS3	protein_coding	15.4447	45.766	-1.56717	0.0592124	YES
ENSMUSG00000028466	ENSMUST00000167751	CREB3	protein_coding	52.0351	106.199	-1.02921	0.0592377	YES
ENSMUSG00000061535	ENSMUST00000076939	C1QTNF7	protein_coding	2.5849	18.4189	-2.833	0.0592536	YES
ENSMUSG00000005378	ENSMUST00000085984	WBSCR22	protein_coding	4.4766	24.177	-2.43316	0.0593222	YES
ENSMUSG00000005378	ENSMUST00000071677	WBSCR22	protein_coding	4.4766	24.177	-2.43316	0.0593222	YES
ENSMUSG00000005378	ENSMUST00000005512	WBSCR22	protein_coding	4.4766	24.177	-2.43316	0.0593222	YES
ENSMUSG00000041298	ENSMUST00000145042	KATNAL1	protein_coding	3.2781	19.6271	-2.58192	0.0593295	YES
ENSMUSG00000028622	ENSMUST00000138788	MRPL37	protein_coding	5.10505	21.9998	-2.10749	0.0594025	YES
ENSMUSG00000022014	ENSMUST00000169978	EPSTI1	protein_coding	9.29663	30.6589	-1.72153	0.0594231	YES
ENSMUSG00000063889	ENSMUST00000134027	CREM	protein_coding	4.1592	28.2225	-2.76247	0.0594258	YES
ENSMUSG00000031075	ENSMUST00000033393	ANO1	protein_coding	5.79825	23.7025	-2.03135	0.0595716	YES
ENSMUSG00000031075	ENSMUST00000121758	ANO1	protein_coding	5.79825	23.7025	-2.03135	0.0595716	YES
ENSMUSG00000031075	ENSMUST00000118556	ANO1	protein_coding	5.79825	23.7025	-2.03135	0.0595716	YES
ENSMUSG00000038244	ENSMUST00000106647	MICAL2	protein_coding	89.513	41.3338	1.11478	0.0597169	YES
ENSMUSG00000030257	ENSMUST00000133702	SRGAP3	protein_coding	52.8254	19.7886	1.41656	0.0598002	YES
ENSMUSG00000024251	ENSMUST00000025099	THADA	protein_coding	5.3577	33.6038	-2.64894	0.0599183	YES
ENSMUSG00000056888	ENSMUST00000159550	GLIPR1	protein_coding	2.7728	16.6822	-2.5889	0.059932	YES
ENSMUSG00000031392	ENSMUST00000114360	IRAK1	protein_coding	41.1902	85.417	-1.05222	0.059944	YES
ENSMUSG00000018401	ENSMUST00000103179	MTMR4	protein_coding	35.204	77.9761	-1.14729	0.0599619	YES
ENSMUSG00000073599	ENSMUST00000143684	ECSCR	protein_coding	6.01853	25.5567	-2.08622	0.0600416	YES
ENSMUSG00000022678	ENSMUST00000132316	NDE1	protein_coding	37.2836	79.8005	-1.09786	0.0601774	YES
ENSMUSG00000022890	ENSMUST00000127651	ATP5J	protein_coding	78.856	165.945	-1.07342	0.0602732	YES
ENSMUSG00000007872	ENSMUST00000151001	ID3	protein_coding	36.8107	78.7438	-1.09704	0.0603014	YES
ENSMUSG00000040026	ENSMUST00000006956	SAA3	protein_coding	135.581	30.0527	2.17359	0.0603207	YES
ENSMUSG00000029470	ENSMUST00000139631	P2RX4	protein_coding	22.409	56.6902	-1.33902	0.0603391	YES
ENSMUSG00000014554	ENSMUST00000138941	DGUOK	protein_coding	5.79825	23.4872	-2.01818	0.0603661	YES
ENSMUSG00000030452	ENSMUST00000135849	NIPA2	protein_coding	2.36462	18.4189	-2.9615	0.0604253	YES
ENSMUSG00000001349	ENSMUST00000001384	CNN1	protein_coding	16.5137	1.95195	3.08067	0.0605065	YES
ENSMUSG00000019158	ENSMUST00000019302	TMEM160	protein_coding	15.4447	2.00578	2.94487	0.0605218	YES
ENSMUSG00000053291	ENSMUST00000141906	RAB4B	protein_coding	11.9786	1.00289	3.57823	0.0605701	YES
ENSMUSG00000033530	ENSMUST00000062957	TTC7B	protein_coding	44.7857	92.6128	-1.04817	0.0605835	YES
ENSMUSG00000029802	ENSMUST00000145685	ABCG2	protein_coding	13.3003	39.4696	-1.56928	0.0606268	YES
ENSMUSG00000028556	ENSMUST00000140225	DOCK7	protein_coding	37.8537	12.1962	1.63401	0.0606301	YES
ENSMUSG00000028771	ENSMUST00000126853	PTPN12	protein_coding	13.0153	37.3123	-1.51944	0.0606594	YES
ENSMUSG00000019868	ENSMUST00000020018	VTA1	protein_coding	32.522	68.3381	-1.07127	0.0606839	YES
ENSMUSG00000020886	ENSMUST00000134376	DLG4	protein_coding	27.0735	6.22272	2.12127	0.0607319	YES
ENSMUSG00000032712	ENSMUST00000130664	2810474O19RIK	protein_coding	31.7704	72.6627	-1.19353	0.060732	YES
ENSMUSG00000032185	ENSMUST00000139871	CARM1	protein_coding	28.3044	7.65624	1.88632	0.0610275	YES
ENSMUSG00000020792	ENSMUST00000139699	EXOC7	protein_coding	34.5108	76.0043	-1.13903	0.0610389	YES
ENSMUSG00000028708	ENSMUST00000019677	MKNK1	protein_coding	24.7737	61.5969	-1.31405	0.0610815	YES
ENSMUSG00000010461	ENSMUST00000092665	EYA4	protein_coding	14.907	41.2601	-1.46876	0.0611972	YES
ENSMUSG00000001829	ENSMUST00000001884	CLPB	protein_coding	10.3396	36.5148	-1.8203	0.0612025	YES
ENSMUSG00000033429	ENSMUST00000037205	MCEE	protein_coding	9.8343	34.3574	-1.80473	0.0612399	YES
ENSMUSG00000019899	ENSMUST00000092638	LAMA2	protein_coding	42.5245	101.79	-1.25923	0.0612976	YES
ENSMUSG00000020737	ENSMUST00000155399	HN1	protein_coding	6.71173	24.7054	-1.88007	0.0613043	YES
ENSMUSG00000022890	ENSMUST00000146225	ATP5J	protein_coding	83.7731	174.81	-1.06123	0.0614745	YES
ENSMUSG00000020456	ENSMUST00000140765	OGDH	protein_coding	12.7042	41.8961	-1.72151	0.0615041	YES
ENSMUSG00000019868	ENSMUST00000149485	VTA1	protein_coding	22.7848	53.9407	-1.2433	0.0615698	YES
ENSMUSG00000019868	ENSMUST00000100058	VTA1	protein_coding	35.2948	73.3525	-1.05539	0.0617141	YES
ENSMUSG00000032803	ENSMUST00000035484	CDV3	protein_coding	37.2189	77.5893	-1.05982	0.0617209	YES
ENSMUSG00000074212	ENSMUST00000125226	DNAJB14	protein_coding	3.466	17.7829	-2.35914	0.0617256	YES
ENSMUSG00000063889	ENSMUST00000129435	CREM	protein_coding	2.7728	19.4657	-2.81151	0.0617349	YES
ENSMUSG00000032661	ENSMUST00000044833	OAS3	protein_coding	3.02545	18.2135	-2.58979	0.0617779	YES
ENSMUSG00000087598	ENSMUST00000086006	ZFP111	protein_coding	9.61402	34.3574	-1.83741	0.0617824	YES
ENSMUSG00000015363	ENSMUST00000163696	TRABD	protein_coding	1.3864	13.3605	-3.26856	0.0618149	YES
ENSMUSG00000018102	ENSMUST00000018246	HIST1H2BC	protein_coding	24.4239	56.9494	-1.22139	0.061846	YES
ENSMUSG00000044252	ENSMUST00000117361	OSBPL1A	protein_coding	12.8598	39.2543	-1.60999	0.0619603	YES
ENSMUSG00000011658	ENSMUST00000166552	FUZ	protein_coding	0.94585	13.2429	-3.80747	0.0620086	YES
ENSMUSG00000030688	ENSMUST00000032927	STARD10	protein_coding	0.472925	11.1833	-4.5636	0.0620249	YES
ENSMUSG00000030688	ENSMUST00000163799	STARD10	protein_coding	0.472925	11.1833	-4.5636	0.0620249	YES
ENSMUSG00000030688	ENSMUST00000167888	STARD10	protein_coding	0.472925	11.1833	-4.5636	0.0620249	YES
ENSMUSG00000030688	ENSMUST00000164479	STARD10	protein_coding	0.472925	11.1833	-4.5636	0.0620249	YES
ENSMUSG00000069793	ENSMUST00000092840	SLFN9	protein_coding	8.48027	33.4084	-1.97803	0.0620709	YES
ENSMUSG00000033671	ENSMUST00000132189	CEP350	protein_coding	47.7527	18.5365	1.36522	0.0620768	YES
ENSMUSG00000058239	ENSMUST00000169496	USF2	protein_coding	13.7409	39.6949	-1.53048	0.0621175	YES
ENSMUSG00000058239	ENSMUST00000170699	USF2	protein_coding	13.7409	39.6949	-1.53048	0.0621175	YES
ENSMUSG00000027200	ENSMUST00000051419	SEMA6D	protein_coding	39.4927	86.7768	-1.13572	0.0621498	YES
ENSMUSG00000036983	ENSMUST00000041003	TFB1M	protein_coding	2.33225	16.7361	-2.84317	0.0621703	YES
ENSMUSG00000023505	ENSMUST00000024270	CDCA3	protein_coding	1.3864	13.3067	-3.26274	0.0622263	YES
ENSMUSG00000068523	ENSMUST00000090031	GNG5	protein_coding	17.0513	47.4049	-1.47515	0.0622429	YES
ENSMUSG00000013936	ENSMUST00000152744	MYL2	protein_coding	0	13.5022	-Inf	0.0622458	YES
ENSMUSG00000013936	ENSMUST00000123913	MYL2	protein_coding	0	13.5022	-Inf	0.0622458	YES
ENSMUSG00000042104	ENSMUST00000148022	UGGT2	protein_coding	29.9111	70.7944	-1.24295	0.0622477	YES
ENSMUSG00000041134	ENSMUST00000114174	CYYR1	protein_coding	27.9286	70.6229	-1.33839	0.0623103	YES
ENSMUSG00000040738	ENSMUST00000044616	INTS8	protein_coding	45.2002	99.5014	-1.13839	0.0623317	YES
ENSMUSG00000020454	ENSMUST00000143770	EIF4ENIF1	protein_coding	32.496	9.55436	1.76603	0.0623398	YES
ENSMUSG00000029233	ENSMUST00000113506	SRD5A3	protein_coding	8.9532	34.7881	-1.95812	0.0623565	YES
ENSMUSG00000063450	ENSMUST00000085280	SYNE2	protein_coding	14.5312	44.5578	-1.61653	0.0624374	YES
ENSMUSG00000039050	ENSMUST00000140210	OSBPL2	protein_coding	3.02545	18.052	-2.57694	0.0626395	YES
ENSMUSG00000028821	ENSMUST00000144037	SYF2	protein_coding	3.02545	18.052	-2.57694	0.0626395	YES
ENSMUSG00000040605	ENSMUST00000047275	BACE2	protein_coding	5.89537	27.6064	-2.22735	0.0627534	YES
ENSMUSG00000004267	ENSMUST00000128701	ENO2	protein_coding	27.702	6.54569	2.08137	0.0628294	YES
ENSMUSG00000016481	ENSMUST00000075451	CR1L	protein_coding	39.7454	86.8646	-1.12798	0.0628647	YES
ENSMUSG00000074643	ENSMUST00000079312	CPNE1	protein_coding	67.2595	28.1347	1.25739	0.0630095	YES
ENSMUSG00000011096	ENSMUST00000107885	AKT1S1	protein_coding	11.5641	32.4055	-1.48658	0.0630239	YES
ENSMUSG00000011096	ENSMUST00000107880	AKT1S1	protein_coding	11.5641	32.4055	-1.48658	0.0630239	YES
ENSMUSG00000011096	ENSMUST00000054343	AKT1S1	protein_coding	11.5641	32.4055	-1.48658	0.0630239	YES
ENSMUSG00000027959	ENSMUST00000166641	SASS6	protein_coding	7.21703	27.1857	-1.91337	0.0631734	YES
ENSMUSG00000040785	ENSMUST00000153062	TTC3	protein_coding	7.0615	29.4946	-2.0624	0.0631832	YES
ENSMUSG00000027502	ENSMUST00000109132	2410001C21RIK	protein_coding	6.99675	27.401	-1.96947	0.0631894	YES
ENSMUSG00000045671	ENSMUST00000123036	SPRED2	protein_coding	16.7339	2.00578	3.06054	0.0632017	YES
ENSMUSG00000022747	ENSMUST00000114357	ST3GAL6	protein_coding	18.4054	53.4463	-1.53796	0.0632051	YES
ENSMUSG00000031392	ENSMUST00000114353	IRAK1	protein_coding	38.6053	79.4974	-1.04211	0.0632388	YES
ENSMUSG00000014554	ENSMUST00000113888	DGUOK	protein_coding	6.27118	24.5439	-1.96855	0.0634477	YES
ENSMUSG00000020792	ENSMUST00000106413	EXOC7	protein_coding	34.5108	75.5297	-1.13	0.0634685	YES
ENSMUSG00000028643	ENSMUST00000030395	CCDC23	protein_coding	9.07635	30.5612	-1.75152	0.0634753	YES
ENSMUSG00000058447	ENSMUST00000072617	ZFP82	protein_coding	10.9357	0.528359	4.37138	0.0634939	YES
ENSMUSG00000028382	ENSMUST00000140925	ROD1	protein_coding	6.2388	23.1741	-1.89317	0.0635163	YES
ENSMUSG00000030107	ENSMUST00000032198	USP18	protein_coding	15.2828	38.8974	-1.34776	0.0635727	YES
ENSMUSG00000033355	ENSMUST00000038423	RTP4	protein_coding	51.2384	115.464	-1.17214	0.063638	YES
ENSMUSG00000020427	ENSMUST00000135887	IGFBP3	protein_coding	100.539	297.375	-1.56452	0.0637675	YES
ENSMUSG00000017550	ENSMUST00000108239	ATAD5	protein_coding	2.33225	16.4669	-2.81978	0.0637951	YES
ENSMUSG00000017550	ENSMUST00000017694	ATAD5	protein_coding	2.33225	16.4669	-2.81978	0.0637951	YES
ENSMUSG00000055067	ENSMUST00000125756	SMYD3	protein_coding	8.38315	0	Inf	0.0638001	YES
ENSMUSG00000064037	ENSMUST00000146880	GPN1	protein_coding	2.0796	15.0872	-2.85895	0.0638049	YES
ENSMUSG00000020513	ENSMUST00000069503	TUBD1	protein_coding	3.02545	17.8367	-2.55963	0.0638138	YES
ENSMUSG00000022369	ENSMUST00000166449	MTBP	protein_coding	0	8.76679	-Inf	0.0639828	YES
ENSMUSG00000026113	ENSMUST00000132615	INPP4A	protein_coding	30.7922	70.1584	-1.18805	0.0641466	YES
ENSMUSG00000028597	ENSMUST00000149102	GPX7	protein_coding	6.99675	27.078	-1.95236	0.0642479	YES
ENSMUSG00000039706	ENSMUST00000114010	LDB2	protein_coding	28.6542	72.854	-1.34626	0.0642514	YES
ENSMUSG00000039706	ENSMUST00000070748	LDB2	protein_coding	28.6542	72.854	-1.34626	0.0642514	YES
ENSMUSG00000015363	ENSMUST00000168863	TRABD	protein_coding	4.41185	20.7476	-2.23349	0.0644462	YES
ENSMUSG00000024251	ENSMUST00000172406	THADA	protein_coding	0	13.9767	-Inf	0.0645975	YES
ENSMUSG00000010461	ENSMUST00000074366	EYA4	protein_coding	15.8205	41.7884	-1.40131	0.0646752	YES
ENSMUSG00000059741	ENSMUST00000136695	MYL3	protein_coding	0	8.71296	-Inf	0.0646789	YES
ENSMUSG00000046591	ENSMUST00000035977	5730590G19RIK	protein_coding	0	8.71296	-Inf	0.0646789	YES
ENSMUSG00000059741	ENSMUST00000124267	MYL3	protein_coding	0	8.71296	-Inf	0.0646789	YES
ENSMUSG00000024379	ENSMUST00000025237	TSLP	protein_coding	0	8.71296	-Inf	0.0646789	YES
ENSMUSG00000026988	ENSMUST00000144343	WDSUB1	protein_coding	18.5348	3.42937	2.43423	0.0646936	YES
ENSMUSG00000020435	ENSMUST00000070552	OSBP2	protein_coding	0	10.8802	-Inf	0.0647391	YES
ENSMUSG00000033365	ENSMUST00000153918	IPO13	protein_coding	3.75102	20.5224	-2.45184	0.0647484	YES
ENSMUSG00000028883	ENSMUST00000095012	SEMA3A	protein_coding	23.9833	4.7453	2.33746	0.0647983	YES
ENSMUSG00000031392	ENSMUST00000101458	IRAK1	protein_coding	40.7173	83.0883	-1.029	0.0648887	YES
ENSMUSG00000005378	ENSMUST00000111205	WBSCR22	protein_coding	4.4766	23.6486	-2.40128	0.0649066	YES
ENSMUSG00000035834	ENSMUST00000161093	POLR3G	protein_coding	16.3905	2.53414	2.69329	0.0649392	YES
ENSMUSG00000017428	ENSMUST00000168244	PSMD11	protein_coding	20.8024	53.4562	-1.36161	0.0649704	YES
ENSMUSG00000025498	ENSMUST00000106023	IRF7	protein_coding	40.8728	105.172	-1.36353	0.0650016	YES
ENSMUSG00000029513	ENSMUST00000111999	PRKAB1	protein_coding	8.6358	30.4535	-1.81821	0.0650332	YES
ENSMUSG00000014905	ENSMUST00000015049	DNAJB9	protein_coding	53.0781	109.09	-1.03933	0.0650413	YES
ENSMUSG00000032712	ENSMUST00000127680	2810474O19RIK	protein_coding	13.08	38.8874	-1.57194	0.0651465	YES
ENSMUSG00000033632	ENSMUST00000159605	AW554918	protein_coding	1.3864	12.9299	-3.22129	0.0652124	YES
ENSMUSG00000046618	ENSMUST00000170022	OLFML2A	protein_coding	7.97497	31.0457	-1.96084	0.0652322	YES
ENSMUSG00000042104	ENSMUST00000123350	UGGT2	protein_coding	27.5465	65.1439	-1.24176	0.0652568	YES
ENSMUSG00000028821	ENSMUST00000030622	SYF2	protein_coding	15.5354	39.6311	-1.35107	0.0653215	YES
ENSMUSG00000048355	ENSMUST00000057625	ARXES1	protein_coding	0	8.65913	-Inf	0.0653855	YES
ENSMUSG00000000386	ENSMUST00000170016	MX1	protein_coding	0	8.65913	-Inf	0.0653855	YES
ENSMUSG00000024799	ENSMUST00000162810	TM7SF2	protein_coding	0	8.65913	-Inf	0.0653855	YES
ENSMUSG00000021555	ENSMUST00000172166	NAA35	protein_coding	4.6645	33.0755	-2.82597	0.0654464	YES
ENSMUSG00000028556	ENSMUST00000124040	DOCK7	protein_coding	86.8633	39.964	1.12005	0.0654881	YES
ENSMUSG00000028608	ENSMUST00000106727	0610037L13RIK	protein_coding	9.10873	31.8134	-1.80431	0.0656171	YES
ENSMUSG00000061589	ENSMUST00000147579	DOT1L	protein_coding	0.6932	11.0318	-3.99225	0.0657261	YES
ENSMUSG00000028614	ENSMUST00000125342	TMEM48	protein_coding	0.94585	13.3067	-3.8144	0.0657367	YES
ENSMUSG00000025602	ENSMUST00000168691	ZFP202	protein_coding	4.63213	20.2093	-2.12528	0.0659145	YES
ENSMUSG00000035798	ENSMUST00000099285	ZDHHC17	protein_coding	1.3864	18.0619	-3.70354	0.0659815	YES
ENSMUSG00000020792	ENSMUST00000106411	EXOC7	protein_coding	34.5108	75.0552	-1.1209	0.0659891	YES
ENSMUSG00000037999	ENSMUST00000076623	ARAP2	protein_coding	2.0796	14.7303	-2.82441	0.0660331	YES
ENSMUSG00000029804	ENSMUST00000031823	HERC3	protein_coding	5.79825	22.9588	-1.98536	0.0660827	YES
ENSMUSG00000022092	ENSMUST00000022685	PPP3CC	protein_coding	15.5678	41.0108	-1.39744	0.0661365	YES
ENSMUSG00000005267	ENSMUST00000128370	ZFP287	protein_coding	0.6932	10.978	-3.98519	0.0662676	YES
ENSMUSG00000039501	ENSMUST00000128676	ZNFX1	protein_coding	16.9542	43.0704	-1.34505	0.0663944	YES
ENSMUSG00000033060	ENSMUST00000159154	LMO7	protein_coding	9.04398	28.6532	-1.66366	0.0664106	YES
ENSMUSG00000034459	ENSMUST00000102824	IFIT1	protein_coding	28.745	67.1836	-1.2248	0.0664286	YES
ENSMUSG00000006390	ENSMUST00000129419	ELOVL1	protein_coding	32.9689	76.0241	-1.20535	0.0665224	YES
ENSMUSG00000006599	ENSMUST00000165031	GTF2H1	protein_coding	5.13743	23.4971	-2.19336	0.066578	YES
ENSMUSG00000029725	ENSMUST00000031739	2010007H12RIK	protein_coding	18.0943	3.42937	2.39952	0.0666203	YES
ENSMUSG00000025024	ENSMUST00000025997	SMNDC1	protein_coding	21.4956	54.9535	-1.35417	0.0666446	YES
ENSMUSG00000033676	ENSMUST00000085240	GABRB3	protein_coding	4.1592	23.6047	-2.5047	0.0667239	YES
ENSMUSG00000033676	ENSMUST00000039697	GABRB3	protein_coding	4.1592	23.6047	-2.5047	0.0667239	YES
ENSMUSG00000005125	ENSMUST00000165966	NDRG1	protein_coding	18.8459	3.0625	2.62147	0.0667288	YES
ENSMUSG00000051730	ENSMUST00000135459	METTL5	protein_coding	0	14.4512	-Inf	0.0667588	YES
ENSMUSG00000025498	ENSMUST00000097952	IRF7	protein_coding	42.7645	104.115	-1.28369	0.0667984	YES
ENSMUSG00000037358	ENSMUST00000044188	4930578C19RIK	protein_coding	1.85933	14.838	-2.99644	0.0668248	YES
ENSMUSG00000032601	ENSMUST00000049946	PRKAR2A	protein_coding	0	8.55147	-Inf	0.066831	YES
ENSMUSG00000027259	ENSMUST00000146750	ADAL	protein_coding	11.5965	0	Inf	0.0668817	YES
ENSMUSG00000047867	ENSMUST00000126422	GIMAP6	protein_coding	0	8.70303	-Inf	0.066905	YES
ENSMUSG00000045411	ENSMUST00000136210	2410002F23RIK	protein_coding	0	8.70303	-Inf	0.066905	YES
ENSMUSG00000037098	ENSMUST00000122103	RAB11FIP3	protein_coding	39.6483	86.111	-1.11894	0.0669242	YES
ENSMUSG00000030849	ENSMUST00000124096	FGFR2	protein_coding	1.16613	12.9299	-3.47092	0.0670483	YES
ENSMUSG00000001855	ENSMUST00000152791	NUP214	protein_coding	2.0796	14.5688	-2.8085	0.0671725	YES
ENSMUSG00000027940	ENSMUST00000062193	TPM3	protein_coding	38.0416	81.6009	-1.10101	0.0672448	YES
ENSMUSG00000036053	ENSMUST00000090952	FMNL2	protein_coding	44.9476	96.419	-1.10107	0.0672933	YES
ENSMUSG00000010277	ENSMUST00000126928	2610507B11RIK	protein_coding	39.4927	85.0742	-1.10713	0.0673062	YES
ENSMUSG00000020978	ENSMUST00000154667	KLHDC2	protein_coding	25.6871	60.7357	-1.2415	0.0674652	YES
ENSMUSG00000028706	ENSMUST00000030474	NSUN4	protein_coding	9.5169	29.8714	-1.6502	0.0675992	YES
ENSMUSG00000015749	ENSMUST00000168471	ANP32E	protein_coding	16.8311	46.0691	-1.45268	0.0676096	YES
ENSMUSG00000019942	ENSMUST00000020099	CDK1	protein_coding	27.2291	61.0686	-1.16528	0.067625	YES
ENSMUSG00000017119	ENSMUST00000136185	NBR1	protein_coding	5.5456	21.3737	-1.94642	0.0676718	YES
ENSMUSG00000022092	ENSMUST00000169414	PPP3CC	protein_coding	10.7154	33.4084	-1.64052	0.0677233	YES
ENSMUSG00000020166	ENSMUST00000165527	CNOT2	protein_coding	7.87785	26.2267	-1.73516	0.0677525	YES
ENSMUSG00000020166	ENSMUST00000020374	CNOT2	protein_coding	7.87785	26.2267	-1.73516	0.0677525	YES
ENSMUSG00000020166	ENSMUST00000167644	CNOT2	protein_coding	7.87785	26.2267	-1.73516	0.0677525	YES
ENSMUSG00000074064	ENSMUST00000145121	MLYCD	protein_coding	21.5863	49.4985	-1.19727	0.0678032	YES
ENSMUSG00000038943	ENSMUST00000163812	PRC1	protein_coding	19.1633	50.1345	-1.38746	0.067854	YES
ENSMUSG00000040732	ENSMUST00000122199	ERG	protein_coding	10.2425	31.8672	-1.63751	0.0678661	YES
ENSMUSG00000017428	ENSMUST00000147898	PSMD11	protein_coding	29.6261	67.0859	-1.17914	0.067875	YES
ENSMUSG00000051220	ENSMUST00000056904	ERCC6L	protein_coding	2.7728	16.0462	-2.53282	0.0679247	YES
ENSMUSG00000063889	ENSMUST00000148305	CREM	protein_coding	0.6932	10.8165	-3.96381	0.0679287	YES
ENSMUSG00000020486	ENSMUST00000107961	2004-09-01	protein_coding	6.27118	24.3385	-1.95643	0.0679674	YES
ENSMUSG00000017716	ENSMUST00000081387	BIRC5	protein_coding	5.13743	23.1203	-2.17004	0.0681336	YES
ENSMUSG00000017210	ENSMUST00000137328	MED24	protein_coding	15.6326	43.4472	-1.47471	0.068151	YES
ENSMUSG00000026784	ENSMUST00000053729	PDSS1	protein_coding	7.4373	26.5497	-1.83584	0.0681552	YES
ENSMUSG00000018401	ENSMUST00000119628	MTMR4	protein_coding	25.875	60.4425	-1.224	0.0682351	YES
ENSMUSG00000033632	ENSMUST00000165400	AW554918	protein_coding	10.2101	30.9819	-1.60143	0.0683102	YES
ENSMUSG00000028873	ENSMUST00000135571	CDCA8	protein_coding	0	8.44381	-Inf	0.0683209	YES
ENSMUSG00000005267	ENSMUST00000101061	ZFP287	protein_coding	0	8.44381	-Inf	0.0683209	YES
ENSMUSG00000063889	ENSMUST00000151084	CREM	protein_coding	2.0796	14.4073	-2.79242	0.0683388	YES
ENSMUSG00000031133	ENSMUST00000151768	ARHGEF6	protein_coding	31.7964	66.5137	-1.06479	0.0683777	YES
ENSMUSG00000020886	ENSMUST00000135916	DLG4	protein_coding	24.9939	5.69436	2.13397	0.068402	YES
ENSMUSG00000000386	ENSMUST00000113768	MX1	protein_coding	7.40493	25.3414	-1.77494	0.0685247	YES
ENSMUSG00000021079	ENSMUST00000166120	TIMM9	protein_coding	9.1411	41.5193	-2.18334	0.0687155	YES
ENSMUSG00000024799	ENSMUST00000162575	TM7SF2	protein_coding	0	11.4086	-Inf	0.0687407	YES
ENSMUSG00000025498	ENSMUST00000155744	IRF7	protein_coding	42.7645	105.172	-1.29826	0.0687527	YES
ENSMUSG00000031229	ENSMUST00000130980	ATRX	protein_coding	9.48453	28.6093	-1.59283	0.0688195	YES
ENSMUSG00000067150	ENSMUST00000087031	XPO5	protein_coding	35.6122	75.5496	-1.08505	0.0688863	YES
ENSMUSG00000040296	ENSMUST00000108111	DDX58	protein_coding	37.9768	79.6589	-1.06872	0.0688872	YES
ENSMUSG00000024810	ENSMUST00000144528	IL33	protein_coding	102.722	46.2165	1.15227	0.0689285	YES
ENSMUSG00000036875	ENSMUST00000129785	DNA2	protein_coding	0.472925	10.9241	-4.52976	0.0691207	YES
ENSMUSG00000015755	ENSMUST00000130322	TAB2	protein_coding	48.8541	100.538	-1.04119	0.0692767	YES
ENSMUSG00000030921	ENSMUST00000152397	TRIM30A	protein_coding	2.7728	15.8309	-2.51333	0.0693091	YES
ENSMUSG00000035799	ENSMUST00000049089	TWIST1	protein_coding	10.2749	33.2469	-1.6941	0.0693136	YES
ENSMUSG00000026113	ENSMUST00000027287	INPP4A	protein_coding	31.4854	70.1584	-1.15593	0.0693645	YES
ENSMUSG00000039841	ENSMUST00000155494	ZFP800	protein_coding	3.2781	19.1626	-2.54736	0.0694426	YES
ENSMUSG00000024186	ENSMUST00000127594	RGS11	protein_coding	25.279	6.43804	1.97324	0.069483	YES
ENSMUSG00000027881	ENSMUST00000156808	PRPF38B	protein_coding	9.8343	33.6237	-1.77358	0.0694851	YES
ENSMUSG00000001123	ENSMUST00000140073	LGALS9	protein_coding	22.8496	54.8898	-1.26437	0.0696317	YES
ENSMUSG00000034320	ENSMUST00000037603	SLC26A2	protein_coding	10.2425	32.4693	-1.66451	0.0696711	YES
ENSMUSG00000051984	ENSMUST00000063632	SEC31B	protein_coding	0.94585	17.9344	-4.24498	0.0697219	YES
ENSMUSG00000041406	ENSMUST00000045876	BC055324	protein_coding	18.5025	3.4832	2.40923	0.069769	YES
ENSMUSG00000041406	ENSMUST00000111491	BC055324	protein_coding	18.5025	3.4832	2.40923	0.069769	YES
ENSMUSG00000025920	ENSMUST00000145092	STAU2	protein_coding	0	8.33616	-Inf	0.0698569	YES
ENSMUSG00000045896	ENSMUST00000142806	PAIP2B	protein_coding	0	8.33616	-Inf	0.0698569	YES
ENSMUSG00000015149	ENSMUST00000132789	SIRT2	protein_coding	9.76955	30.8204	-1.65752	0.0700254	YES
ENSMUSG00000020116	ENSMUST00000020317	PNO1	protein_coding	58.5265	130.8	-1.1602	0.0700722	YES
ENSMUSG00000036273	ENSMUST00000137657	LRRK2	protein_coding	5.32533	21.0507	-1.98293	0.0701005	YES
ENSMUSG00000026126	ENSMUST00000164433	PTPN18	protein_coding	10.2749	0.47453	4.43647	0.0701592	YES
ENSMUSG00000052738	ENSMUST00000123159	SUCLG1	protein_coding	16.1055	43.535	-1.43462	0.0703512	YES
ENSMUSG00000025962	ENSMUST00000123945	FASTKD2	protein_coding	9.6464	0.47453	4.34542	0.0703796	YES
ENSMUSG00000038538	ENSMUST00000159925	UBN2	protein_coding	72.209	31.931	1.17722	0.0704823	YES
ENSMUSG00000068329	ENSMUST00000150217	HTRA2	protein_coding	9.76955	30.6589	-1.64994	0.0704959	YES
ENSMUSG00000050908	ENSMUST00000051118	FAM18A	protein_coding	6.0509	23.9079	-1.98226	0.0705216	YES
ENSMUSG00000050812	ENSMUST00000131611	AI314180	protein_coding	4.94952	24.0594	-2.28124	0.0705336	YES
ENSMUSG00000051375	ENSMUST00000160721	PCDH1	protein_coding	9.10873	31.3049	-1.78107	0.0705395	YES
ENSMUSG00000024617	ENSMUST00000039904	CAMK2A	protein_coding	9.01161	49.1656	-2.44779	0.0705444	YES
ENSMUSG00000048772	ENSMUST00000106433	TMEM53	protein_coding	0	8.28233	-Inf	0.0706428	YES
ENSMUSG00000034586	ENSMUST00000153447	C630004H02RIK	protein_coding	0	8.28233	-Inf	0.0706428	YES
ENSMUSG00000011658	ENSMUST00000166849	FUZ	protein_coding	0	8.28233	-Inf	0.0706428	YES
ENSMUSG00000025498	ENSMUST00000026571	IRF7	protein_coding	42.7645	106.228	-1.31268	0.0707282	YES
ENSMUSG00000025498	ENSMUST00000172342	IRF7	protein_coding	42.7645	106.228	-1.31268	0.0707282	YES
ENSMUSG00000030691	ENSMUST00000151693	FCHSD2	protein_coding	2.7728	16.423	-2.5663	0.0708136	YES
ENSMUSG00000069910	ENSMUST00000093191	CCDC99	protein_coding	1.41877	14.7303	-3.37607	0.0708693	YES
ENSMUSG00000040859	ENSMUST00000048162	BSDC1	protein_coding	28.4599	64.8748	-1.18873	0.0709352	YES
ENSMUSG00000022969	ENSMUST00000152729	IL10RB	protein_coding	38.1	77.7608	-1.02925	0.0710042	YES
ENSMUSG00000006998	ENSMUST00000167869	PSMD2	protein_coding	11.441	35.1988	-1.62132	0.0710318	YES
ENSMUSG00000028760	ENSMUST00000148074	EIF4G3	protein_coding	16.6108	45.9714	-1.46862	0.0710771	YES
ENSMUSG00000048534	ENSMUST00000050020	AMICA1	protein_coding	46.1461	18.1058	1.34975	0.0711204	YES
ENSMUSG00000051225	ENSMUST00000160942	FAM83A	protein_coding	12.2897	0	Inf	0.0711825	YES
ENSMUSG00000040738	ENSMUST00000108318	INTS8	protein_coding	44.507	96.5465	-1.11719	0.0712659	YES
ENSMUSG00000043557	ENSMUST00000171691	MDGA1	protein_coding	27.987	63.6566	-1.18555	0.0712804	YES
ENSMUSG00000068036	ENSMUST00000124922	MLLT4	protein_coding	32.0554	72.9318	-1.18598	0.0713795	YES
ENSMUSG00000038943	ENSMUST00000047558	PRC1	protein_coding	19.1633	49.66	-1.37374	0.0714083	YES
ENSMUSG00000047694	ENSMUST00000124010	YIPF6	protein_coding	0	8.2285	-Inf	0.0714409	YES
ENSMUSG00000059447	ENSMUST00000026841	HADHB	protein_coding	3.466	21.8921	-2.65907	0.0714814	YES
ENSMUSG00000044066	ENSMUST00000050611	CEP68	protein_coding	22.9143	56.5187	-1.30248	0.0714819	YES
ENSMUSG00000000489	ENSMUST00000000500	PDGFB	protein_coding	23.4457	56.8078	-1.27677	0.0715311	YES
ENSMUSG00000044252	ENSMUST00000074352	OSBPL1A	protein_coding	17.0513	45.2716	-1.40872	0.0715557	YES
ENSMUSG00000040990	ENSMUST00000152426	SH3KBP1	protein_coding	31.4854	70.0606	-1.15392	0.071842	YES
ENSMUSG00000011960	ENSMUST00000170452	CCNT1	protein_coding	4.44423	21.5352	-2.27669	0.0719504	YES
ENSMUSG00000031634	ENSMUST00000123307	UFSP2	protein_coding	17.9324	45.766	-1.35171	0.0720597	YES
ENSMUSG00000022014	ENSMUST00000022591	EPSTI1	protein_coding	12.0694	33.6138	-1.47769	0.0721191	YES
ENSMUSG00000068580	ENSMUST00000090174	ZFYVE19	protein_coding	8.16288	28.8784	-1.82284	0.0721324	YES
ENSMUSG00000025609	ENSMUST00000141045	MKLN1	protein_coding	15.4123	43.1342	-1.48475	0.0722636	YES
ENSMUSG00000001418	ENSMUST00000140039	0610031J06RIK	protein_coding	29.3087	63.505	-1.11554	0.0724381	YES
ENSMUSG00000018848	ENSMUST00000143205	RARS	protein_coding	9.36138	32.3616	-1.78949	0.072444	YES
ENSMUSG00000044442	ENSMUST00000120284	N6AMT1	protein_coding	1.63905	14.2997	-3.12505	0.0725095	YES
ENSMUSG00000069184	ENSMUST00000091481	ZFP72	protein_coding	5.61035	24.9008	-2.15003	0.0725852	YES
ENSMUSG00000031672	ENSMUST00000034097	GOT2	protein_coding	12.6071	37.0431	-1.55497	0.072597	YES
ENSMUSG00000033082	ENSMUST00000165650	CLEC1A	protein_coding	5.79825	22.3228	-1.94483	0.0727789	YES
ENSMUSG00000002718	ENSMUST00000166871	CSE1L	protein_coding	36.1499	85.475	-1.24151	0.072909	YES
ENSMUSG00000047879	ENSMUST00000154088	USP14	protein_coding	13.553	39.4796	-1.5425	0.0729619	YES
ENSMUSG00000029686	ENSMUST00000126877	CUL1	protein_coding	21.5603	55.3544	-1.36032	0.0730066	YES
ENSMUSG00000027088	ENSMUST00000112266	PHOSPHO2	protein_coding	32.2694	69.2333	-1.1013	0.0730211	YES
ENSMUSG00000027088	ENSMUST00000028494	PHOSPHO2	protein_coding	32.2694	69.2333	-1.1013	0.0730211	YES
ENSMUSG00000026988	ENSMUST00000140852	WDSUB1	protein_coding	17.8416	3.42937	2.37923	0.0730628	YES
ENSMUSG00000025001	ENSMUST00000025965	HELLS	protein_coding	21.4956	54.2198	-1.33478	0.0731161	YES
ENSMUSG00000026799	ENSMUST00000159034	MED27	protein_coding	10.683	0.47453	4.49268	0.0731301	YES
ENSMUSG00000052934	ENSMUST00000059018	1110003O08RIK	protein_coding	4.44423	21.2661	-2.25855	0.0732442	YES
ENSMUSG00000033632	ENSMUST00000097643	AW554918	protein_coding	10.2101	30.4535	-1.57661	0.0734868	YES
ENSMUSG00000007656	ENSMUST00000169188	ARPP19	protein_coding	2.36462	17.5775	-2.89405	0.0735031	YES
ENSMUSG00000050549	ENSMUST00000057198	5730508B09RIK	protein_coding	3.466	17.2106	-2.31195	0.073578	YES
ENSMUSG00000028479	ENSMUST00000030201	GNE	protein_coding	14.8746	39.3818	-1.40468	0.073603	YES
ENSMUSG00000028479	ENSMUST00000102937	GNE	protein_coding	14.8746	39.3818	-1.40468	0.073603	YES
ENSMUSG00000057722	ENSMUST00000153082	LEPR	protein_coding	40.0304	87.8435	-1.13384	0.0736698	YES
ENSMUSG00000060427	ENSMUST00000121886	ZFP868	protein_coding	24.0805	58.5883	-1.28275	0.0736979	YES
ENSMUSG00000040732	ENSMUST00000113848	ERG	protein_coding	11.6289	33.4523	-1.52439	0.0737061	YES
ENSMUSG00000040732	ENSMUST00000077773	ERG	protein_coding	11.6289	33.4523	-1.52439	0.0737061	YES
ENSMUSG00000060675	ENSMUST00000136756	PLA2G16	protein_coding	44.6625	93.5279	-1.06633	0.0737425	YES
ENSMUSG00000045502	ENSMUST00000057145	NIACR1	protein_coding	14.0906	2.05961	2.77429	0.0738328	YES
ENSMUSG00000011096	ENSMUST00000152091	AKT1S1	protein_coding	12.0371	32.4055	-1.42876	0.073941	YES
ENSMUSG00000000386	ENSMUST00000172078	MX1	protein_coding	0.6932	10.7187	-3.95072	0.0739648	YES
ENSMUSG00000029462	ENSMUST00000154686	VPS29	protein_coding	23.6075	57.4239	-1.2824	0.073976	YES
ENSMUSG00000029462	ENSMUST00000117868	VPS29	protein_coding	23.6075	57.4239	-1.2824	0.073976	YES
ENSMUSG00000022969	ENSMUST00000137612	IL10RB	protein_coding	23.0051	52.4732	-1.18963	0.0740598	YES
ENSMUSG00000044783	ENSMUST00000128532	HJURP	protein_coding	1.3864	12.4554	-3.16735	0.0740716	YES
ENSMUSG00000036026	ENSMUST00000156254	TMEM63B	protein_coding	9.80193	31.3388	-1.67681	0.0741511	YES
ENSMUSG00000063558	ENSMUST00000160168	AOX1	protein_coding	18.9107	60.1974	-1.6705	0.074169	YES
ENSMUSG00000026640	ENSMUST00000027952	PLXNA2	protein_coding	46.2692	96.1896	-1.05583	0.0741886	YES
ENSMUSG00000059439	ENSMUST00000108056	BCAS3	protein_coding	7.46968	26.9066	-1.84884	0.07423	YES
ENSMUSG00000001018	ENSMUST00000107351	SNAPIN	protein_coding	73.4722	34.2059	1.10295	0.0743166	YES
ENSMUSG00000027887	ENSMUST00000156371	SYPL2	protein_coding	3.9713	29.6461	-2.90016	0.0744638	YES
ENSMUSG00000001240	ENSMUST00000151830	RAMP2	protein_coding	9.76955	30.5612	-1.64534	0.0744852	YES
ENSMUSG00000033910	ENSMUST00000048976	GUCY1A3	protein_coding	22.3506	65.0064	-1.54027	0.0744885	YES
ENSMUSG00000017734	ENSMUST00000109349	DBNDD2	protein_coding	29.1855	65.9754	-1.17668	0.0745056	YES
ENSMUSG00000061559	ENSMUST00000144365	WDR61	protein_coding	3.24573	17.2644	-2.41119	0.074592	YES
ENSMUSG00000078920	ENSMUST00000109202	IFI47	protein_coding	25.875	59.4934	-1.20117	0.0746955	YES
ENSMUSG00000078920	ENSMUST00000046704	IFI47	protein_coding	25.875	59.4934	-1.20117	0.0746955	YES
ENSMUSG00000037902	ENSMUST00000136554	SIRPA	protein_coding	55.0929	22.2251	1.30968	0.0749223	YES
ENSMUSG00000018068	ENSMUST00000108039	INTS2	protein_coding	20.9579	50.7904	-1.27706	0.0750624	YES
ENSMUSG00000033788	ENSMUST00000128965	DYSF	protein_coding	1.3864	12.3477	-3.15483	0.0750686	YES
ENSMUSG00000030562	ENSMUST00000163921	NOX4	protein_coding	25.3113	61.7924	-1.28765	0.0752472	YES
ENSMUSG00000005481	ENSMUST00000019576	DDX39	protein_coding	22.8172	53.3684	-1.22586	0.0752873	YES
ENSMUSG00000067006	ENSMUST00000086701	SERPINB5	protein_coding	15.6973	2.37265	2.72595	0.0752991	YES
ENSMUSG00000031250	ENSMUST00000033602	TNMD	protein_coding	1.41877	38.1338	-4.74835	0.075305	YES
ENSMUSG00000045503	ENSMUST00000138268	SYS1	protein_coding	13.9611	1.42359	3.29381	0.0753163	YES
ENSMUSG00000059049	ENSMUST00000170248	FREM1	protein_coding	3.71865	18.4189	-2.30833	0.0755668	YES
ENSMUSG00000059049	ENSMUST00000071708	FREM1	protein_coding	3.71865	18.4189	-2.30833	0.0755668	YES
ENSMUSG00000059049	ENSMUST00000107230	FREM1	protein_coding	3.71865	18.4189	-2.30833	0.0755668	YES
ENSMUSG00000040236	ENSMUST00000044857	TRAPPC5	protein_coding	7.50205	28.5016	-1.92569	0.0756243	YES
ENSMUSG00000018932	ENSMUST00000137609	MAP2K3	protein_coding	7.4373	25.5368	-1.77973	0.0757397	YES
ENSMUSG00000040483	ENSMUST00000094041	XAF1	protein_coding	6.99675	25.9675	-1.89195	0.0757774	YES
ENSMUSG00000026858	ENSMUST00000133163	FAM73B	protein_coding	0.6932	10.5573	-3.92882	0.0757792	YES
ENSMUSG00000040010	ENSMUST00000045557	SLC7A5	protein_coding	31.1096	71.4304	-1.19918	0.0760323	YES
ENSMUSG00000040010	ENSMUST00000168262	SLC7A5	protein_coding	31.1096	71.4304	-1.19918	0.0760323	YES
ENSMUSG00000027272	ENSMUST00000154023	UBR1	protein_coding	1.3864	12.2401	-3.14219	0.0760842	YES
ENSMUSG00000028049	ENSMUST00000098941	SCAMP3	protein_coding	25.9982	55.4082	-1.09169	0.0760933	YES
ENSMUSG00000035572	ENSMUST00000107798	DCAF10	protein_coding	33.1892	72.9857	-1.1369	0.0761612	YES
ENSMUSG00000050914	ENSMUST00000131008	ANKRD37	protein_coding	25.3697	6.23265	2.02519	0.0762277	YES
ENSMUSG00000026977	ENSMUST00000126986	2007-03-01	protein_coding	26.6914	56.744	-1.08809	0.0762448	YES
ENSMUSG00000040928	ENSMUST00000137992	S100PBP	protein_coding	32.9689	10.3958	1.66511	0.0763726	YES
ENSMUSG00000022105	ENSMUST00000164624	RB1	protein_coding	0.472925	10.7187	-4.50238	0.0764549	YES
ENSMUSG00000037010	ENSMUST00000039026	APLN	protein_coding	44.4099	104.805	-1.23875	0.0765286	YES
ENSMUSG00000003345	ENSMUST00000019676	CSNK1G2	protein_coding	34.5108	73.5339	-1.09136	0.0766516	YES
ENSMUSG00000027010	ENSMUST00000137916	SLC25A12	protein_coding	22.124	69.4826	-1.65104	0.0767013	YES
ENSMUSG00000029417	ENSMUST00000113093	CXCL9	protein_coding	4.8524	19.5294	-2.00888	0.0768591	YES
ENSMUSG00000029417	ENSMUST00000031365	CXCL9	protein_coding	4.8524	19.5294	-2.00888	0.0768591	YES
ENSMUSG00000043962	ENSMUST00000169403	THRAP3	protein_coding	1.85933	14.1481	-2.92776	0.076863	YES
ENSMUSG00000026034	ENSMUST00000131051	CLK1	protein_coding	70.2849	30.5513	1.20198	0.0769145	YES
ENSMUSG00000074064	ENSMUST00000164602	MLYCD	protein_coding	20.6405	46.4898	-1.17144	0.0770091	YES
ENSMUSG00000022702	ENSMUST00000150799	HIRA	protein_coding	24.5858	6.27655	1.96978	0.0770924	YES
ENSMUSG00000027086	ENSMUST00000102706	FASTKD1	protein_coding	7.62521	32.7086	-2.10082	0.0770976	YES
ENSMUSG00000035268	ENSMUST00000064703	PKIG	protein_coding	20.9903	51.0397	-1.2819	0.0770979	YES
ENSMUSG00000028049	ENSMUST00000120697	SCAMP3	protein_coding	27.6372	57.9962	-1.06934	0.0771304	YES
ENSMUSG00000028049	ENSMUST00000029684	SCAMP3	protein_coding	27.6372	57.9962	-1.06934	0.0771304	YES
ENSMUSG00000039531	ENSMUST00000065640	ZUFSP	protein_coding	15.8528	41.906	-1.40242	0.0771386	YES
ENSMUSG00000044763	ENSMUST00000059052	RG9MTD1	protein_coding	23.4133	50.4575	-1.10774	0.0772	YES
ENSMUSG00000040594	ENSMUST00000129179	RANBP17	protein_coding	0.94585	12.563	-3.73143	0.0772148	YES
ENSMUSG00000032332	ENSMUST00000141667	COL12A1	protein_coding	48.8865	19.7986	1.30404	0.0773757	YES
ENSMUSG00000014039	ENSMUST00000136529	PRDM15	protein_coding	0	8.1846	-Inf	0.0774341	YES
ENSMUSG00000041733	ENSMUST00000129024	COQ5	protein_coding	3.71865	18.0959	-2.28281	0.0774599	YES
ENSMUSG00000040586	ENSMUST00000049501	OFD1	protein_coding	11.6936	35.6195	-1.60695	0.0774639	YES
ENSMUSG00000024539	ENSMUST00000122412	PTPN2	protein_coding	86.8049	42.7035	1.02342	0.0774794	YES
ENSMUSG00000026754	ENSMUST00000136261	GOLGA1	protein_coding	24.9031	7.02022	1.82674	0.077774	YES
ENSMUSG00000011958	ENSMUST00000133307	BNIP2	protein_coding	45.4205	95.8028	-1.07673	0.0779627	YES
ENSMUSG00000032724	ENSMUST00000076212	ABTB2	protein_coding	10.9033	31.5202	-1.53151	0.0780084	YES
ENSMUSG00000006010	ENSMUST00000140112	BC003331	protein_coding	27.961	7.49475	1.89946	0.0780128	YES
ENSMUSG00000035967	ENSMUST00000039374	DDX26B	protein_coding	34.7635	73.191	-1.07409	0.0780187	YES
ENSMUSG00000038383	ENSMUST00000099167	PIGU	protein_coding	28.272	64.7133	-1.19469	0.0781534	YES
ENSMUSG00000057135	ENSMUST00000074572	A430084P05RIK	protein_coding	0	8.13077	-Inf	0.0782819	YES
ENSMUSG00000063450	ENSMUST00000131480	SYNE2	protein_coding	0	8.13077	-Inf	0.0782819	YES
ENSMUSG00000016933	ENSMUST00000129568	PLCG1	protein_coding	0	8.13077	-Inf	0.0782819	YES
ENSMUSG00000071984	ENSMUST00000167580	FNDC1	protein_coding	37.2576	13.6197	1.45183	0.0782867	YES
ENSMUSG00000031379	ENSMUST00000145412	PIR	protein_coding	0.6932	10.3419	-3.89909	0.078295	YES
ENSMUSG00000020361	ENSMUST00000139322	HSPA4	protein_coding	26.0629	57.3162	-1.13694	0.0783004	YES
ENSMUSG00000026177	ENSMUST00000136786	SLC11A1	protein_coding	4.41185	19.6909	-2.15807	0.0783378	YES
ENSMUSG00000079733	ENSMUST00000167717	TMEM181B-PS	protein_coding	0	12.9937	-Inf	0.0783949	YES
ENSMUSG00000029913	ENSMUST00000031973	PRDM5	protein_coding	37.3484	12.563	1.57186	0.0784168	YES
ENSMUSG00000024993	ENSMUST00000148577	FAM45A	protein_coding	56.7904	16.9514	1.74424	0.0784635	YES
ENSMUSG00000021811	ENSMUST00000022345	DNAJC9	protein_coding	12.7303	33.3645	-1.39005	0.0784874	YES
ENSMUSG00000021687	ENSMUST00000138255	SCAMP1	protein_coding	11.2531	1.00289	3.48809	0.0786624	YES
ENSMUSG00000022890	ENSMUST00000140036	ATP5J	protein_coding	74.1591	157.394	-1.08569	0.0787285	YES
ENSMUSG00000066842	ENSMUST00000074783	HMCN1	protein_coding	75.7721	35.5218	1.09296	0.078837	YES
ENSMUSG00000015846	ENSMUST00000166775	RXRA	protein_coding	28.6542	70.1584	-1.29187	0.0788377	YES
ENSMUSG00000017837	ENSMUST00000155840	NKIRAS2	protein_coding	4.41185	19.5833	-2.15016	0.0789189	YES
ENSMUSG00000033632	ENSMUST00000036619	AW554918	protein_coding	10.2101	29.9252	-1.55136	0.0790298	YES
ENSMUSG00000029381	ENSMUST00000168878	SHROOM3	protein_coding	17.8093	3.42937	2.37661	0.0790397	YES
ENSMUSG00000037814	ENSMUST00000048490	LARP1B	protein_coding	10.4304	30.9181	-1.56766	0.0791011	YES
ENSMUSG00000066456	ENSMUST00000161815	HMGN3	protein_coding	34.1611	75.0212	-1.13495	0.079138	YES
ENSMUSG00000029192	ENSMUST00000149157	TBC1D14	protein_coding	4.22395	21.1683	-2.32524	0.0792484	YES
ENSMUSG00000031782	ENSMUST00000160779	COQ9	protein_coding	2.33225	15.5179	-2.73414	0.0793436	YES
ENSMUSG00000006024	ENSMUST00000127637	NAPA	protein_coding	21.5863	50.7606	-1.23359	0.0794921	YES
ENSMUSG00000022012	ENSMUST00000072013	ENOX1	protein_coding	29.5613	7.8078	1.92072	0.0796367	YES
ENSMUSG00000022012	ENSMUST00000022589	ENOX1	protein_coding	29.5613	7.8078	1.92072	0.0796367	YES
ENSMUSG00000036053	ENSMUST00000050719	FMNL2	protein_coding	47.2798	97.4757	-1.04382	0.0796568	YES
ENSMUSG00000036053	ENSMUST00000049483	FMNL2	protein_coding	47.2798	97.4757	-1.04382	0.0796568	YES
ENSMUSG00000068329	ENSMUST00000113963	HTRA2	protein_coding	9.58165	30.972	-1.69262	0.0797426	YES
ENSMUSG00000028438	ENSMUST00000030148	KIF24	protein_coding	0	10.1266	-Inf	0.0798127	YES
ENSMUSG00000059921	ENSMUST00000116116	UNC5C	protein_coding	3.2781	18.1497	-2.46902	0.0798137	YES
ENSMUSG00000059921	ENSMUST00000106236	UNC5C	protein_coding	3.2781	18.1497	-2.46902	0.0798137	YES
ENSMUSG00000038024	ENSMUST00000142837	DENND4C	protein_coding	3.05782	18.365	-2.58639	0.0798445	YES
ENSMUSG00000036986	ENSMUST00000153820	PML	protein_coding	15.6002	40.8054	-1.3872	0.0799228	YES
ENSMUSG00000040620	ENSMUST00000049048	DHX33	protein_coding	51.9119	104.839	-1.01403	0.0799506	YES
ENSMUSG00000040620	ENSMUST00000108527	DHX33	protein_coding	51.9119	104.839	-1.01403	0.0799506	YES
ENSMUSG00000039633	ENSMUST00000065297	LONRF1	protein_coding	19.9797	46.0691	-1.20527	0.0800191	YES
ENSMUSG00000026037	ENSMUST00000114325	ORC2	protein_coding	16.3905	44.807	-1.45087	0.0800362	YES
ENSMUSG00000051978	ENSMUST00000110813	ERICH1	protein_coding	17.2716	3.11633	2.47048	0.0800962	YES
ENSMUSG00000017716	ENSMUST00000106322	BIRC5	protein_coding	4.19158	19.5833	-2.22406	0.0801267	YES
ENSMUSG00000033788	ENSMUST00000142711	DYSF	protein_coding	8.57106	26.442	-1.62529	0.0801543	YES
ENSMUSG00000040537	ENSMUST00000124121	ADAM22	protein_coding	0.6932	10.1804	-3.87638	0.0802578	YES
ENSMUSG00000050856	ENSMUST00000118632	ATP5K	protein_coding	21.8066	49.8654	-1.19327	0.0802789	YES
ENSMUSG00000026646	ENSMUST00000127540	SUV39H2	protein_coding	0.472925	10.3958	-4.45824	0.0803191	YES
ENSMUSG00000026646	ENSMUST00000100458	SUV39H2	protein_coding	0.472925	10.3958	-4.45824	0.0803191	YES
ENSMUSG00000028483	ENSMUST00000124856	SNAPC3	protein_coding	57.6194	25.8159	1.15829	0.0803287	YES
ENSMUSG00000022201	ENSMUST00000155054	ZFR	protein_coding	12.4516	38.8974	-1.64334	0.080344	YES
ENSMUSG00000040738	ENSMUST00000137054	INTS8	protein_coding	28.9329	64.4541	-1.15556	0.0803816	YES
ENSMUSG00000061589	ENSMUST00000092292	DOT1L	protein_coding	14.6543	38.1537	-1.3805	0.0804156	YES
ENSMUSG00000071553	ENSMUST00000146936	CPA2	protein_coding	44.7597	18.1597	1.30146	0.0804658	YES
ENSMUSG00000028161	ENSMUST00000124206	PPP3CA	protein_coding	1.8917	15.787	-3.06098	0.08063	YES
ENSMUSG00000022679	ENSMUST00000148966	MPV17L	protein_coding	18.658	3.53703	2.39919	0.0806953	YES
ENSMUSG00000022679	ENSMUST00000141971	MPV17L	protein_coding	18.658	3.53703	2.39919	0.0806953	YES
ENSMUSG00000027210	ENSMUST00000133990	MEIS2	protein_coding	18.658	3.53703	2.39919	0.0806953	YES
ENSMUSG00000026181	ENSMUST00000145978	PPM1F	protein_coding	0	7.96928	-Inf	0.0809047	YES
ENSMUSG00000029605	ENSMUST00000111852	OAS1B	protein_coding	0	7.96928	-Inf	0.0809047	YES
ENSMUSG00000037868	ENSMUST00000130933	EGR2	protein_coding	0	7.96928	-Inf	0.0809047	YES
ENSMUSG00000050107	ENSMUST00000052140	GSG2	protein_coding	0	7.96928	-Inf	0.0809047	YES
ENSMUSG00000021830	ENSMUST00000150648	TXNDC16	protein_coding	0.472925	10.3419	-4.45075	0.0809891	YES
ENSMUSG00000055541	ENSMUST00000108600	LAIR1	protein_coding	3.9713	19.6371	-2.3059	0.0810565	YES
ENSMUSG00000063358	ENSMUST00000129477	MAPK1	protein_coding	25.5576	55.1589	-1.10984	0.0810652	YES
ENSMUSG00000029186	ENSMUST00000131526	PI4K2B	protein_coding	15.6649	2.48031	2.65895	0.0812419	YES
ENSMUSG00000034940	ENSMUST00000049714	SYNRG	protein_coding	15.8528	41.5392	-1.38973	0.081384	YES
ENSMUSG00000079036	ENSMUST00000160850	ALKBH1	protein_coding	5.13743	22.0636	-2.10255	0.0814718	YES
ENSMUSG00000038383	ENSMUST00000139854	PIGU	protein_coding	18.3082	42.229	-1.20574	0.0817762	YES
ENSMUSG00000073643	ENSMUST00000143368	WDFY1	protein_coding	0	7.91546	-Inf	0.0818063	YES
ENSMUSG00000073643	ENSMUST00000113510	WDFY1	protein_coding	0	7.91546	-Inf	0.0818063	YES
ENSMUSG00000073643	ENSMUST00000113511	WDFY1	protein_coding	0	7.91546	-Inf	0.0818063	YES
ENSMUSG00000073643	ENSMUST00000048820	WDFY1	protein_coding	0	7.91546	-Inf	0.0818063	YES
ENSMUSG00000011096	ENSMUST00000141311	AKT1S1	protein_coding	0	7.91546	-Inf	0.0818063	YES
ENSMUSG00000042745	ENSMUST00000038368	ID1	protein_coding	16.9218	40.2771	-1.25107	0.0818171	YES
ENSMUSG00000036054	ENSMUST00000093458	SUGP2	protein_coding	18.088	42.3905	-1.22871	0.0818966	YES
ENSMUSG00000015568	ENSMUST00000101463	LPL	protein_coding	3.7834	21.0607	-2.4768	0.0821513	YES
ENSMUSG00000027377	ENSMUST00000028856	MALL	protein_coding	10.7154	32.2001	-1.58738	0.0821939	YES
ENSMUSG00000001829	ENSMUST00000106999	CLPB	protein_coding	12.4516	38.7798	-1.63898	0.0822149	YES
ENSMUSG00000031626	ENSMUST00000125295	SORBS2	protein_coding	31.6733	66.2884	-1.06549	0.0822153	YES
ENSMUSG00000041134	ENSMUST00000040094	CYYR1	protein_coding	12.7366	41.1185	-1.69081	0.0822207	YES
ENSMUSG00000070889	ENSMUST00000094950	PGAP1	protein_coding	17.3948	41.2799	-1.24679	0.0822279	YES
ENSMUSG00000029233	ENSMUST00000113507	SRD5A3	protein_coding	10.3396	34.7881	-1.75041	0.0823503	YES
ENSMUSG00000032182	ENSMUST00000078572	YIPF2	protein_coding	1.3864	12.1423	-3.13063	0.082463	YES
ENSMUSG00000046032	ENSMUST00000130826	SNX12	protein_coding	1.3864	12.1423	-3.13063	0.082463	YES
ENSMUSG00000038943	ENSMUST00000047549	PRC1	protein_coding	21.0226	51.1374	-1.28244	0.0824715	YES
ENSMUSG00000040250	ENSMUST00000131662	4933424B01RIK	protein_coding	12.1018	34.3674	-1.50582	0.0824986	YES
ENSMUSG00000044700	ENSMUST00000140889	TMEM201	protein_coding	9.17347	0.47453	4.2729	0.0825517	YES
ENSMUSG00000074643	ENSMUST00000147627	CPNE1	protein_coding	61.4288	26.6035	1.2073	0.0825592	YES
ENSMUSG00000030707	ENSMUST00000133718	CORO1A	protein_coding	57.0754	22.548	1.33987	0.0826681	YES
ENSMUSG00000021608	ENSMUST00000133791	LPCAT1	protein_coding	23.6075	5.96351	1.98501	0.0826995	YES
ENSMUSG00000059149	ENSMUST00000086547	MFSD4	protein_coding	0	7.86163	-Inf	0.0827221	YES
ENSMUSG00000024037	ENSMUST00000166992	WDR4	protein_coding	0	7.86163	-Inf	0.0827221	YES
ENSMUSG00000031174	ENSMUST00000115533	RPGR	protein_coding	0	7.86163	-Inf	0.0827221	YES
ENSMUSG00000022092	ENSMUST00000078434	PPP3CC	protein_coding	10.7154	31.9848	-1.5777	0.0828455	YES
ENSMUSG00000042055	ENSMUST00000084519	WDR11	protein_coding	43.2438	88.5035	-1.03324	0.0829047	YES
ENSMUSG00000029203	ENSMUST00000146799	UBE2K	protein_coding	17.5243	45.4431	-1.37471	0.0829702	YES
ENSMUSG00000042207	ENSMUST00000112197	KDM5B	protein_coding	51.4714	21.6967	1.2463	0.0830822	YES
ENSMUSG00000033106	ENSMUST00000035925	SLC7A6OS	protein_coding	11.2531	35.3603	-1.65181	0.0830873	YES
ENSMUSG00000034101	ENSMUST00000126092	CTNND1	protein_coding	12.8598	1.47742	3.12171	0.0831847	YES
ENSMUSG00000034101	ENSMUST00000149317	CTNND1	protein_coding	12.8598	1.47742	3.12171	0.0831847	YES
ENSMUSG00000034940	ENSMUST00000092834	SYNRG	protein_coding	30.8246	67.5605	-1.1321	0.0831973	YES
ENSMUSG00000028337	ENSMUST00000139179	CORO2A	protein_coding	15.0625	0	Inf	0.0832953	YES
ENSMUSG00000020454	ENSMUST00000132425	EIF4ENIF1	protein_coding	28.3044	8.55147	1.72678	0.0834463	YES
ENSMUSG00000001855	ENSMUST00000138012	NUP214	protein_coding	6.7441	24.3385	-1.85154	0.0836128	YES
ENSMUSG00000036893	ENSMUST00000152161	EHMT1	protein_coding	3.71865	17.8905	-2.26634	0.0836355	YES
ENSMUSG00000028944	ENSMUST00000131486	PRKAG2	protein_coding	31.2651	9.50053	1.71847	0.0836373	YES
ENSMUSG00000027940	ENSMUST00000119570	TPM3	protein_coding	45.0707	90.5192	-1.00603	0.0836468	YES
ENSMUSG00000046605	ENSMUST00000067399	B3GNTL1	protein_coding	3.49838	18.1058	-2.3717	0.0836666	YES
ENSMUSG00000025907	ENSMUST00000162257	RB1CC1	protein_coding	35.3335	76.6303	-1.11688	0.0837132	YES
ENSMUSG00000004707	ENSMUST00000004827	LY9	protein_coding	7.02913	27.0341	-1.94336	0.0837499	YES
ENSMUSG00000036054	ENSMUST00000164403	SUGP2	protein_coding	18.373	44.3963	-1.27285	0.0837527	YES
ENSMUSG00000058252	ENSMUST00000078605	1700008I05RIK	protein_coding	8.35078	0	Inf	0.0837581	YES
ENSMUSG00000030166	ENSMUST00000162590	RAD52	protein_coding	0.94585	15.5079	-4.03525	0.0838813	YES
ENSMUSG00000028653	ENSMUST00000102649	TRIT1	protein_coding	7.68995	26.3343	-1.7759	0.0839023	YES
ENSMUSG00000008683	ENSMUST00000106588	RPS15A	protein_coding	1.41877	16.5108	-3.54069	0.0839202	YES
ENSMUSG00000042104	ENSMUST00000131424	UGGT2	protein_coding	24.1128	58.7597	-1.28503	0.0839754	YES
ENSMUSG00000020886	ENSMUST00000108588	DLG4	protein_coding	85.503	39.005	1.13231	0.0840786	YES
ENSMUSG00000079197	ENSMUST00000111378	PSME2	protein_coding	1.3864	11.9808	-3.11131	0.084101	YES
ENSMUSG00000079197	ENSMUST00000161807	PSME2	protein_coding	1.3864	11.9808	-3.11131	0.084101	YES
ENSMUSG00000020526	ENSMUST00000144552	ZNHIT3	protein_coding	1.3864	11.9808	-3.11131	0.084101	YES
ENSMUSG00000050860	ENSMUST00000139286	PHOSPHO1	protein_coding	5.32533	20.0479	-1.91251	0.0841275	YES
ENSMUSG00000013822	ENSMUST00000166335	ELOF1	protein_coding	19.7594	45.8099	-1.21312	0.0843304	YES
ENSMUSG00000038880	ENSMUST00000154236	MRPS34	protein_coding	8.60343	27.2834	-1.66504	0.0843823	YES
ENSMUSG00000000838	ENSMUST00000101518	FMR1	protein_coding	55.1253	23.1741	1.2502	0.0843933	YES
ENSMUSG00000031756	ENSMUST00000034205	CENPN	protein_coding	1.41877	13.7175	-3.2733	0.0843933	YES
ENSMUSG00000059586	ENSMUST00000079703	NSMCE2	protein_coding	9.26426	27.4888	-1.5691	0.0844524	YES
ENSMUSG00000019302	ENSMUST00000103110	ATP6V0A1	protein_coding	39.8101	85.9992	-1.11119	0.0845552	YES
ENSMUSG00000020456	ENSMUST00000135124	OGDH	protein_coding	9.6464	32.9778	-1.77343	0.0845964	YES
ENSMUSG00000012640	ENSMUST00000139061	ZFP715	protein_coding	1.3864	11.927	-3.10482	0.084657	YES
ENSMUSG00000022890	ENSMUST00000155956	ATP5J	protein_coding	69.9999	148.476	-1.0848	0.0846722	YES
ENSMUSG00000031392	ENSMUST00000126583	IRAK1	protein_coding	16.7663	42.3905	-1.33818	0.0846762	YES
ENSMUSG00000028703	ENSMUST00000154274	LRRC41	protein_coding	13.6177	1.89812	2.84284	0.0847526	YES
ENSMUSG00000029433	ENSMUST00000125047	DIABLO	protein_coding	11.5965	31.921	-1.46082	0.084838	YES
ENSMUSG00000043953	ENSMUST00000111888	CCRL2	protein_coding	12.6395	1.47742	3.09679	0.0849908	YES
ENSMUSG00000044042	ENSMUST00000153151	FMN1	protein_coding	13.4882	1.58508	3.08907	0.0849918	YES
ENSMUSG00000039828	ENSMUST00000045766	WDR70	protein_coding	12.1018	33.4523	-1.46688	0.0850837	YES
ENSMUSG00000026357	ENSMUST00000027603	RGS18	protein_coding	7.4373	25.3952	-1.7717	0.0850955	YES
ENSMUSG00000069206	ENSMUST00000075255	ZFP874A	protein_coding	2.33225	15.5618	-2.73821	0.0851148	YES
ENSMUSG00000036986	ENSMUST00000148301	PML	protein_coding	3.31047	19.5833	-2.56451	0.0852242	YES
ENSMUSG00000057722	ENSMUST00000102777	LEPR	protein_coding	39.3372	84.6733	-1.10601	0.0852729	YES
ENSMUSG00000001435	ENSMUST00000156009	COL18A1	protein_coding	14.149	48.0509	-1.76386	0.085275	YES
ENSMUSG00000026489	ENSMUST00000161746	ADCK3	protein_coding	0.6932	10.2442	-3.88539	0.0852779	YES
ENSMUSG00000042606	ENSMUST00000037248	HIRIP3	protein_coding	4.91715	21.5253	-2.13014	0.0852903	YES
ENSMUSG00000031660	ENSMUST00000145609	BRD7	protein_coding	3.02545	16.6284	-2.45843	0.0853034	YES
ENSMUSG00000068250	ENSMUST00000150610	AMN1	protein_coding	27.9286	9.07983	1.62101	0.0853405	YES
ENSMUSG00000020513	ENSMUST00000108030	TUBD1	protein_coding	3.49838	17.8367	-2.35009	0.0853831	YES
ENSMUSG00000018401	ENSMUST00000018545	MTMR4	protein_coding	34.7311	72.4333	-1.06042	0.0854105	YES
ENSMUSG00000018401	ENSMUST00000092802	MTMR4	protein_coding	34.7311	72.4333	-1.06042	0.0854105	YES
ENSMUSG00000039298	ENSMUST00000138561	CDK5RAP2	protein_coding	12.6395	1.42359	3.15033	0.0854408	YES
ENSMUSG00000024914	ENSMUST00000127043	DRAP1	protein_coding	32.9042	69.5025	-1.07879	0.0854438	YES
ENSMUSG00000061589	ENSMUST00000150338	DOT1L	protein_coding	14.6543	37.6253	-1.36038	0.0854676	YES
ENSMUSG00000014504	ENSMUST00000164278	SRP19	protein_coding	35.7093	74.796	-1.06666	0.085486	YES
ENSMUSG00000014504	ENSMUST00000142010	SRP19	protein_coding	35.7093	74.796	-1.06666	0.085486	YES
ENSMUSG00000060601	ENSMUST00000128600	NR1H2	protein_coding	3.53075	19.3141	-2.45161	0.0855201	YES
ENSMUSG00000029371	ENSMUST00000031318	CXCL5	protein_coding	44.8828	17.5236	1.35686	0.0855802	YES
ENSMUSG00000029371	ENSMUST00000170498	CXCL5	protein_coding	44.8828	17.5236	1.35686	0.0855802	YES
ENSMUSG00000022899	ENSMUST00000165380	SLC15A2	protein_coding	22.5646	5.12211	2.13925	0.0855904	YES
ENSMUSG00000045962	ENSMUST00000161185	WNK1	protein_coding	27.702	58.7837	-1.08543	0.0855933	YES
ENSMUSG00000035934	ENSMUST00000039674	PKNOX2	protein_coding	15.6002	39.9003	-1.35484	0.0856482	YES
ENSMUSG00000017428	ENSMUST00000148895	PSMD11	protein_coding	17.3364	45.8	-1.40155	0.0856862	YES
ENSMUSG00000009614	ENSMUST00000102886	SARDH	protein_coding	14.8099	35.5218	-1.26215	0.0857287	YES
ENSMUSG00000032507	ENSMUST00000143180	FBXL2	protein_coding	2.7728	14.9357	-2.42935	0.0857726	YES
ENSMUSG00000029462	ENSMUST00000132785	VPS29	protein_coding	22.1888	52.7225	-1.24859	0.0858194	YES
ENSMUSG00000043962	ENSMUST00000130334	THRAP3	protein_coding	1.16613	12.0347	-3.3674	0.0858368	YES
ENSMUSG00000052337	ENSMUST00000171057	IMMT	protein_coding	11.2207	35.7173	-1.67046	0.0858619	YES
ENSMUSG00000018068	ENSMUST00000018212	INTS2	protein_coding	31.5178	68.0888	-1.11125	0.0859732	YES
ENSMUSG00000051147	ENSMUST00000093470	NAT2	protein_coding	11.1236	30.0229	-1.43244	0.0861158	YES
ENSMUSG00000051147	ENSMUST00000163856	NAT2	protein_coding	11.1236	30.0229	-1.43244	0.0861158	YES
ENSMUSG00000018417	ENSMUST00000140930	MYO1B	protein_coding	0	8.29226	-Inf	0.0861548	YES
ENSMUSG00000027778	ENSMUST00000154741	IFT80	protein_coding	0	8.29226	-Inf	0.0861548	YES
ENSMUSG00000063889	ENSMUST00000154470	CREM	protein_coding	5.83063	36.9255	-2.6629	0.0862163	YES
ENSMUSG00000034708	ENSMUST00000135517	GRN	protein_coding	85.7619	197.467	-1.2032	0.0862538	YES
ENSMUSG00000016128	ENSMUST00000146814	STARD13	protein_coding	2.0796	13.4583	-2.69411	0.0863226	YES
ENSMUSG00000020776	ENSMUST00000106435	FBF1	protein_coding	17.4919	44.0195	-1.33146	0.0863327	YES
ENSMUSG00000026790	ENSMUST00000129960	ODF2	protein_coding	31.1356	4.64758	2.74402	0.0863821	YES
ENSMUSG00000017550	ENSMUST00000165300	ATAD5	protein_coding	1.16613	11.9808	-3.36093	0.0864087	YES
ENSMUSG00000028706	ENSMUST00000030475	NSUN4	protein_coding	12.8274	35.6734	-1.47562	0.0865344	YES
ENSMUSG00000020886	ENSMUST00000018700	DLG4	protein_coding	88.2758	39.005	1.17836	0.0865689	YES
ENSMUSG00000024065	ENSMUST00000024860	EHD3	protein_coding	39.4604	80.0498	-1.02049	0.0866155	YES
ENSMUSG00000031503	ENSMUST00000146219	COL4A2	protein_coding	33.3123	74.2337	-1.15602	0.0866961	YES
ENSMUSG00000027001	ENSMUST00000151204	DUSP19	protein_coding	3.2781	21.0706	-2.6843	0.0867511	YES
ENSMUSG00000000838	ENSMUST00000148348	FMR1	protein_coding	51.8796	21.6967	1.25769	0.0867904	YES
ENSMUSG00000028295	ENSMUST00000139922	1810030N24RIK	protein_coding	2.0796	13.4044	-2.68833	0.0868069	YES
ENSMUSG00000022747	ENSMUST00000114358	ST3GAL6	protein_coding	19.0986	53.867	-1.49594	0.0868659	YES
ENSMUSG00000022969	ENSMUST00000144215	IL10RB	protein_coding	29.4966	60.6578	-1.04015	0.086926	YES
ENSMUSG00000023206	ENSMUST00000135341	IL15RA	protein_coding	48.3164	19.5394	1.30613	0.0869867	YES
ENSMUSG00000005481	ENSMUST00000127505	DDX39	protein_coding	21.8714	50.0467	-1.19423	0.0870347	YES
ENSMUSG00000041997	ENSMUST00000152738	TLK1	protein_coding	0.94585	12.1423	-3.68229	0.0870394	YES
ENSMUSG00000000295	ENSMUST00000000304	HDDC2	protein_coding	17.3364	3.59086	2.2714	0.0870736	YES
ENSMUSG00000000295	ENSMUST00000159194	HDDC2	protein_coding	17.3364	3.59086	2.2714	0.0870736	YES
ENSMUSG00000030341	ENSMUST00000164813	TNFRSF1A	protein_coding	14.4988	40.3847	-1.47788	0.0871073	YES
ENSMUSG00000022681	ENSMUST00000141791	NTAN1	protein_coding	3.24573	16.144	-2.31438	0.0871817	YES
ENSMUSG00000027379	ENSMUST00000028858	BUB1	protein_coding	11.8492	32.6208	-1.46101	0.0871978	YES
ENSMUSG00000033952	ENSMUST00000097554	ASPM	protein_coding	3.05782	17.9982	-2.55727	0.0872151	YES
ENSMUSG00000005481	ENSMUST00000109810	DDX39	protein_coding	22.8172	51.7834	-1.18237	0.0873055	YES
ENSMUSG00000025001	ENSMUST00000127968	HELLS	protein_coding	0.472925	10.298	-4.44462	0.087412	YES
ENSMUSG00000057098	ENSMUST00000135993	EBF1	protein_coding	28.4276	8.13077	1.80583	0.0874446	YES
ENSMUSG00000049044	ENSMUST00000028525	RAPGEF4	protein_coding	14.4017	36.9553	-1.35955	0.0875262	YES
ENSMUSG00000036931	ENSMUST00000046177	NFKBID	protein_coding	13.2679	1.47742	3.16679	0.0875499	YES
ENSMUSG00000036931	ENSMUST00000108176	NFKBID	protein_coding	13.2679	1.47742	3.16679	0.0875499	YES
ENSMUSG00000036931	ENSMUST00000108175	NFKBID	protein_coding	13.2679	1.47742	3.16679	0.0875499	YES
ENSMUSG00000022747	ENSMUST00000137035	ST3GAL6	protein_coding	20.5173	54.3954	-1.40664	0.087615	YES
ENSMUSG00000040423	ENSMUST00000035911	RC3H1	protein_coding	21.3077	53.9606	-1.34053	0.0876509	YES
ENSMUSG00000041406	ENSMUST00000097493	BC055324	protein_coding	18.5025	3.95773	2.22497	0.0878003	YES
ENSMUSG00000071553	ENSMUST00000126426	CPA2	protein_coding	59.414	26.6573	1.15627	0.0878426	YES
ENSMUSG00000020903	ENSMUST00000021285	STX8	protein_coding	22.3443	50.5113	-1.1767	0.087891	YES
ENSMUSG00000036502	ENSMUST00000155848	FAM70A	protein_coding	0.472925	10.2442	-4.43705	0.0881181	YES
ENSMUSG00000036502	ENSMUST00000066498	FAM70A	protein_coding	0.472925	10.2442	-4.43705	0.0881181	YES
ENSMUSG00000036502	ENSMUST00000089054	FAM70A	protein_coding	0.472925	10.2442	-4.43705	0.0881181	YES
ENSMUSG00000037098	ENSMUST00000069854	RAB11FIP3	protein_coding	39.6483	86.0034	-1.11714	0.0881457	YES
ENSMUSG00000044252	ENSMUST00000145777	OSBPL1A	protein_coding	1.16613	11.8194	-3.34136	0.0881566	YES
ENSMUSG00000041936	ENSMUST00000094380	AGRN	protein_coding	27.9546	61.5092	-1.13771	0.0881576	YES
ENSMUSG00000028282	ENSMUST00000029950	CASP8AP2	protein_coding	39.6546	86.7768	-1.12982	0.0883075	YES
ENSMUSG00000002265	ENSMUST00000155910	PEG3	protein_coding	15.8852	41.6369	-1.39018	0.0883179	YES
ENSMUSG00000063889	ENSMUST00000131899	CREM	protein_coding	5.83063	26.7989	-2.20045	0.0883345	YES
ENSMUSG00000048550	ENSMUST00000102951	THNSL1	protein_coding	2.7728	14.6127	-2.39781	0.0883456	YES
ENSMUSG00000048550	ENSMUST00000102952	THNSL1	protein_coding	2.7728	14.6127	-2.39781	0.0883456	YES
ENSMUSG00000027569	ENSMUST00000169630	1600027N09RIK	protein_coding	2.7728	14.6127	-2.39781	0.0883456	YES
ENSMUSG00000075703	ENSMUST00000138001	EPT1	protein_coding	18.2822	4.06539	2.16898	0.0883561	YES
ENSMUSG00000046186	ENSMUST00000093812	CD109	protein_coding	54.6784	146.892	-1.42572	0.088386	YES
ENSMUSG00000034947	ENSMUST00000143045	TMEM106A	protein_coding	18.8459	44.9246	-1.25326	0.0884898	YES
ENSMUSG00000030729	ENSMUST00000054436	PGM2L1	protein_coding	21.4308	49.5623	-1.20956	0.0886901	YES
ENSMUSG00000056209	ENSMUST00000070215	NPM3	protein_coding	0.6932	9.97506	-3.84698	0.088766	YES
ENSMUSG00000028466	ENSMUST00000159923	CREB3	protein_coding	6.77648	25.1799	-1.89366	0.088773	YES
ENSMUSG00000023952	ENSMUST00000169955	GTPBP2	protein_coding	0.94585	11.9808	-3.66297	0.088805	YES
ENSMUSG00000005125	ENSMUST00000170903	NDRG1	protein_coding	55.0929	22.8511	1.2696	0.0888188	YES
ENSMUSG00000019942	ENSMUST00000119827	CDK1	protein_coding	27.2291	57.8984	-1.08838	0.0888235	YES
ENSMUSG00000043557	ENSMUST00000073556	MDGA1	protein_coding	27.2938	60.3348	-1.14442	0.0888873	YES
ENSMUSG00000020409	ENSMUST00000151880	SLU7	protein_coding	31.0709	64.5418	-1.05467	0.0889747	YES
ENSMUSG00000021615	ENSMUST00000022115	XRCC4	protein_coding	5.42245	24.4461	-2.17259	0.0890411	YES
ENSMUSG00000022407	ENSMUST00000023043	ADSL	protein_coding	23.3225	52.9817	-1.18377	0.089074	YES
ENSMUSG00000071713	ENSMUST00000168676	CSF2RB	protein_coding	14.7838	42.3905	-1.51972	0.0891233	YES
ENSMUSG00000023932	ENSMUST00000024727	CDC5L	protein_coding	16.7339	40.5363	-1.27644	0.0891311	YES
ENSMUSG00000000441	ENSMUST00000124553	RAF1	protein_coding	17.304	44.3764	-1.35869	0.0891772	YES
ENSMUSG00000017485	ENSMUST00000159987	TOP2B	protein_coding	4.1592	17.416	-2.06603	0.089215	YES
ENSMUSG00000055541	ENSMUST00000086401	LAIR1	protein_coding	24.1389	51.3627	-1.08936	0.0892246	YES
ENSMUSG00000061436	ENSMUST00000159894	HIPK2	protein_coding	2.55253	14.7204	-2.52782	0.0892681	YES
ENSMUSG00000021281	ENSMUST00000127207	TNFAIP2	protein_coding	18.5933	43.2758	-1.21878	0.0892838	YES
ENSMUSG00000011096	ENSMUST00000107882	AKT1S1	protein_coding	1.85933	13.3506	-2.84405	0.0893325	YES
ENSMUSG00000000386	ENSMUST00000155233	MX1	protein_coding	8.79133	28.037	-1.67318	0.0893568	YES
ENSMUSG00000027669	ENSMUST00000144292	GNB4	protein_coding	5.42245	24.3385	-2.16622	0.0895465	YES
ENSMUSG00000025086	ENSMUST00000026073	TRUB1	protein_coding	6.08328	23.6387	-1.95823	0.0897304	YES
ENSMUSG00000027014	ENSMUST00000111824	CWC22	protein_coding	131.215	50.5155	1.37713	0.0897399	YES
ENSMUSG00000029513	ENSMUST00000147343	PRKAB1	protein_coding	7.68995	26.0213	-1.75865	0.0897896	YES
ENSMUSG00000011658	ENSMUST00000168207	FUZ	protein_coding	0.94585	11.8732	-3.64995	0.0900097	YES
ENSMUSG00000021226	ENSMUST00000021649	ACOT2	protein_coding	0.6932	9.8674	-3.83133	0.0902171	YES
ENSMUSG00000026767	ENSMUST00000153690	FAM188A	protein_coding	14.3433	2.42648	2.56344	0.0902656	YES
ENSMUSG00000020776	ENSMUST00000136318	FBF1	protein_coding	18.8783	45.4969	-1.26904	0.090304	YES
ENSMUSG00000029629	ENSMUST00000090632	PHF14	protein_coding	83.935	41.2162	1.02606	0.0904521	YES
ENSMUSG00000037750	ENSMUST00000100782	BC017647	protein_coding	5.13743	21.2661	-2.04943	0.0904548	YES
ENSMUSG00000022020	ENSMUST00000169500	NAA16	protein_coding	0.6932	24.4561	-5.14078	0.0905103	YES
ENSMUSG00000035934	ENSMUST00000080754	PKNOX2	protein_coding	15.6002	39.4257	-1.33757	0.0906822	YES
ENSMUSG00000039050	ENSMUST00000040668	OSBPL2	protein_coding	39.4604	81.1462	-1.04012	0.0907481	YES
ENSMUSG00000025192	ENSMUST00000144314	ENTPD7	protein_coding	0	7.7639	-Inf	0.0907518	YES
ENSMUSG00000002055	ENSMUST00000149711	SPAG5	protein_coding	0	7.7639	-Inf	0.0907518	YES
ENSMUSG00000056763	ENSMUST00000136898	CSPP1	protein_coding	0	7.7639	-Inf	0.0907518	YES
ENSMUSG00000020792	ENSMUST00000021147	EXOC7	protein_coding	37.316	75.5297	-1.01725	0.0907578	YES
ENSMUSG00000024190	ENSMUST00000146077	DUSP1	protein_coding	22.9143	6.12499	1.90347	0.0907601	YES
ENSMUSG00000020840	ENSMUST00000155053	BLMH	protein_coding	7.31415	28.7707	-1.97584	0.0908745	YES
ENSMUSG00000050914	ENSMUST00000153674	ANKRD37	protein_coding	25.3697	6.76101	1.9078	0.0909226	YES
ENSMUSG00000050914	ENSMUST00000053558	ANKRD37	protein_coding	25.3697	6.76101	1.9078	0.0909226	YES
ENSMUSG00000033577	ENSMUST00000098514	MYO6	protein_coding	36.817	80.9748	-1.1371	0.0909756	YES
ENSMUSG00000021809	ENSMUST00000074699	NUDT13	protein_coding	6.0509	22.3766	-1.88677	0.0909886	YES
ENSMUSG00000035967	ENSMUST00000132428	DDX26B	protein_coding	34.7635	71.0776	-1.03182	0.0910193	YES
ENSMUSG00000035967	ENSMUST00000172250	DDX26B	protein_coding	34.7635	71.0776	-1.03182	0.0910193	YES
ENSMUSG00000029290	ENSMUST00000163876	ZFP326	protein_coding	30.4811	10.8264	1.49336	0.0910516	YES
ENSMUSG00000029725	ENSMUST00000152298	2010007H12RIK	protein_coding	15.5094	2.95484	2.39199	0.0911971	YES
ENSMUSG00000045094	ENSMUST00000171629	ARHGEF37	protein_coding	1.85933	13.1353	-2.8206	0.0913885	YES
ENSMUSG00000025512	ENSMUST00000026586	CHID1	protein_coding	10.0546	31.2949	-1.63808	0.0914306	YES
ENSMUSG00000025512	ENSMUST00000118694	CHID1	protein_coding	10.0546	31.2949	-1.63808	0.0914306	YES
ENSMUSG00000040913	ENSMUST00000162433	FBXW4	protein_coding	8.09813	24.3824	-1.59018	0.091459	YES
ENSMUSG00000026988	ENSMUST00000133809	WDSUB1	protein_coding	15.5094	2.90101	2.41852	0.0915398	YES
ENSMUSG00000039531	ENSMUST00000092596	ZUFSP	protein_coding	15.8528	40.3748	-1.34871	0.0915814	YES
ENSMUSG00000040712	ENSMUST00000150224	CAMTA2	protein_coding	0	8.82062	-Inf	0.0916294	YES
ENSMUSG00000062319	ENSMUST00000076071	GM10115	protein_coding	7.02913	0	Inf	0.0916313	YES
ENSMUSG00000039842	ENSMUST00000039412	MCPH1	protein_coding	9.98983	28.9761	-1.53633	0.0917073	YES
ENSMUSG00000079363	ENSMUST00000072396	GBP4	protein_coding	8.66818	29.02	-1.74325	0.0917317	YES
ENSMUSG00000079363	ENSMUST00000100962	GBP4	protein_coding	8.66818	29.02	-1.74325	0.0917317	YES
ENSMUSG00000031666	ENSMUST00000141351	RBL2	protein_coding	0	7.71007	-Inf	0.0917382	YES
ENSMUSG00000032295	ENSMUST00000161393	MAN2C1	protein_coding	0	7.71007	-Inf	0.0917382	YES
ENSMUSG00000078923	ENSMUST00000130284	UBE2V1	protein_coding	0	7.71007	-Inf	0.0917382	YES
ENSMUSG00000078923	ENSMUST00000151365	UBE2V1	protein_coding	0	7.71007	-Inf	0.0917382	YES
ENSMUSG00000078923	ENSMUST00000140216	UBE2V1	protein_coding	0	7.71007	-Inf	0.0917382	YES
ENSMUSG00000003190	ENSMUST00000003290	BCL2L12	protein_coding	0	7.71007	-Inf	0.0917382	YES
ENSMUSG00000003190	ENSMUST00000128816	BCL2L12	protein_coding	0	7.71007	-Inf	0.0917382	YES
ENSMUSG00000028295	ENSMUST00000108131	1810030N24RIK	protein_coding	3.93893	17.2545	-2.1311	0.0917472	YES
ENSMUSG00000028295	ENSMUST00000108133	1810030N24RIK	protein_coding	3.93893	17.2545	-2.1311	0.0917472	YES
ENSMUSG00000028295	ENSMUST00000108132	1810030N24RIK	protein_coding	3.93893	17.2545	-2.1311	0.0917472	YES
ENSMUSG00000029513	ENSMUST00000148208	PRKAB1	protein_coding	7.2494	25.9675	-1.84077	0.0918551	YES
ENSMUSG00000036054	ENSMUST00000136758	SUGP2	protein_coding	13.6761	34.2059	-1.32259	0.0919078	YES
ENSMUSG00000000058	ENSMUST00000115462	CAV2	protein_coding	6.932	22.3865	-1.69129	0.0919198	YES
ENSMUSG00000020828	ENSMUST00000130678	PLD2	protein_coding	18.9107	4.11922	2.19876	0.0919529	YES
ENSMUSG00000042842	ENSMUST00000110293	SERPINB6B	protein_coding	32.7163	11.2471	1.54045	0.0919718	YES
ENSMUSG00000035992	ENSMUST00000143650	FNIP1	protein_coding	56.7643	24.0594	1.23838	0.0919785	YES
ENSMUSG00000020097	ENSMUST00000142192	SGPL1	protein_coding	8.00735	29.6121	-1.88679	0.0919884	YES
ENSMUSG00000017210	ENSMUST00000144720	MED24	protein_coding	1.41877	13.5121	-3.25153	0.0920098	YES
ENSMUSG00000005354	ENSMUST00000109747	TXN2	protein_coding	16.0084	38.5404	-1.26755	0.0920205	YES
ENSMUSG00000031246	ENSMUST00000133614	SH3BGRL	protein_coding	44.3775	88.954	-1.00323	0.0920791	YES
ENSMUSG00000037358	ENSMUST00000172372	4930578C19RIK	protein_coding	8.6358	28.35	-1.71495	0.0920922	YES
ENSMUSG00000037358	ENSMUST00000147039	4930578C19RIK	protein_coding	8.6358	28.35	-1.71495	0.0920922	YES
ENSMUSG00000014361	ENSMUST00000140221	MERTK	protein_coding	32.2757	70.3099	-1.12328	0.0923051	YES
ENSMUSG00000027086	ENSMUST00000073152	FASTKD1	protein_coding	8.31841	32.7086	-1.97529	0.0923302	YES
ENSMUSG00000028532	ENSMUST00000097955	CACHD1	protein_coding	7.53442	28.1786	-1.90303	0.0923367	YES
ENSMUSG00000036817	ENSMUST00000126110	SUN1	protein_coding	8.4479	29.02	-1.78038	0.0925586	YES
ENSMUSG00000032422	ENSMUST00000126563	SNX14	protein_coding	30.4811	10.1804	1.58212	0.0925641	YES
ENSMUSG00000068329	ENSMUST00000154829	HTRA2	protein_coding	14.6867	37.9922	-1.37119	0.09259	YES
ENSMUSG00000020903	ENSMUST00000129992	STX8	protein_coding	21.3984	47.9772	-1.16484	0.0926743	YES
ENSMUSG00000034708	ENSMUST00000129997	GRN	protein_coding	102.152	219.164	-1.10129	0.0926856	YES
ENSMUSG00000027014	ENSMUST00000065889	CWC22	protein_coding	138.872	54.3656	1.35299	0.0928133	YES
ENSMUSG00000027014	ENSMUST00000111818	CWC22	protein_coding	138.872	54.3656	1.35299	0.0928133	YES
ENSMUSG00000027014	ENSMUST00000111821	CWC22	protein_coding	138.872	54.3656	1.35299	0.0928133	YES
ENSMUSG00000034211	ENSMUST00000119576	MRPS17	protein_coding	27.6696	56.9394	-1.04113	0.0928899	YES
ENSMUSG00000014504	ENSMUST00000072576	SRP19	protein_coding	35.0161	72.7364	-1.05466	0.092925	YES
ENSMUSG00000009376	ENSMUST00000115443	MET	protein_coding	24.7737	56.4111	-1.18717	0.0929606	YES
ENSMUSG00000009376	ENSMUST00000080469	MET	protein_coding	24.7737	56.4111	-1.18717	0.0929606	YES
ENSMUSG00000073599	ENSMUST00000124237	ECSCR	protein_coding	1.3864	11.7216	-3.07976	0.0930156	YES
ENSMUSG00000029009	ENSMUST00000069604	MTHFR	protein_coding	37.5687	76.8117	-1.0318	0.0930266	YES
ENSMUSG00000040785	ENSMUST00000119131	TTC3	protein_coding	18.5672	53.554	-1.52824	0.0930752	YES
ENSMUSG00000026921	ENSMUST00000149789	EGFL7	protein_coding	17.2069	41.6029	-1.2737	0.0931917	YES
ENSMUSG00000013822	ENSMUST00000013966	ELOF1	protein_coding	20.4526	45.8099	-1.16338	0.0931937	YES
ENSMUSG00000068250	ENSMUST00000156864	AMN1	protein_coding	29.8203	10.5573	1.49806	0.0932425	YES
ENSMUSG00000037936	ENSMUST00000127148	SCARB1	protein_coding	17.9001	42.3905	-1.24378	0.0933074	YES
ENSMUSG00000022475	ENSMUST00000156045	HDAC7	protein_coding	13.2356	34.1521	-1.36755	0.0933256	YES
ENSMUSG00000040606	ENSMUST00000148812	9030409G11RIK	protein_coding	12.6718	38.1197	-1.58891	0.0933709	YES
ENSMUSG00000020154	ENSMUST00000020363	PTPRB	protein_coding	10.5599	33.6237	-1.67089	0.0934579	YES
ENSMUSG00000031229	ENSMUST00000101305	ATRX	protein_coding	13.2356	34.0982	-1.36528	0.093482	YES
ENSMUSG00000022623	ENSMUST00000066545	SHANK3	protein_coding	26.5682	57.5316	-1.11465	0.0936756	YES
ENSMUSG00000026889	ENSMUST00000134668	RBM18	protein_coding	64.8301	28.9861	1.1613	0.0936819	YES
ENSMUSG00000022550	ENSMUST00000162139	ADCK5	protein_coding	14.4017	1.42359	3.33863	0.0936882	YES
ENSMUSG00000029822	ENSMUST00000147621	OSBPL3	protein_coding	0	7.60241	-Inf	0.0937574	YES
ENSMUSG00000036580	ENSMUST00000149767	SPG20	protein_coding	0	7.60241	-Inf	0.0937574	YES
ENSMUSG00000033671	ENSMUST00000129865	CEP350	protein_coding	2.7728	19.0648	-2.7815	0.0938022	YES
ENSMUSG00000034211	ENSMUST00000118420	MRPS17	protein_coding	26.2508	53.8769	-1.0373	0.0939496	YES
ENSMUSG00000005125	ENSMUST00000163496	NDRG1	protein_coding	52.5404	21.7944	1.26947	0.0939964	YES
ENSMUSG00000039178	ENSMUST00000037337	TBC1D19	protein_coding	28.8034	58.5444	-1.02329	0.09402	YES
ENSMUSG00000027487	ENSMUST00000148289	CDK5RAP1	protein_coding	3.02545	16.2077	-2.42146	0.0940607	YES
ENSMUSG00000024312	ENSMUST00000025170	WDR46	protein_coding	3.05782	17.7928	-2.54072	0.0941083	YES
ENSMUSG00000021830	ENSMUST00000153383	TXNDC16	protein_coding	1.41877	13.2968	-3.22836	0.0941523	YES
ENSMUSG00000022469	ENSMUST00000123397	RAPGEF3	protein_coding	16.0084	37.6792	-1.23494	0.0941773	YES
ENSMUSG00000031990	ENSMUST00000034472	JAM3	protein_coding	20.9903	48.9801	-1.22248	0.0941966	YES
ENSMUSG00000046280	ENSMUST00000050401	SHE	protein_coding	29.5937	62.3945	-1.07613	0.0942795	YES
ENSMUSG00000006215	ENSMUST00000006377	ZBTB17	protein_coding	10.4628	29.6022	-1.50044	0.0942979	YES
ENSMUSG00000006215	ENSMUST00000142438	ZBTB17	protein_coding	10.4628	29.6022	-1.50044	0.0942979	YES
ENSMUSG00000002486	ENSMUST00000112199	TCHP	protein_coding	2.0796	13.2529	-2.67193	0.0943382	YES
ENSMUSG00000036955	ENSMUST00000159722	2510003E04RIK	protein_coding	5.39008	22.3766	-2.05361	0.0943525	YES
ENSMUSG00000025759	ENSMUST00000026859	MFSD8	protein_coding	7.72233	26.8089	-1.7956	0.0943564	YES
ENSMUSG00000001416	ENSMUST00000164122	CCT3	protein_coding	20.5173	47.9772	-1.22551	0.0943802	YES
ENSMUSG00000040913	ENSMUST00000160018	FBXW4	protein_coding	10.9357	30.8742	-1.49736	0.0944382	YES
ENSMUSG00000057722	ENSMUST00000084387	LEPR	protein_coding	39.3372	83.0883	-1.07875	0.0945767	YES
ENSMUSG00000057722	ENSMUST00000037552	LEPR	protein_coding	39.3372	83.0883	-1.07875	0.0945767	YES
ENSMUSG00000031442	ENSMUST00000110873	MCF2L	protein_coding	9.04398	26.6573	-1.5595	0.0945865	YES
ENSMUSG00000042323	ENSMUST00000145497	PBRM1	protein_coding	25.279	7.81773	1.69311	0.0946591	YES
ENSMUSG00000001855	ENSMUST00000146138	NUP214	protein_coding	2.7728	14.5688	-2.39347	0.0946806	YES
ENSMUSG00000041890	ENSMUST00000133096	GIT2	protein_coding	31.3299	10.8802	1.52583	0.0946888	YES
ENSMUSG00000046572	ENSMUST00000057258	ZFP518B	protein_coding	24.1452	57.1986	-1.24424	0.0947294	YES
ENSMUSG00000038664	ENSMUST00000144280	HERC1	protein_coding	4.25632	21.3737	-2.32816	0.0947428	YES
ENSMUSG00000052373	ENSMUST00000100400	MPP3	protein_coding	0	7.54858	-Inf	0.0947907	YES
ENSMUSG00000052373	ENSMUST00000062801	MPP3	protein_coding	0	7.54858	-Inf	0.0947907	YES
ENSMUSG00000052373	ENSMUST00000107168	MPP3	protein_coding	0	7.54858	-Inf	0.0947907	YES
ENSMUSG00000020526	ENSMUST00000136656	ZNHIT3	protein_coding	0	7.54858	-Inf	0.0947907	YES
ENSMUSG00000009545	ENSMUST00000165908	KCNQ1	protein_coding	0	7.54858	-Inf	0.0947907	YES
ENSMUSG00000030166	ENSMUST00000159291	RAD52	protein_coding	0	7.54858	-Inf	0.0947907	YES
ENSMUSG00000052373	ENSMUST00000169970	MPP3	protein_coding	0	7.54858	-Inf	0.0947907	YES
ENSMUSG00000020526	ENSMUST00000127838	ZNHIT3	protein_coding	0	7.54858	-Inf	0.0947907	YES
ENSMUSG00000027030	ENSMUST00000139407	STK39	protein_coding	60.0101	27.4648	1.12762	0.0948476	YES
ENSMUSG00000027030	ENSMUST00000144457	STK39	protein_coding	60.0101	27.4648	1.12762	0.0948476	YES
ENSMUSG00000027030	ENSMUST00000134442	STK39	protein_coding	60.0101	27.4648	1.12762	0.0948476	YES
ENSMUSG00000027030	ENSMUST00000130380	STK39	protein_coding	60.0101	27.4648	1.12762	0.0948476	YES
ENSMUSG00000043557	ENSMUST00000165528	MDGA1	protein_coding	7.91023	25.7621	-1.70346	0.0949138	YES
ENSMUSG00000037993	ENSMUST00000042601	DHX38	protein_coding	21.5279	51.9888	-1.27199	0.0950994	YES
ENSMUSG00000030187	ENSMUST00000088867	KLRA2	protein_coding	2.7728	14.515	-2.38813	0.0951361	YES
ENSMUSG00000063179	ENSMUST00000133284	PSTK	protein_coding	2.7728	15.5618	-2.48859	0.0951896	YES
ENSMUSG00000028312	ENSMUST00000166805	SMC2	protein_coding	42.5766	93.5039	-1.13497	0.0951996	YES
ENSMUSG00000001986	ENSMUST00000156721	GRIA3	protein_coding	3.2781	17.416	-2.40948	0.0952149	YES
ENSMUSG00000008683	ENSMUST00000128482	RPS15A	protein_coding	1.41877	13.6098	-3.26193	0.0953636	YES
ENSMUSG00000008683	ENSMUST00000131840	RPS15A	protein_coding	1.41877	13.6098	-3.26193	0.0953636	YES
ENSMUSG00000025507	ENSMUST00000147268	LRDD	protein_coding	1.3864	11.5063	-3.05301	0.0954475	YES
ENSMUSG00000025507	ENSMUST00000138065	LRDD	protein_coding	1.3864	11.5063	-3.05301	0.0954475	YES
ENSMUSG00000078652	ENSMUST00000142640	PSME3	protein_coding	24.236	53.6815	-1.14727	0.0954923	YES
ENSMUSG00000037531	ENSMUST00000153564	MRPL47	protein_coding	2.7728	14.4612	-2.38277	0.0955947	YES
ENSMUSG00000033526	ENSMUST00000137087	PPIP5K1	protein_coding	70.5636	30.5074	1.20977	0.0956061	YES
ENSMUSG00000025602	ENSMUST00000026693	ZFP202	protein_coding	4.63213	18.3112	-1.98298	0.095681	YES
ENSMUSG00000033446	ENSMUST00000044405	LPAR6	protein_coding	31.6409	68.0549	-1.10491	0.0957113	YES
ENSMUSG00000037447	ENSMUST00000124280	ARID5A	protein_coding	4.19158	18.7419	-2.1607	0.0957442	YES
ENSMUSG00000023919	ENSMUST00000087114	CENPQ	protein_coding	3.02545	22.3128	-2.88265	0.0957532	YES
ENSMUSG00000027014	ENSMUST00000111819	CWC22	protein_coding	138.179	54.3656	1.34578	0.09578	YES
ENSMUSG00000032131	ENSMUST00000034648	ABCG4	protein_coding	6.80885	0	Inf	0.0958376	YES
ENSMUSG00000032131	ENSMUST00000161354	ABCG4	protein_coding	6.80885	0	Inf	0.0958376	YES
ENSMUSG00000023243	ENSMUST00000024011	KCNK5	protein_coding	6.80885	0	Inf	0.0958376	YES
ENSMUSG00000042105	ENSMUST00000098007	INPP5F	protein_coding	0	7.49475	-Inf	0.0958403	YES
ENSMUSG00000026972	ENSMUST00000132074	ARRDC1	protein_coding	0	7.49475	-Inf	0.0958403	YES
ENSMUSG00000068580	ENSMUST00000142644	ZFYVE19	protein_coding	0	7.49475	-Inf	0.0958403	YES
ENSMUSG00000023961	ENSMUST00000113578	ENPP4	protein_coding	63.3466	152.057	-1.26327	0.0960449	YES
ENSMUSG00000019820	ENSMUST00000171669	UTRN	protein_coding	58.63	28.1886	1.05653	0.0960456	YES
ENSMUSG00000006542	ENSMUST00000162093	PRKAG3	protein_coding	1.3864	11.4525	-3.04624	0.0960694	YES
ENSMUSG00000036099	ENSMUST00000123201	VEZT	protein_coding	6.58857	25.6445	-1.96061	0.0961745	YES
ENSMUSG00000026822	ENSMUST00000155830	LCN2	protein_coding	9.329	0.528359	4.14213	0.0962168	YES
ENSMUSG00000050891	ENSMUST00000089937	TATDN1	protein_coding	34.9838	71.4205	-1.02965	0.0962512	YES
ENSMUSG00000031347	ENSMUST00000152200	CETN2	protein_coding	0	9.34898	-Inf	0.0962702	YES
ENSMUSG00000001855	ENSMUST00000065398	NUP214	protein_coding	31.8028	68.9401	-1.11619	0.096277	YES
ENSMUSG00000026271	ENSMUST00000169198	GPR35	protein_coding	95.5575	46.3921	1.04249	0.0962776	YES
ENSMUSG00000022476	ENSMUST00000023113	POLR3H	protein_coding	3.24573	15.6694	-2.27134	0.096514	YES
ENSMUSG00000060519	ENSMUST00000154353	TOR3A	protein_coding	5.32533	19.7447	-1.89053	0.0965894	YES
ENSMUSG00000063145	ENSMUST00000074963	BBS5	protein_coding	46.8329	17.8367	1.39267	0.0966259	YES
ENSMUSG00000063145	ENSMUST00000112286	BBS5	protein_coding	46.8329	17.8367	1.39267	0.0966259	YES
ENSMUSG00000047221	ENSMUST00000146056	FAM185A	protein_coding	1.3864	11.3987	-3.03945	0.096697	YES
ENSMUSG00000035834	ENSMUST00000161920	POLR3G	protein_coding	12.9245	2.00578	2.68787	0.0967679	YES
ENSMUSG00000028578	ENSMUST00000153294	5830433M19RIK	protein_coding	8.70055	0.47453	4.19654	0.0967913	YES
ENSMUSG00000056260	ENSMUST00000150513	4933421E11RIK	protein_coding	0.6932	12.0786	-4.12303	0.0968573	YES
ENSMUSG00000056486	ENSMUST00000154258	CHN1	protein_coding	0	7.44093	-Inf	0.0969066	YES
ENSMUSG00000018566	ENSMUST00000142500	SLC2A4	protein_coding	3.24573	15.6156	-2.26637	0.0969382	YES
ENSMUSG00000068245	ENSMUST00000161031	D14ERTD668E	protein_coding	17.8353	39.5334	-1.14834	0.0971477	YES
ENSMUSG00000068329	ENSMUST00000122955	HTRA2	protein_coding	13.7409	35.6195	-1.3742	0.0971965	YES
ENSMUSG00000026578	ENSMUST00000027867	4930455F23RIK	protein_coding	3.05782	17.3622	-2.50537	0.0971973	YES
ENSMUSG00000022864	ENSMUST00000114219	D16ERTD472E	protein_coding	5.13743	21.0068	-2.03174	0.0972345	YES
ENSMUSG00000027087	ENSMUST00000125402	ITGAV	protein_coding	9.1411	30.0867	-1.71869	0.0973116	YES
ENSMUSG00000030232	ENSMUST00000162100	AEBP2	protein_coding	53.4926	25.0184	1.09635	0.0973517	YES
ENSMUSG00000025465	ENSMUST00000125337	ECHS1	protein_coding	13.3003	35.9964	-1.43639	0.0973792	YES
ENSMUSG00000021256	ENSMUST00000168569	VASH1	protein_coding	65.9575	134.04	-1.02306	0.0974629	YES
ENSMUSG00000063889	ENSMUST00000073545	CREM	protein_coding	9.70481	41.4116	-2.09326	0.097502	YES
ENSMUSG00000063889	ENSMUST00000154135	CREM	protein_coding	9.70481	41.4116	-2.09326	0.097502	YES
ENSMUSG00000063889	ENSMUST00000082141	CREM	protein_coding	9.70481	41.4116	-2.09326	0.097502	YES
ENSMUSG00000018378	ENSMUST00000154812	CUEDC1	protein_coding	16.0731	39.4158	-1.29412	0.097503	YES
ENSMUSG00000054942	ENSMUST00000073089	FAM73A	protein_coding	6.49145	21.9998	-1.76088	0.0975032	YES
ENSMUSG00000054942	ENSMUST00000068243	FAM73A	protein_coding	6.49145	21.9998	-1.76088	0.0975032	YES
ENSMUSG00000047789	ENSMUST00000052514	SLC38A9	protein_coding	18.088	40.5901	-1.1661	0.0976736	YES
ENSMUSG00000023903	ENSMUST00000024696	MMP25	protein_coding	1.85933	19.1187	-3.36213	0.0977749	YES
ENSMUSG00000038544	ENSMUST00000107526	1110054O05RIK	protein_coding	7.18465	23.0126	-1.67943	0.0978315	YES
ENSMUSG00000035969	ENSMUST00000131037	RUSC2	protein_coding	26.5682	7.60241	1.80517	0.0979106	YES
ENSMUSG00000039652	ENSMUST00000168721	CPEB3	protein_coding	0.472925	11.604	-4.61687	0.0979132	YES
ENSMUSG00000026646	ENSMUST00000060618	SUV39H2	protein_coding	0	7.3871	-Inf	0.0979898	YES
ENSMUSG00000022422	ENSMUST00000110231	DSCC1	protein_coding	0	7.3871	-Inf	0.0979898	YES
ENSMUSG00000022422	ENSMUST00000023059	DSCC1	protein_coding	0	7.3871	-Inf	0.0979898	YES
ENSMUSG00000000266	ENSMUST00000140144	MID2	protein_coding	0	7.3871	-Inf	0.0979898	YES
ENSMUSG00000026646	ENSMUST00000167660	SUV39H2	protein_coding	0	7.3871	-Inf	0.0979898	YES
ENSMUSG00000046718	ENSMUST00000051672	BST2	protein_coding	26.8856	60.1195	-1.161	0.0981683	YES
ENSMUSG00000001576	ENSMUST00000165802	ERGIC1	protein_coding	20.77	49.0977	-1.24116	0.0981736	YES
ENSMUSG00000004768	ENSMUST00000140354	RAB23	protein_coding	13.0153	1.47742	3.13906	0.0982429	YES
ENSMUSG00000007033	ENSMUST00000007248	HSPA1L	protein_coding	56.7059	26.6035	1.09188	0.0982932	YES
ENSMUSG00000031167	ENSMUST00000155599	RBM3	protein_coding	14.0259	38.0021	-1.43799	0.0985573	YES
ENSMUSG00000001416	ENSMUST00000168971	CCT3	protein_coding	21.2105	48.4517	-1.19177	0.0985782	YES
ENSMUSG00000051586	ENSMUST00000151602	MICAL3	protein_coding	1.16613	11.4525	-3.29587	0.0986744	YES
ENSMUSG00000001419	ENSMUST00000139153	MEF2D	protein_coding	8.48027	30.3558	-1.83979	0.0987707	YES
ENSMUSG00000042842	ENSMUST00000017184	SERPINB6B	protein_coding	32.2433	11.2471	1.51945	0.0988562	YES
ENSMUSG00000047022	ENSMUST00000130447	MIPOL1	protein_coding	2.55253	14.2997	-2.48598	0.0989384	YES
ENSMUSG00000039004	ENSMUST00000171970	BMP6	protein_coding	16.7663	2.90101	2.53094	0.0989932	YES
ENSMUSG00000020886	ENSMUST00000143920	DLG4	protein_coding	23.6075	6.16889	1.93616	0.098997	YES
ENSMUSG00000061544	ENSMUST00000065871	ZFP229	protein_coding	6.0509	21.8482	-1.8523	0.0990644	YES
ENSMUSG00000029310	ENSMUST00000150226	NUDT9	protein_coding	8.85608	27.6064	-1.64026	0.0990714	YES
ENSMUSG00000011658	ENSMUST00000164723	FUZ	protein_coding	0	7.33327	-Inf	0.0990903	YES
ENSMUSG00000023007	ENSMUST00000139330	PRPF40B	protein_coding	0	7.33327	-Inf	0.0990903	YES
ENSMUSG00000027940	ENSMUST00000143281	TPM3	protein_coding	0	7.33327	-Inf	0.0990903	YES
ENSMUSG00000014554	ENSMUST00000145455	DGUOK	protein_coding	5.83063	22.0636	-1.91994	0.0990907	YES
ENSMUSG00000040296	ENSMUST00000139583	DDX58	protein_coding	24.9292	54.2637	-1.12215	0.0991034	YES
ENSMUSG00000006542	ENSMUST00000081636	PRKAG3	protein_coding	1.85933	12.9837	-2.80385	0.0991682	YES
ENSMUSG00000043740	ENSMUST00000049614	B430306N03RIK	protein_coding	3.9713	18.4189	-2.2135	0.0992994	YES
ENSMUSG00000038264	ENSMUST00000043059	SEMA7A	protein_coding	64.4219	157.029	-1.28541	0.099342	YES
ENSMUSG00000018566	ENSMUST00000152487	SLC2A4	protein_coding	4.41185	26.2167	-2.57103	0.0994396	YES
ENSMUSG00000038039	ENSMUST00000162965	GCC2	protein_coding	17.9001	41.4853	-1.21264	0.0995269	YES
ENSMUSG00000059447	ENSMUST00000123980	HADHB	protein_coding	2.0796	12.7146	-2.61211	0.0996695	YES
ENSMUSG00000028797	ENSMUST00000150110	2510006D16RIK	protein_coding	37.7953	15.4102	1.29432	0.0998354	YES
ENSMUSG00000025609	ENSMUST00000150949	MKLN1	protein_coding	21.7806	52.3556	-1.2653	0.09998	YES
ENSMUSG00000066538	ENSMUST00000085507	GM6254	pseudogene	0	17.2106	-Inf	0.00357928	YES
ENSMUSG00000083079	ENSMUST00000120184	AMY2B	pseudogene	536.676	266.324	1.01087	0.0107101	YES
ENSMUSG00000083974	ENSMUST00000120511	GM16053	pseudogene	14.2462	53.3486	-1.90488	0.0141159	YES
ENSMUSG00000082793	ENSMUST00000119073	GM9308	pseudogene	126.538	46.2406	1.45234	0.0172629	YES
ENSMUSG00000080796	ENSMUST00000120661	GM9159	pseudogene	382.068	132.21	1.531	0.023462	YES
ENSMUSG00000083079	ENSMUST00000164159	AMY2B	pseudogene	213.07	105.529	1.01369	0.0260493	YES
ENSMUSG00000083937	ENSMUST00000118023	CCT3-PS1	pseudogene	352.053	175.221	1.00662	0.0262326	YES
ENSMUSG00000082935	ENSMUST00000119064	GM7658	pseudogene	26.9117	66.2346	-1.29935	0.0293312	YES
ENSMUSG00000066538	ENSMUST00000168178	GM6254	pseudogene	0	8.6053	-Inf	0.0661028	YES
ENSMUSG00000067608	ENSMUST00000088040	PCNA-PS2	pseudogene	0	8.02311	-Inf	0.080017	YES
ENSMUSG00000089239	ENSMUST00000158614	SNORD63	snoRNA	2.7728	17.2545	-2.63756	0.0498236	YES
ENSMUSG00000064500	ENSMUST00000082566	SNORD95	snoRNA	9.07635	29.1476	-1.68319	0.0966854	YES
ENSMUSG00000026678	ENSMUST00000027997	RGS5	protein_coding	549.394	1061.82	-0.950626	0.00839013	NO
ENSMUSG00000029309	ENSMUST00000031249	SPARCL1	protein_coding	362.464	706.098	-0.962029	0.00865776	NO
ENSMUSG00000068196	ENSMUST00000089332	COL8A1	protein_coding	2450.23	4526.16	-0.885371	0.0109465	NO
ENSMUSG00000023944	ENSMUST00000024739	HSP90AB1	protein_coding	1701.73	2923.89	-0.780887	0.0178962	NO
ENSMUSG00000007891	ENSMUST00000153679	CTSD	protein_coding	291.992	537.901	-0.881415	0.0190465	NO
ENSMUSG00000007891	ENSMUST00000066401	CTSD	protein_coding	1507.59	2627.61	-0.801502	0.0200075	NO
ENSMUSG00000023944	ENSMUST00000165127	HSP90AB1	protein_coding	265.941	493.679	-0.892466	0.0201328	NO
ENSMUSG00000007891	ENSMUST00000151120	CTSD	protein_coding	1509.96	2628.56	-0.799762	0.0203309	NO
ENSMUSG00000001441	ENSMUST00000154372	NPEPPS	protein_coding	699.636	367.478	0.928946	0.0207818	NO
ENSMUSG00000007891	ENSMUST00000008035	CTSD	protein_coding	1550.8	2682.08	-0.790339	0.0211586	NO
ENSMUSG00000005610	ENSMUST00000163014	EIF4G2	protein_coding	325.88	584.214	-0.842155	0.0232943	NO
ENSMUSG00000002718	ENSMUST00000168599	CSE1L	protein_coding	132.686	260.574	-0.973681	0.0233965	NO
ENSMUSG00000020570	ENSMUST00000020885	SYPL	protein_coding	130.101	250.878	-0.947357	0.0250251	NO
ENSMUSG00000020570	ENSMUST00000076698	SYPL	protein_coding	156.922	296.267	-0.916855	0.0251932	NO
ENSMUSG00000031232	ENSMUST00000113566	MAGT1	protein_coding	88.1463	173.749	-0.979034	0.0252027	NO
ENSMUSG00000031232	ENSMUST00000163965	MAGT1	protein_coding	88.1463	173.749	-0.979034	0.0252027	NO
ENSMUSG00000007891	ENSMUST00000133843	CTSD	protein_coding	597.794	1065	-0.833127	0.0252247	NO
ENSMUSG00000029664	ENSMUST00000031674	TFPI2	protein_coding	98.2656	195.691	-0.993819	0.0253187	NO
ENSMUSG00000026466	ENSMUST00000097527	TOR1AIP1	protein_coding	121.154	239.21	-0.981439	0.0258127	NO
ENSMUSG00000026466	ENSMUST00000169241	TOR1AIP1	protein_coding	120.461	238.261	-0.983982	0.0258255	NO
ENSMUSG00000024672	ENSMUST00000159269	MS4A7	protein_coding	136.275	257.786	-0.919658	0.0267359	NO
ENSMUSG00000025234	ENSMUST00000171975	ARIH1	protein_coding	225.263	423.634	-0.91121	0.0269763	NO
ENSMUSG00000022905	ENSMUST00000004054	KPNA1	protein_coding	115.764	227.381	-0.973927	0.0273404	NO
ENSMUSG00000021665	ENSMUST00000022169	HEXB	protein_coding	304.184	522.94	-0.781701	0.0288773	NO
ENSMUSG00000050812	ENSMUST00000149301	AI314180	protein_coding	195.954	370.838	-0.920273	0.0305599	NO
ENSMUSG00000020361	ENSMUST00000020630	HSPA4	protein_coding	154.375	294.883	-0.933701	0.0307146	NO
ENSMUSG00000042207	ENSMUST00000047714	KDM5B	protein_coding	239.859	123.483	0.957873	0.0317412	NO
ENSMUSG00000091549	ENSMUST00000167498	GM6548	pseudogene	494.397	273.374	0.854795	0.0319345	NO
ENSMUSG00000007891	ENSMUST00000166988	CTSD	protein_coding	991.038	1659.77	-0.74397	0.0326652	NO
ENSMUSG00000052429	ENSMUST00000045325	PRMT1	protein_coding	103.221	205	-0.989882	0.0333544	NO
ENSMUSG00000052429	ENSMUST00000107839	PRMT1	protein_coding	111.637	219.623	-0.976213	0.0334694	NO
ENSMUSG00000052429	ENSMUST00000153576	PRMT1	protein_coding	111.637	219.623	-0.976213	0.0334694	NO
ENSMUSG00000026466	ENSMUST00000097528	TOR1AIP1	protein_coding	125.41	240.634	-0.940185	0.033527	NO
ENSMUSG00000052429	ENSMUST00000107842	PRMT1	protein_coding	96.8855	193.019	-0.994392	0.0336841	NO
ENSMUSG00000052429	ENSMUST00000166085	PRMT1	protein_coding	96.8855	193.019	-0.994392	0.0336841	NO
ENSMUSG00000052429	ENSMUST00000107838	PRMT1	protein_coding	95.4991	190.906	-0.999302	0.0338198	NO
ENSMUSG00000052429	ENSMUST00000107843	PRMT1	protein_coding	104.608	206.585	-0.981746	0.0338939	NO
ENSMUSG00000042207	ENSMUST00000112198	KDM5B	protein_coding	204.752	105.582	0.955506	0.0340854	NO
ENSMUSG00000026185	ENSMUST00000027377	IGFBP5	protein_coding	2422.16	1276.43	0.924178	0.0342654	NO
ENSMUSG00000020321	ENSMUST00000102874	MDH1	protein_coding	187.908	340.203	-0.856369	0.0353701	NO
ENSMUSG00000022895	ENSMUST00000023612	ETS2	protein_coding	92.3442	180.285	-0.965186	0.0353987	NO
ENSMUSG00000026319	ENSMUST00000086721	2310035C23RIK	protein_coding	60.4119	120.121	-0.991589	0.0356235	NO
ENSMUSG00000063077	ENSMUST00000030806	KIF1B	protein_coding	150.56	299.085	-0.990219	0.0368355	NO
ENSMUSG00000027435	ENSMUST00000099269	CD93	protein_coding	203.385	402.605	-0.985151	0.0371047	NO
ENSMUSG00000024810	ENSMUST00000120388	IL33	protein_coding	1261.13	690.882	0.868206	0.03752	NO
ENSMUSG00000048120	ENSMUST00000112231	ENTPD1	protein_coding	138.86	254.235	-0.872537	0.0375284	NO
ENSMUSG00000024810	ENSMUST00000025724	IL33	protein_coding	1261.13	691.41	0.867103	0.0380472	NO
ENSMUSG00000023944	ENSMUST00000145205	HSP90AB1	protein_coding	195.21	337.904	-0.791591	0.0388018	NO
ENSMUSG00000018326	ENSMUST00000131288	YWHAB	protein_coding	69.1772	137.268	-0.98863	0.0390057	NO
ENSMUSG00000004591	ENSMUST00000043812	PKN2	protein_coding	112.997	222.719	-0.978938	0.0390501	NO
ENSMUSG00000022800	ENSMUST00000023489	FYTTD1	protein_coding	141.069	256.387	-0.861924	0.0396782	NO
ENSMUSG00000004591	ENSMUST00000090108	PKN2	protein_coding	112.997	222.191	-0.975511	0.0397663	NO
ENSMUSG00000031232	ENSMUST00000166742	MAGT1	protein_coding	104.252	190.637	-0.870755	0.0401715	NO
ENSMUSG00000042207	ENSMUST00000163900	KDM5B	protein_coding	199.174	105.054	0.922895	0.0402311	NO
ENSMUSG00000078190	ENSMUST00000139662	DNM3OS	processed_transcript	153.3	281.68	-0.8777	0.0403751	NO
ENSMUSG00000063586	ENSMUST00000072982	GM5513	pseudogene	326.994	173.123	0.917468	0.0405402	NO
ENSMUSG00000041559	ENSMUST00000048183	FMOD	protein_coding	241.952	415.587	-0.780432	0.0411907	NO
ENSMUSG00000040296	ENSMUST00000037907	DDX58	protein_coding	88.1526	171.881	-0.963333	0.0413368	NO
ENSMUSG00000005981	ENSMUST00000167637	TRAP1	protein_coding	65.7112	130.605	-0.990999	0.0419198	NO
ENSMUSG00000005981	ENSMUST00000006137	TRAP1	protein_coding	65.7112	130.605	-0.990999	0.0419198	NO
ENSMUSG00000073489	ENSMUST00000111214	IFI204	protein_coding	103.118	189.115	-0.874971	0.0419514	NO
ENSMUSG00000026185	ENSMUST00000137339	IGFBP5	protein_coding	1670.57	878.466	0.927283	0.0423535	NO
ENSMUSG00000073489	ENSMUST00000000264	IFI204	protein_coding	104.284	190.539	-0.869567	0.0426651	NO
ENSMUSG00000015340	ENSMUST00000015484	CYBB	protein_coding	140.537	260.512	-0.890394	0.043285	NO
ENSMUSG00000048578	ENSMUST00000112121	MLEC	protein_coding	291.681	488.299	-0.743377	0.0439052	NO
ENSMUSG00000048578	ENSMUST00000053271	MLEC	protein_coding	291.681	488.299	-0.743377	0.0439052	NO
ENSMUSG00000002718	ENSMUST00000163437	CSE1L	protein_coding	117.902	229.225	-0.95918	0.0445248	NO
ENSMUSG00000026176	ENSMUST00000027367	CTDSP1	protein_coding	102.269	189.287	-0.888202	0.0446853	NO
ENSMUSG00000028675	ENSMUST00000030436	PNRC2	protein_coding	144.224	261.959	-0.861035	0.0457271	NO
ENSMUSG00000026393	ENSMUST00000027642	NEK7	protein_coding	130.736	239.274	-0.872012	0.0461083	NO
ENSMUSG00000020099	ENSMUST00000105458	UNC5B	protein_coding	111.916	206.82	-0.885967	0.0464726	NO
ENSMUSG00000026176	ENSMUST00000141175	CTDSP1	protein_coding	101.796	187.281	-0.87952	0.046635	NO
ENSMUSG00000030272	ENSMUST00000156512	CAMK1	protein_coding	65.7436	131.012	-0.994773	0.047466	NO
ENSMUSG00000027966	ENSMUST00000029583	COL11A1	protein_coding	175.081	314.698	-0.845947	0.0476504	NO
ENSMUSG00000068882	ENSMUST00000132603	SSB	protein_coding	63.0292	121.232	-0.943679	0.0478296	NO
ENSMUSG00000020859	ENSMUST00000156019	SPAG9	protein_coding	125.65	218.331	-0.797104	0.0487799	NO
ENSMUSG00000033880	ENSMUST00000043722	LGALS3BP	protein_coding	132.964	262.009	-0.978578	0.0490655	NO
ENSMUSG00000021929	ENSMUST00000022496	KPNA3	protein_coding	213.478	379.615	-0.830446	0.0495905	NO
[truncated: 91,807 more rows]
