# Supplementary material for: RNA-Seq Differentiates Tumour and Host mRNA Expression Changes Induced by Treatment of Human Tumour Xenografts with the VEGFR Tyrosine Kinase Inhibitor Cediranib
Source: PLoS One. 2013 Jun 19;8(6):e66003. doi: 10.1371/journal.pone.0066003 (PMC3686868; doi:10.1371/journal.pone.0066003)
Supplement: Table S14 — Human and mouse 18S rRNA ARMS assay primer and probe sequences. (XLSX) [file pone.0066003.s018.xlsx]

## Sheet: Table_S14
Probe description	Sequence
Human Forward	CAAAACCAACCCGGTCAGCC
Mouse Forward	TCAAAACCAACCCGGTGAGCT
Common Reverse	CAGACGTTCGAATGGGTCGT
FAM Probe	CGTGCGATCGGCCCGAGGTT
