# Supplementary material for: RNA-Seq Differentiates Tumour and Host mRNA Expression Changes Induced by Treatment of Human Tumour Xenografts with the VEGFR Tyrosine Kinase Inhibitor Cediranib
Source: PLoS One. 2013 Jun 19;8(6):e66003. doi: 10.1371/journal.pone.0066003 (PMC3686868; doi:10.1371/journal.pone.0066003)
Supplement: Table S15 — Calu6 xenograft splice junction read statistic. (XLSX) [file pone.0066003.s019.xlsx]

## Sheet: Table_S15
Sample	No. of uniquely mapped splice junction reads		No. of anti-sense splice junction alignments		% anti-sense splice junction alignments		No. of uniquely mapped splice junction reads after anti-sense alignments removed		% of total no. of uniquely mapped reads
	Human	Mouse	Human	Mouse	Human	Mouse	Human	Mouse	Human	Mouse
VEGFi_1	1083500	171286	128	68	0.0118136	0.0396997	1083372	171218	6.40415	8.70994
VEGFi_2	1228053	112802	139	57	0.0113187	0.050531	1227914	112745	6.10804	8.37834
Control_1	1266615	143499	174	95	0.0137374	0.0662026	1266441	143404	5.20589	7.27035
Control_2	1172654	159775	151	71	0.0128768	0.0444375	1172503	159704	6.54243	9.0458
